# Supplementary material for: Integrated Analysis of the LncRNA‐Mediated ceRNA Network Associated With Prognosis in Posttreatment Recurrent Nasopharyngeal Carcinoma
Source: J Cell Mol Med. 2025 Dec 7;29(23):e70973. doi: 10.1111/jcmm.70973 (PMC12682473; doi:10.1111/jcmm.70973)
Supplement: Supplementary file 1 — Appendix S1: jcmm70973‐sup‐0001‐AppendixS1.xlsx. [file JCMM-29-e70973-s002.xlsx]

## Sheet: Table S1. Primary mRNA DEGs
Supplementary Table 1. DESeq2 result for PrimaryT vs PrimaryN group in mRNA data
Gene	sampleA	sampleB	baseMeanA	baseMeanB	baseMean	log2FoldChange	lfcSE	stat	pvalue	padj	Gene	Ensemble
FAM163A	PrimaryT	PrimaryN	44.8665	0	22.4333	7.85023	2.20694	3.55706	0.000375029	1	FAM163A	ENSG00000143340
COMP	PrimaryT	PrimaryN	2496.82	21.2753	1259.05	6.87338	1.20364	5.71052	1.12631e-08	2.7835e-05	COMP	ENSG00000105664
TMEM151B	PrimaryT	PrimaryN	65.2035	0.710175	32.9568	6.53862	2.02857	3.22327	0.00126736	0.065708	TMEM151B	ENSG00000178233
MEP1A	PrimaryT	PrimaryN	147.164	2.29278	74.7282	6.05096	1.2664	4.77808	1.76977e-06	0.00131211	MEP1A	ENSG00000112818
HAPLN1	PrimaryT	PrimaryN	51.0118	0.85932	25.9356	6.03785	1.71582	3.51892	0.0004333	0.0365055	HAPLN1	ENSG00000145681
ADGRG7	PrimaryT	PrimaryN	18.938	0.42966	9.68384	5.64156	1.91402	2.94748	0.00320371	1	ADGRG7	ENSG00000144820
MYBPC1	PrimaryT	PrimaryN	714.043	16.2308	365.137	5.46233	1.60487	3.4036	0.000665044	0.0471756	MYBPC1	ENSG00000196091
CST1	PrimaryT	PrimaryN	731.521	17.438	374.48	5.39115	1.07394	5.01998	5.1677e-07	0.000589436	CST1	ENSG00000170373
PLA2G4F	PrimaryT	PrimaryN	75.253	1.83223	38.5426	5.29444	1.29988	4.07301	4.64102e-05	0.0102712	PLA2G4F	ENSG00000168907
EPYC	PrimaryT	PrimaryN	146.458	4.2966	75.3774	5.12942	1.60169	3.2025	0.00136241	0.0683904	EPYC	ENSG00000083782
CDH7	PrimaryT	PrimaryN	74.0255	2.28811	38.1568	4.99821	1.87868	2.66049	0.00780275	0.153651	CDH7	ENSG00000081138
DDX4	PrimaryT	PrimaryN	42.6957	1.40257	22.0491	4.83291	1.66318	2.90582	0.00366289	1	DDX4	ENSG00000152670
KRT13	PrimaryT	PrimaryN	4573.59	165.521	2369.56	4.78938	1.34996	3.54779	0.000388478	0.0336863	KRT13	ENSG00000171401
DLX6	PrimaryT	PrimaryN	150.815	5.42868	78.1219	4.7672	1.31874	3.61497	0.000300377	0.0290098	DLX6	ENSG00000006377
CSTA	PrimaryT	PrimaryN	4650.34	180.225	2415.28	4.6898	1.16966	4.00955	6.08345e-05	0.0123569	CSTA	ENSG00000121552
IGFL2	PrimaryT	PrimaryN	179.383	7.87835	93.6305	4.54245	1.14636	3.96249	7.41734e-05	0.0138719	IGFL2	ENSG00000204866
VSTM2L	PrimaryT	PrimaryN	731.474	31.9033	381.689	4.52241	1.14714	3.94235	8.06862e-05	0.0138719	VSTM2L	ENSG00000132821
CLDN3	PrimaryT	PrimaryN	647.175	28.3604	337.768	4.51759	1.36443	3.31097	0.000929723	0.0563176	CLDN3	ENSG00000165215
SOX8	PrimaryT	PrimaryN	747.751	33.3761	390.564	4.48368	1.00209	4.47433	7.66522e-06	0.00315722	SOX8	ENSG00000005513
NPPC	PrimaryT	PrimaryN	1021.56	45.619	533.59	4.48109	1.19087	3.76286	0.00016798	0.0205852	NPPC	ENSG00000163273
SPIB	PrimaryT	PrimaryN	6562.11	294.236	3428.17	4.47974	1.38721	3.22931	0.00124091	0.0649898	SPIB	ENSG00000269404
PPP2R2C	PrimaryT	PrimaryN	460.924	21.9053	241.415	4.39656	1.34325	3.27309	0.0010638	0.0594631	PPP2R2C	ENSG00000074211
CHRNB4	PrimaryT	PrimaryN	49.3546	2.42881	25.8917	4.38723	1.69418	2.58958	0.00960917	0.170641	CHRNB4	ENSG00000117971
ESM1	PrimaryT	PrimaryN	206.581	10.5166	108.549	4.29953	0.926106	4.64259	3.44074e-06	0.0021258	ESM1	ENSG00000164283
TSPEAR	PrimaryT	PrimaryN	348.367	18.2099	183.289	4.26063	1.19162	3.57549	0.000349577	0.0318428	TSPEAR	ENSG00000175894
GABRG3	PrimaryT	PrimaryN	340.098	18.3332	179.216	4.21604	1.36312	3.09294	0.00198186	0.0833178	GABRG3	ENSG00000182256
KRT2	PrimaryT	PrimaryN	65.2106	3.68224	34.4464	4.13897	1.29531	3.19536	0.00139659	0.0687993	KRT2	ENSG00000172867
DAPL1	PrimaryT	PrimaryN	158.803	9.06535	83.9343	4.127	1.18862	3.47209	0.000516421	0.0407314	DAPL1	ENSG00000163331
GRM4	PrimaryT	PrimaryN	157.867	9.25223	83.5596	4.10595	1.23859	3.31503	0.000916326	0.0561458	GRM4	ENSG00000124493
MUC15	PrimaryT	PrimaryN	249.852	14.6304	132.241	4.09615	1.41688	2.89096	0.00384066	0.111079	MUC15	ENSG00000169550
LSAMP	PrimaryT	PrimaryN	3612.5	229.308	1920.91	3.97806	0.918609	4.33053	1.48752e-05	0.00490155	LSAMP	ENSG00000185565
KEL	PrimaryT	PrimaryN	592.63	38.003	315.316	3.95467	0.933175	4.23786	2.25655e-05	0.00669204	KEL	ENSG00000197993
ACOD1	PrimaryT	PrimaryN	33.3049	2.23786	17.7714	3.91973	1.3529	2.89727	0.00376424	1	ACOD1	ENSG00000102794
OCA2	PrimaryT	PrimaryN	275.127	18.1738	146.651	3.91466	1.21219	3.2294	0.0012405	0.0649898	OCA2	ENSG00000104044
HOXB9	PrimaryT	PrimaryN	106.529	7.21534	56.8722	3.87699	1.43729	2.69743	0.00698773	0.146327	HOXB9	ENSG00000170689
SFTPA1	PrimaryT	PrimaryN	42.0543	2.94804	22.5012	3.86213	1.03699	3.72435	0.000195816	1	SFTPA1	ENSG00000122852
DSG3	PrimaryT	PrimaryN	3664.42	254.756	1959.59	3.84649	1.11809	3.44023	0.00058121	0.0433075	DSG3	ENSG00000134757
CSAG3	PrimaryT	PrimaryN	42.0071	2.96115	22.4841	3.83914	1.42647	2.69136	0.00711615	1	CSAG3	ENSG00000268916
APOC1	PrimaryT	PrimaryN	1007.55	70.8554	539.201	3.82847	0.608873	6.2878	3.21999e-10	1.59154e-06	APOC1	ENSG00000130208
KCNJ10	PrimaryT	PrimaryN	534.339	38.2049	286.272	3.81123	1.17135	3.25371	0.00113908	0.0623257	KCNJ10	ENSG00000177807
COX6B2	PrimaryT	PrimaryN	204.437	14.8432	109.64	3.78563	1.02565	3.69095	0.000223417	0.0250724	COX6B2	ENSG00000160471
LRRIQ1	PrimaryT	PrimaryN	146.152	10.6826	78.4173	3.76769	1.19249	3.15952	0.0015803	0.0739202	LRRIQ1	ENSG00000133640
DSC3	PrimaryT	PrimaryN	2928.93	216.607	1572.77	3.75759	1.12966	3.32629	0.000880099	0.0557801	DSC3	ENSG00000134762
KCNH3	PrimaryT	PrimaryN	999.773	74.0395	536.906	3.75637	1.07856	3.48275	0.000496287	0.0395642	KCNH3	ENSG00000135519
FABP6	PrimaryT	PrimaryN	146.132	10.8648	78.4985	3.75168	1.26664	2.96191	0.00305736	0.102763	FABP6	ENSG00000170231
TAFA5	PrimaryT	PrimaryN	214.079	16.1034	115.091	3.73491	1.015	3.67973	0.000233483	0.0252763	TAFA5	NA
ADAMDEC1	PrimaryT	PrimaryN	3625.88	273.512	1949.7	3.72985	0.762486	4.8917	9.9971e-07	0.000823539	ADAMDEC1	ENSG00000134028
TNNI1	PrimaryT	PrimaryN	85.3074	6.54072	45.9241	3.71699	1.17399	3.16613	0.00154482	0.0731841	TNNI1	ENSG00000159173
KRT5	PrimaryT	PrimaryN	29419.5	2282.49	15851	3.68817	1.09636	3.36402	0.000768155	0.0522487	KRT5	ENSG00000186081
MGAM2	PrimaryT	PrimaryN	812.558	63.3537	437.956	3.68304	1.19187	3.09014	0.00200063	0.0833178	MGAM2	ENSG00000257743
ALOX15B	PrimaryT	PrimaryN	681.982	53.3742	367.678	3.67661	1.02239	3.59609	0.000323033	0.0305091	ALOX15B	ENSG00000179593
CD8B2	PrimaryT	PrimaryN	195.349	15.2189	105.284	3.67205	1.30291	2.81834	0.00482726	0.123201	CD8B2	ENSG00000254126
IL22RA2	PrimaryT	PrimaryN	506.984	40.4416	273.713	3.64933	0.790313	4.61758	3.88245e-06	0.00221419	IL22RA2	ENSG00000164485
SYNDIG1	PrimaryT	PrimaryN	111.429	8.99575	60.2126	3.64805	0.96274	3.78924	0.000151111	0.0189887	SYNDIG1	ENSG00000101463
MMP12	PrimaryT	PrimaryN	6928.93	556.901	3742.91	3.63755	0.863378	4.21316	2.51818e-05	0.00704521	MMP12	ENSG00000262406
INSM1	PrimaryT	PrimaryN	749.658	61.4518	405.555	3.6119	1.23709	2.91968	0.00350393	0.107645	INSM1	ENSG00000173404
SIGLEC8	PrimaryT	PrimaryN	278.583	22.9889	150.786	3.60661	0.949638	3.79788	0.000145938	0.0186549	SIGLEC8	ENSG00000105366
P2RX2	PrimaryT	PrimaryN	79.3597	6.69363	43.0267	3.55793	1.19099	2.98737	0.00281392	0.0993449	P2RX2	ENSG00000187848
SMIM41	PrimaryT	PrimaryN	145.935	12.3411	79.1382	3.54338	1.08172	3.2757	0.001054	0.0594246	SMIM41	NA
SLC26A9	PrimaryT	PrimaryN	113.83	9.75775	61.7937	3.53711	1.25504	2.81833	0.00482735	0.123201	SLC26A9	ENSG00000174502
CLEC6A	PrimaryT	PrimaryN	174.072	15.5842	94.8282	3.4919	0.770878	4.52977	5.90476e-06	0.00273612	CLEC6A	ENSG00000205846
DLX5	PrimaryT	PrimaryN	193.241	17.6134	105.427	3.4554	1.16791	2.95862	0.00309023	0.102763	DLX5	ENSG00000105880
IL17REL	PrimaryT	PrimaryN	1107.8	102.243	605.022	3.43476	1.04635	3.28261	0.00102851	0.0586565	IL17REL	ENSG00000188263
PRODH	PrimaryT	PrimaryN	185.699	17.4549	101.577	3.40449	0.85255	3.9933	6.51597e-05	0.0128825	PRODH	ENSG00000100033
NKX3-2	PrimaryT	PrimaryN	45.9291	4.2957	25.1124	3.40127	1.15144	2.95392	0.00313763	0.102763	NKX3-2	ENSG00000109705
RGPD3	PrimaryT	PrimaryN	784.024	74.6016	429.313	3.39258	1.02865	3.29811	0.000973393	0.0576668	RGPD3	ENSG00000153165
MMP9	PrimaryT	PrimaryN	11712.8	1117.03	6414.93	3.39061	0.756998	4.47902	7.49858e-06	0.00315722	MMP9	ENSG00000100985
LRRC55	PrimaryT	PrimaryN	307.024	29.8611	168.443	3.36043	1.12032	2.99952	0.00270404	0.0977939	LRRC55	ENSG00000183908
FOXN1	PrimaryT	PrimaryN	465.349	46.0538	255.701	3.33441	0.848505	3.92975	8.50349e-05	0.0140378	FOXN1	ENSG00000109101
TNFRSF9	PrimaryT	PrimaryN	2775	277.77	1526.38	3.32106	0.73276	4.53226	5.83561e-06	0.00273612	TNFRSF9	ENSG00000049249
FOXQ1	PrimaryT	PrimaryN	1112.16	112.242	612.201	3.30956	0.85153	3.88661	0.000101654	0.0153809	FOXQ1	ENSG00000164379
COL11A1	PrimaryT	PrimaryN	2013.43	210.309	1111.87	3.26023	1.20204	2.71224	0.00668296	0.144427	COL11A1	ENSG00000060718
HMSD	PrimaryT	PrimaryN	114.65	12.1787	63.4144	3.25093	1.08072	3.00811	0.00262876	0.0969634	HMSD	ENSG00000221887
GRIN1	PrimaryT	PrimaryN	43.7173	4.6358	24.1765	3.24455	1.02179	3.17534	0.0014966	0.0716018	GRIN1	ENSG00000176884
LTB	PrimaryT	PrimaryN	2581.51	276.609	1429.06	3.22262	0.916199	3.51738	0.000435837	0.0365118	LTB	ENSG00000227507
SLC9A2	PrimaryT	PrimaryN	324.309	35.232	179.771	3.20455	1.18358	2.70751	0.00677896	0.144839	SLC9A2	ENSG00000115616
CHI3L1	PrimaryT	PrimaryN	2995.01	326.356	1660.68	3.19864	0.822303	3.88986	0.000100304	0.015333	CHI3L1	ENSG00000133048
MOGAT2	PrimaryT	PrimaryN	168.545	18.3916	93.4684	3.19722	1.08353	2.95073	0.00317025	0.102763	MOGAT2	ENSG00000166391
SIGLEC12	PrimaryT	PrimaryN	346.951	38.4876	192.719	3.17842	1.09538	2.90166	0.00371195	0.109955	SIGLEC12	ENSG00000254521
FBN2	PrimaryT	PrimaryN	786.899	87.042	436.97	3.17773	0.857464	3.70596	0.000210593	0.0240205	FBN2	ENSG00000138829
SLC1A2	PrimaryT	PrimaryN	638.752	71.2096	354.981	3.16301	1.03783	3.04771	0.00230589	0.0885008	SLC1A2	ENSG00000110436
NPHS1	PrimaryT	PrimaryN	123.805	13.9598	68.8826	3.15475	0.825819	3.82015	0.000133373	0.0176761	NPHS1	ENSG00000161270
TNFRSF11B	PrimaryT	PrimaryN	1460.81	166.94	813.876	3.13015	1.15337	2.71392	0.00664926	0.144418	TNFRSF11B	ENSG00000164761
DSC2	PrimaryT	PrimaryN	5994.77	702.347	3348.56	3.09311	0.70252	4.40288	1.06824e-05	0.00406149	DSC2	ENSG00000134755
KRT16	PrimaryT	PrimaryN	1174.79	138.112	656.451	3.08957	1.16875	2.64347	0.008206	0.156802	KRT16	ENSG00000186832
GPR84	PrimaryT	PrimaryN	200.757	23.7933	112.275	3.08456	0.894671	3.4477	0.000565375	0.0429917	GPR84	ENSG00000139572
ANXA8L1	PrimaryT	PrimaryN	472.408	56.047	264.227	3.07747	0.898843	3.42381	0.000617502	0.0453283	ANXA8L1	ENSG00000264230
ANKRD22	PrimaryT	PrimaryN	1613.4	191.845	902.623	3.07214	0.779556	3.94089	8.11794e-05	0.0138719	ANKRD22	ENSG00000152766
LGI2	PrimaryT	PrimaryN	1580.58	190.085	885.334	3.05461	0.661098	4.6205	3.82811e-06	0.00221419	LGI2	ENSG00000153012
ZIC2	PrimaryT	PrimaryN	216.623	26.7832	121.703	3.02567	0.73975	4.09013	4.31137e-05	0.00998891	ZIC2	ENSG00000043355
MOXD1	PrimaryT	PrimaryN	2189.82	269.705	1229.76	3.02171	0.780423	3.87189	0.000107996	0.0159615	MOXD1	ENSG00000079931
GPR39	PrimaryT	PrimaryN	91.3014	11.283	51.2922	3.00473	0.942825	3.18694	0.00143787	0.0703654	GPR39	ENSG00000183840
FXYD3	PrimaryT	PrimaryN	103.647	12.9245	58.2856	2.99247	1.13776	2.63014	0.00853503	0.160432	FXYD3	ENSG00000089356
TENM2	PrimaryT	PrimaryN	2674.57	336.592	1505.58	2.99041	0.775896	3.85414	0.000116138	0.0160944	TENM2	ENSG00000145934
MAP7D2	PrimaryT	PrimaryN	144.873	18.6203	81.7468	2.9484	1.0237	2.88015	0.00397481	0.112727	MAP7D2	ENSG00000184368
SSTR2	PrimaryT	PrimaryN	1840.51	241.125	1040.82	2.93296	1.00351	2.92271	0.00347003	0.107645	SSTR2	ENSG00000180616
GJB5	PrimaryT	PrimaryN	237.599	31.2144	134.406	2.92213	0.996652	2.93195	0.00336842	0.106044	GJB5	ENSG00000189280
LAD1	PrimaryT	PrimaryN	1128.24	149.071	638.654	2.9211	0.739983	3.94752	7.8964e-05	0.0138719	LAD1	ENSG00000159166
FAM83B	PrimaryT	PrimaryN	1460.65	193.724	827.186	2.91491	0.988078	2.95008	0.00317694	0.102763	FAM83B	ENSG00000168143
NXNL2	PrimaryT	PrimaryN	35.1199	4.51912	19.8195	2.91072	1.10271	2.63959	0.00830056	1	NXNL2	ENSG00000130045
KREMEN2	PrimaryT	PrimaryN	726.557	96.9281	411.743	2.90513	0.790933	3.67304	0.000239686	0.0255688	KREMEN2	ENSG00000131650
CYP27B1	PrimaryT	PrimaryN	303.261	40.7785	172.02	2.89964	0.956055	3.03292	0.00242202	0.0913835	CYP27B1	ENSG00000111012
WNT2	PrimaryT	PrimaryN	251.596	34.5271	143.062	2.86929	1.02228	2.80677	0.00500414	0.124708	WNT2	ENSG00000105989
SPINK5	PrimaryT	PrimaryN	657.191	90.5567	373.874	2.85557	0.732897	3.89628	9.76826e-05	0.0152467	SPINK5	ENSG00000133710
TP63	PrimaryT	PrimaryN	3727.83	515.583	2121.71	2.85404	0.921568	3.09694	0.00195528	0.0828369	TP63	ENSG00000073282
RDM1	PrimaryT	PrimaryN	29.2618	4.15589	16.7089	2.8485	0.989044	2.88006	0.00397603	1	RDM1	ENSG00000278023
LRRC15	PrimaryT	PrimaryN	1531.86	214.411	873.136	2.8384	1.02475	2.76983	0.00560852	0.132719	LRRC15	ENSG00000172061
GPRIN2	PrimaryT	PrimaryN	171.291	24.019	97.6551	2.82685	0.996134	2.83782	0.00454221	0.120222	GPRIN2	ENSG00000204175
HES2	PrimaryT	PrimaryN	84.8688	12.2383	48.5535	2.81915	1.02721	2.74447	0.00606079	0.138415	HES2	ENSG00000069812
TNFRSF11A	PrimaryT	PrimaryN	1350.35	191.729	771.042	2.81522	0.738155	3.81386	0.000136813	0.0179527	TNFRSF11A	ENSG00000141655
CALN1	PrimaryT	PrimaryN	225.843	32.109	128.976	2.809	0.911697	3.08107	0.00206259	0.0837921	CALN1	ENSG00000183166
MMP11	PrimaryT	PrimaryN	747.1	106.803	426.952	2.80642	0.857061	3.27446	0.00105863	0.0594598	MMP11	ENSG00000099953
TIFAB	PrimaryT	PrimaryN	420.114	61.2904	240.702	2.77755	0.90674	3.06322	0.00218967	0.0871725	TIFAB	ENSG00000255833
PLA2G7	PrimaryT	PrimaryN	1449.9	214.549	832.226	2.75772	0.74616	3.69588	0.00021913	0.0248035	PLA2G7	ENSG00000146070
CD24	PrimaryT	PrimaryN	5909.84	891.877	3400.86	2.7285	0.844999	3.22899	0.00124227	0.0649898	CD24	ENSG00000272398
TMEM178B	PrimaryT	PrimaryN	3161.01	478.389	1819.7	2.72327	0.74243	3.66805	0.00024441	0.0257029	TMEM178B	ENSG00000261115
VWDE	PrimaryT	PrimaryN	217.557	32.8478	125.202	2.72292	0.924015	2.94683	0.00321049	0.102763	VWDE	ENSG00000146530
ADAMTS14	PrimaryT	PrimaryN	459.917	70.1321	265.024	2.71708	0.831937	3.26597	0.00109091	0.0603582	ADAMTS14	ENSG00000138316
LILRB4	PrimaryT	PrimaryN	1296.06	200.549	748.304	2.69322	0.546695	4.92637	8.37729e-07	0.000730697	LILRB4	ENSG00000186818
KRT19	PrimaryT	PrimaryN	5507.13	853.03	3180.08	2.69091	1.00739	2.67117	0.00755871	0.151871	KRT19	ENSG00000171345
BOLL	PrimaryT	PrimaryN	55.5366	8.58078	32.0587	2.68087	0.989385	2.70963	0.0067358	0.144427	BOLL	ENSG00000152430
COL22A1	PrimaryT	PrimaryN	943.925	147.183	545.554	2.68075	1.0333	2.59437	0.00947654	0.169322	COL22A1	ENSG00000169436
CD1E	PrimaryT	PrimaryN	273.947	42.8698	158.409	2.67579	0.64812	4.12855	3.65065e-05	0.00887406	CD1E	ENSG00000158488
GJA3	PrimaryT	PrimaryN	133.913	20.826	77.3697	2.67382	0.731612	3.6547	0.000257481	0.0267911	GJA3	ENSG00000121743
DSP	PrimaryT	PrimaryN	13912.5	2191.13	8051.83	2.66659	0.715642	3.72615	0.00019443	0.0228655	DSP	ENSG00000096696
TMEM52B	PrimaryT	PrimaryN	73.6466	11.7064	42.6765	2.65774	0.76874	3.45727	0.000545681	0.0421425	TMEM52B	ENSG00000165685
S100A14	PrimaryT	PrimaryN	770.899	122.396	446.648	2.65636	0.807235	3.29069	0.000999416	0.0581149	S100A14	ENSG00000189334
FERMT1	PrimaryT	PrimaryN	1662.89	264.64	963.763	2.65106	0.800586	3.3114	0.000928308	0.0563176	FERMT1	ENSG00000101311
CXCL9	PrimaryT	PrimaryN	10465.7	1669.47	6067.56	2.64808	0.888282	2.98112	0.00287196	0.100524	CXCL9	ENSG00000138755
CLDN1	PrimaryT	PrimaryN	5719.43	912.613	3316.02	2.64768	0.820159	3.22825	0.00124549	0.0649898	CLDN1	ENSG00000163347
CLDN4	PrimaryT	PrimaryN	3303.6	527.861	1915.73	2.64623	1.00424	2.63505	0.00841248	0.159311	CLDN4	ENSG00000189143
ADAM23	PrimaryT	PrimaryN	3301.48	527.22	1914.35	2.64601	0.981116	2.69694	0.00699802	0.146327	ADAM23	ENSG00000114948
DLEU7	PrimaryT	PrimaryN	209.606	34.4488	122.027	2.60479	0.498039	5.23009	1.69424e-07	0.000228383	DLEU7	ENSG00000186047
LRATD1	PrimaryT	PrimaryN	714.726	117.622	416.174	2.60456	0.794073	3.28	0.00103808	0.0589758	LRATD1	NA
H2AC13	PrimaryT	PrimaryN	828.187	136.578	482.383	2.60212	0.827962	3.1428	0.00167342	0.0754207	H2AC13	NA
VCAM1	PrimaryT	PrimaryN	10430.7	1727.17	6078.93	2.59425	0.784443	3.30712	0.000942614	0.0565874	VCAM1	ENSG00000162692
PRLR	PrimaryT	PrimaryN	790.676	131.046	460.861	2.59308	0.897451	2.88939	0.00385994	0.111136	PRLR	ENSG00000113494
CAPG	PrimaryT	PrimaryN	5005.18	829.731	2917.46	2.59279	0.669926	3.87026	0.000108721	0.0159615	CAPG	ENSG00000042493
IL4I1	PrimaryT	PrimaryN	2068.2	345.619	1206.91	2.58058	0.491602	5.24932	1.52663e-07	0.000226368	IL4I1	ENSG00000104951
PPP1R14C	PrimaryT	PrimaryN	429.65	71.8806	250.765	2.57866	0.690555	3.73418	0.000188324	0.02252	PPP1R14C	ENSG00000198729
GJB3	PrimaryT	PrimaryN	553.358	93.763	323.56	2.55929	0.912071	2.80602	0.00501579	0.124789	GJB3	ENSG00000188910
ESRRB	PrimaryT	PrimaryN	171.362	29.0364	100.199	2.55651	0.929171	2.75139	0.00593426	0.137275	ESRRB	ENSG00000119715
FRAS1	PrimaryT	PrimaryN	1619.59	275.935	947.761	2.55339	0.769224	3.31944	0.000901982	0.0557801	FRAS1	ENSG00000138759
PDLIM4	PrimaryT	PrimaryN	1000.55	170.646	585.599	2.55247	0.654331	3.90089	9.58389e-05	0.0151751	PDLIM4	ENSG00000131435
NEDD1	PrimaryT	PrimaryN	3861.1	658.794	2259.95	2.55099	0.741512	3.44025	0.000581182	0.0433075	NEDD1	ENSG00000139350
ITGB8	PrimaryT	PrimaryN	5217.41	892.272	3054.84	2.54794	0.864862	2.94606	0.00321849	0.102763	ITGB8	ENSG00000105855
LYZ	PrimaryT	PrimaryN	37729.6	6475.88	22102.7	2.54258	0.646408	3.9334	8.37543e-05	0.0140378	LYZ	ENSG00000090382
CNTNAP2	PrimaryT	PrimaryN	928.083	160.069	544.076	2.5344	0.817088	3.10174	0.00192386	0.0824481	CNTNAP2	ENSG00000174469
OR2I1P	PrimaryT	PrimaryN	5492.49	954.96	3223.73	2.52397	0.949601	2.65793	0.00786227	0.153716	OR2I1P	ENSG00000237988
FSTL4	PrimaryT	PrimaryN	435.731	76.0635	255.897	2.51491	0.84628	2.97173	0.0029613	0.10188	FSTL4	ENSG00000053108
BIRC3	PrimaryT	PrimaryN	16039	2810.16	9424.59	2.51294	0.756627	3.32123	0.000896207	0.0557801	BIRC3	ENSG00000023445
C15orf48	PrimaryT	PrimaryN	209.844	37.0452	123.444	2.51202	0.554213	4.53259	5.82637e-06	0.00273612	C15orf48	ENSG00000166920
LAMP3	PrimaryT	PrimaryN	2127.77	376.626	1252.2	2.4989	0.945735	2.64228	0.00823494	0.157153	LAMP3	ENSG00000078081
PDPN	PrimaryT	PrimaryN	938.148	168.061	553.104	2.48291	0.693636	3.57956	0.000344179	0.0316987	PDPN	ENSG00000162493
CACNA2D3	PrimaryT	PrimaryN	297.941	53.4626	175.702	2.47736	0.867305	2.85639	0.00428486	0.116265	CACNA2D3	ENSG00000157445
SOX2	PrimaryT	PrimaryN	655.796	119.035	387.416	2.45991	0.831857	2.95713	0.0031052	0.102763	SOX2	ENSG00000181449
SGPP2	PrimaryT	PrimaryN	1795.76	328.797	1062.28	2.45002	0.808394	3.03072	0.0024397	0.091817	SGPP2	ENSG00000163082
VANGL2	PrimaryT	PrimaryN	1898.61	350.453	1124.53	2.4376	0.780484	3.12319	0.001789	0.0782516	VANGL2	ENSG00000162738
SLC9A7	PrimaryT	PrimaryN	3421.97	633.561	2027.76	2.43369	0.673609	3.61291	0.000302782	0.0290098	SLC9A7	ENSG00000065923
NCEH1	PrimaryT	PrimaryN	2299.33	428.926	1364.13	2.42285	0.636162	3.80854	0.000139789	0.0181823	NCEH1	ENSG00000144959
DRP2	PrimaryT	PrimaryN	44.6785	8.31337	26.496	2.41768	0.922128	2.62185	0.00874535	0.162892	DRP2	ENSG00000102385
LAMC2	PrimaryT	PrimaryN	2969.97	563.203	1766.58	2.39903	0.920951	2.60495	0.00918888	0.167166	LAMC2	ENSG00000058085
NKD2	PrimaryT	PrimaryN	205.777	39.2038	122.49	2.3961	0.619622	3.86703	0.000110169	0.015982	NKD2	ENSG00000145506
ANXA8	PrimaryT	PrimaryN	485.364	92.1346	288.749	2.39371	0.796238	3.00627	0.00264471	0.0971483	ANXA8	ENSG00000265190
MYCL	PrimaryT	PrimaryN	537.817	103.06	320.438	2.38254	0.518949	4.5911	4.40921e-06	0.00242147	MYCL	ENSG00000116990
SERPINE2	PrimaryT	PrimaryN	1724.53	332.367	1028.45	2.37473	0.445754	5.32744	9.96051e-08	0.000184618	SERPINE2	ENSG00000135919
FCGR1A	PrimaryT	PrimaryN	516.375	100.615	308.495	2.36414	0.557116	4.24353	2.2003e-05	0.00665837	FCGR1A	ENSG00000150337
IL18	PrimaryT	PrimaryN	1120.77	220.351	670.562	2.34764	0.609821	3.84972	0.000118252	0.0162355	IL18	ENSG00000150782
RASEF	PrimaryT	PrimaryN	572.668	113.588	343.128	2.33468	0.874958	2.66834	0.00762274	0.152449	RASEF	ENSG00000165105
PPM1N	PrimaryT	PrimaryN	64.8728	13.2428	39.0578	2.2885	0.770804	2.96898	0.00298793	0.102417	PPM1N	ENSG00000213889
LGR5	PrimaryT	PrimaryN	1290.74	265.338	778.038	2.28214	0.798007	2.8598	0.00423905	0.116082	LGR5	ENSG00000139292
ACHE	PrimaryT	PrimaryN	269.123	55.3547	162.239	2.28092	0.649764	3.51038	0.000447474	0.0372761	ACHE	ENSG00000087085
DMKN	PrimaryT	PrimaryN	144.523	29.5859	87.0543	2.28069	0.837116	2.72445	0.00644078	0.143184	DMKN	ENSG00000161249
DNAJC5B	PrimaryT	PrimaryN	74.3132	15.2148	44.764	2.27764	0.818473	2.78279	0.0053893	0.129731	DNAJC5B	ENSG00000147570
LGALS9	PrimaryT	PrimaryN	2600.82	540.243	1570.53	2.26713	0.381087	5.94912	2.69595e-09	9.99389e-06	LGALS9	ENSG00000168961
OLR1	PrimaryT	PrimaryN	471.367	98.0686	284.718	2.26501	0.72857	3.10885	0.00187819	0.0810315	OLR1	ENSG00000173391
IL2RG	PrimaryT	PrimaryN	597.206	126.141	361.674	2.24692	0.551645	4.07313	4.6385e-05	0.0102712	IL2RG	ENSG00000147168
CLDN16	PrimaryT	PrimaryN	109.512	22.8839	66.1978	2.24514	0.667837	3.3618	0.000774356	0.0522867	CLDN16	ENSG00000113946
ADTRP	PrimaryT	PrimaryN	447.13	94.8316	270.981	2.23559	0.791793	2.82345	0.00475094	0.122516	ADTRP	ENSG00000111863
PLD5	PrimaryT	PrimaryN	119.888	25.2522	72.5699	2.23143	0.741175	3.01067	0.00260675	0.0968743	PLD5	ENSG00000180287
BBOX1	PrimaryT	PrimaryN	253.982	54.554	154.268	2.21684	0.718254	3.08643	0.00202576	0.083439	BBOX1	ENSG00000129151
C3orf14	PrimaryT	PrimaryN	192.639	42.042	117.34	2.19703	0.718061	3.05967	0.00221583	0.0876168	C3orf14	ENSG00000114405
ACP5	PrimaryT	PrimaryN	2595.81	566.861	1581.34	2.19526	0.767706	2.8595	0.00424307	0.116082	ACP5	ENSG00000102575
STAP2	PrimaryT	PrimaryN	512.18	112.306	312.243	2.18837	0.500632	4.37122	1.23553e-05	0.00458012	STAP2	ENSG00000178078
SHISA2	PrimaryT	PrimaryN	1553.57	341.401	947.487	2.1861	0.789047	2.77055	0.00559611	0.132719	SHISA2	ENSG00000180730
FAM111B	PrimaryT	PrimaryN	620.212	137.432	378.822	2.17627	0.535855	4.06131	4.87986e-05	0.0104868	FAM111B	ENSG00000189057
FAM222A	PrimaryT	PrimaryN	278.615	62.2385	170.427	2.1663	0.837549	2.58648	0.0096963	0.171347	FAM222A	ENSG00000139438
SCML2	PrimaryT	PrimaryN	255.63	56.8941	156.262	2.16242	0.794145	2.72296	0.00646999	0.143404	SCML2	ENSG00000102098
H2BC6	PrimaryT	PrimaryN	760.24	170.379	465.31	2.15905	0.701688	3.07694	0.00209136	0.084498	H2BC6	NA
FJX1	PrimaryT	PrimaryN	710.537	159.67	435.104	2.15488	0.653712	3.29637	0.000979431	0.0576668	FJX1	ENSG00000179431
SLC2A1	PrimaryT	PrimaryN	4182.23	941.374	2561.8	2.15145	0.730209	2.94635	0.00321545	0.102763	SLC2A1	ENSG00000117394
POGLUT1	PrimaryT	PrimaryN	3075.99	693.105	1884.55	2.15023	0.820284	2.62133	0.00875887	0.162892	POGLUT1	ENSG00000163389
MYBPC2	PrimaryT	PrimaryN	141.103	31.9313	86.5172	2.14661	0.724607	2.96245	0.00305204	0.102763	MYBPC2	ENSG00000086967
ARNTL2	PrimaryT	PrimaryN	2985.54	675.195	1830.37	2.14458	0.541595	3.95976	7.50266e-05	0.0138719	ARNTL2	ENSG00000029153
BCL2A1	PrimaryT	PrimaryN	1205.19	272.758	738.972	2.14372	0.500484	4.28329	1.84151e-05	0.00580977	BCL2A1	ENSG00000140379
NECTIN1	PrimaryT	PrimaryN	3641.85	826.693	2234.27	2.1394	0.665409	3.21516	0.00130372	0.0666606	NECTIN1	ENSG00000110400
H2AC12	PrimaryT	PrimaryN	516.877	117.65	317.263	2.13859	0.723844	2.95449	0.00313189	0.102763	H2AC12	NA
RTKN2	PrimaryT	PrimaryN	554.128	126.162	340.145	2.1373	0.475835	4.49169	7.06604e-06	0.00315722	RTKN2	ENSG00000182010
CAVIN4	PrimaryT	PrimaryN	35.0108	7.91459	21.4627	2.13678	0.742348	2.8784	0.00399694	1	CAVIN4	ENSG00000170681
ARHGAP22	PrimaryT	PrimaryN	596.857	136.161	366.509	2.131	0.664022	3.20923	0.0013309	0.0677432	ARHGAP22	ENSG00000128805
RASGEF1A	PrimaryT	PrimaryN	247.878	56.7959	152.337	2.12758	0.665246	3.19818	0.00138298	0.0683904	RASGEF1A	ENSG00000198915
MAL2	PrimaryT	PrimaryN	2152.92	496.429	1324.68	2.11657	0.740649	2.85773	0.00426688	0.116265	MAL2	ENSG00000147676
H4C1	PrimaryT	PrimaryN	390.77	90.7296	240.75	2.11136	0.78538	2.68833	0.007181	0.147889	H4C1	NA
CD300LF	PrimaryT	PrimaryN	376.201	87.517	231.859	2.10504	0.779382	2.70091	0.00691494	0.146327	CD300LF	ENSG00000186074
GJA1	PrimaryT	PrimaryN	8126.31	1897.78	5012.04	2.09818	0.697298	3.00902	0.0026209	0.0969144	GJA1	ENSG00000152661
ARNT2	PrimaryT	PrimaryN	1934.7	454.211	1194.46	2.09083	0.762883	2.7407	0.00613087	0.13943	ARNT2	ENSG00000172379
TFEC	PrimaryT	PrimaryN	2341.43	551.653	1446.54	2.08609	0.360042	5.79401	6.87242e-09	2.03809e-05	TFEC	ENSG00000105967
RASAL1	PrimaryT	PrimaryN	152.368	36.047	94.2075	2.08154	0.704933	2.95283	0.00314879	0.102763	RASAL1	ENSG00000111344
TDRD6	PrimaryT	PrimaryN	475.551	113.294	294.422	2.07031	0.68102	3.04001	0.00236571	0.0904093	TDRD6	ENSG00000180113
SOX9	PrimaryT	PrimaryN	918.103	218.819	568.461	2.06956	0.73992	2.797	0.00515798	0.126209	SOX9	ENSG00000125398
MKI67	PrimaryT	PrimaryN	3455.47	824.156	2139.81	2.06818	0.700172	2.95382	0.00313864	0.102763	MKI67	ENSG00000148773
TNFAIP3	PrimaryT	PrimaryN	17180.1	4105	10642.6	2.06524	0.664369	3.10858	0.00187988	0.0810315	TNFAIP3	ENSG00000118503
VSNL1	PrimaryT	PrimaryN	166.84	40.4129	103.627	2.04517	0.663781	3.08109	0.00206247	0.0837921	VSNL1	ENSG00000163032
GZMA	PrimaryT	PrimaryN	521.582	126.751	324.167	2.04351	0.523979	3.89998	9.62001e-05	0.0151751	GZMA	ENSG00000145649
CBLC	PrimaryT	PrimaryN	216.07	52.8147	134.443	2.03641	0.789984	2.57778	0.00994372	0.172855	CBLC	ENSG00000142273
PERP	PrimaryT	PrimaryN	4755.78	1163.83	2959.81	2.03093	0.676301	3.003	0.00267332	0.0971843	PERP	ENSG00000112378
TMEM119	PrimaryT	PrimaryN	1624.02	401.495	1012.76	2.01652	0.511773	3.94027	8.13902e-05	0.0138719	TMEM119	ENSG00000183160
ROBO2	PrimaryT	PrimaryN	308.914	76.3143	192.614	2.0154	0.704263	2.86172	0.00421347	0.116082	ROBO2	ENSG00000185008
FHIP1A	PrimaryT	PrimaryN	793.792	196.612	495.202	2.01368	0.780336	2.58053	0.00986494	0.172091	FHIP1A	NA
GZMK	PrimaryT	PrimaryN	633.188	158.503	395.846	1.99956	0.635137	3.14824	0.00164258	0.0749423	GZMK	ENSG00000113088
FASLG	PrimaryT	PrimaryN	180.051	45.3935	112.722	1.99473	0.49167	4.05704	4.96981e-05	0.0105275	FASLG	ENSG00000117560
CENPF	PrimaryT	PrimaryN	2284.72	576.925	1430.82	1.98576	0.680181	2.91946	0.00350639	0.107645	CENPF	ENSG00000117724
UNC5B	PrimaryT	PrimaryN	2036.98	515.04	1276.01	1.98385	0.406872	4.87586	1.08334e-06	0.000845464	UNC5B	ENSG00000107731
TNFSF4	PrimaryT	PrimaryN	660.93	167.298	414.114	1.97962	0.351964	5.62449	1.86054e-08	3.94115e-05	TNFSF4	ENSG00000117586
FOXP3	PrimaryT	PrimaryN	300.17	76.5483	188.359	1.97753	0.689319	2.86882	0.00412006	0.114835	FOXP3	ENSG00000049768
EIF3C	PrimaryT	PrimaryN	693.822	176.929	435.375	1.97258	0.595014	3.31518	0.000915842	0.0561458	EIF3C	ENSG00000184110
TLR8	PrimaryT	PrimaryN	1249.8	320.657	785.23	1.96246	0.69269	2.8331	0.00460991	0.120762	TLR8	ENSG00000101916
C6orf141	PrimaryT	PrimaryN	621.495	159.502	390.498	1.96204	0.670636	2.92564	0.00343747	0.107533	C6orf141	ENSG00000197261
CYBB	PrimaryT	PrimaryN	15566.3	4001.73	9784	1.95972	0.569244	3.44267	0.000575995	0.0433075	CYBB	ENSG00000165168
IL1R2	PrimaryT	PrimaryN	884.639	227.941	556.29	1.95548	0.699994	2.79356	0.00521315	0.126724	IL1R2	ENSG00000115590
H3C13	PrimaryT	PrimaryN	536.604	139.166	337.885	1.95057	0.493903	3.94929	7.8383e-05	0.0138719	H3C13	NA
COL19A1	PrimaryT	PrimaryN	761.704	198.782	480.243	1.93748	0.655945	2.95373	0.00313959	0.102763	COL19A1	ENSG00000082293
TRPV4	PrimaryT	PrimaryN	258.013	67.5378	162.775	1.93479	0.725736	2.66597	0.00767667	0.152449	TRPV4	ENSG00000111199
RMI2	PrimaryT	PrimaryN	279.022	73.4818	176.252	1.92825	0.675671	2.85382	0.00431965	0.116458	RMI2	ENSG00000175643
TNF	PrimaryT	PrimaryN	299.817	79.2916	189.554	1.91897	0.575672	3.33344	0.000857779	0.0553006	TNF	ENSG00000232810
CD200	PrimaryT	PrimaryN	1620.61	428.672	1024.64	1.91871	0.675716	2.83952	0.00451821	0.120117	CD200	ENSG00000091972
ABCA3	PrimaryT	PrimaryN	2931.12	775.364	1853.24	1.91816	0.742793	2.58236	0.00981274	0.171787	ABCA3	ENSG00000167972
RELB	PrimaryT	PrimaryN	2535.44	671.079	1603.26	1.91761	0.464412	4.12911	3.6417e-05	0.00887406	RELB	ENSG00000104856
H2BC13	PrimaryT	PrimaryN	348.697	92.6321	220.664	1.91638	0.715839	2.67711	0.00742611	0.151049	H2BC13	NA
H4C12	PrimaryT	PrimaryN	238.704	63.6103	151.157	1.91572	0.44061	4.34787	1.37468e-05	0.00468732	H4C12	NA
TOP2A	PrimaryT	PrimaryN	3317.78	881.528	2099.65	1.91262	0.613124	3.11947	0.00181174	0.0790133	TOP2A	ENSG00000131747
HPGD	PrimaryT	PrimaryN	681.076	181.244	431.16	1.91183	0.708806	2.69726	0.00699125	0.146327	HPGD	ENSG00000164120
HELLS	PrimaryT	PrimaryN	2567.99	684.655	1626.32	1.90762	0.677059	2.8175	0.00483987	0.123309	HELLS	ENSG00000119969
CHRNA7	PrimaryT	PrimaryN	261.118	69.6612	165.39	1.907	0.628767	3.03292	0.00242202	0.0913835	CHRNA7	ENSG00000175344
EPHB2	PrimaryT	PrimaryN	910.319	243.122	576.72	1.904	0.500233	3.80622	0.000141107	0.0181942	EPHB2	ENSG00000133216
INPP5J	PrimaryT	PrimaryN	96.1624	25.6131	60.8878	1.90143	0.679088	2.79998	0.00511065	0.125565	INPP5J	ENSG00000185133
H4C11	PrimaryT	PrimaryN	241.32	65.2136	153.267	1.89381	0.730232	2.59343	0.00950227	0.169351	H4C11	NA
KCNQ3	PrimaryT	PrimaryN	463.702	125.21	294.456	1.88854	0.498111	3.79141	0.000149796	0.0189844	KCNQ3	ENSG00000184156
ICAM1	PrimaryT	PrimaryN	7467.5	2018.37	4742.94	1.88742	0.51245	3.68312	0.000230393	0.0252763	ICAM1	ENSG00000090339
VASH2	PrimaryT	PrimaryN	700.211	189.428	444.819	1.88618	0.651811	2.89375	0.00380677	0.111079	VASH2	ENSG00000143494
TTK	PrimaryT	PrimaryN	470.478	127.872	299.175	1.88267	0.647601	2.90715	0.00364738	0.10882	TTK	ENSG00000112742
COL9A2	PrimaryT	PrimaryN	374.616	101.702	238.159	1.88145	0.662593	2.83953	0.00451795	0.120117	COL9A2	ENSG00000049089
PAK3	PrimaryT	PrimaryN	603.838	163.664	383.751	1.88114	0.591268	3.18154	0.00146495	0.0707566	PAK3	ENSG00000077264
TCIM	PrimaryT	PrimaryN	1681.82	457.124	1069.47	1.87938	0.693651	2.7094	0.0067405	0.144427	TCIM	ENSG00000176907
BCL2L14	PrimaryT	PrimaryN	183.286	50.2264	116.756	1.87553	0.657484	2.85258	0.00433654	0.116555	BCL2L14	ENSG00000121380
TRPA1	PrimaryT	PrimaryN	1103.79	301.492	702.641	1.87246	0.721801	2.59415	0.00948255	0.169322	TRPA1	ENSG00000104321
CCR5	PrimaryT	PrimaryN	1356.22	370.934	863.576	1.87065	0.612634	3.05345	0.00226226	0.0885008	CCR5	ENSG00000160791
FCER1G	PrimaryT	PrimaryN	670.291	184.58	427.436	1.86094	0.643309	2.89276	0.00381875	0.111079	FCER1G	ENSG00000158869
ZNF695	PrimaryT	PrimaryN	51.715	14.2644	32.9897	1.85482	0.701508	2.64405	0.00819213	0.156797	ZNF695	ENSG00000197472
PSD3	PrimaryT	PrimaryN	3334.53	924.058	2129.29	1.85098	0.537851	3.44143	0.00057864	0.0433075	PSD3	ENSG00000156011
TDRD5	PrimaryT	PrimaryN	158.494	43.9897	101.242	1.85042	0.625571	2.95796	0.0030968	0.102763	TDRD5	ENSG00000162782
ESCO2	PrimaryT	PrimaryN	378.763	105.262	242.013	1.84998	0.632886	2.9231	0.00346571	0.107645	ESCO2	ENSG00000171320
RAD51AP1	PrimaryT	PrimaryN	305.354	85.2705	195.312	1.84507	0.586321	3.14686	0.00165033	0.0750647	RAD51AP1	ENSG00000111247
PTTG1	PrimaryT	PrimaryN	418.64	116.942	267.791	1.84368	0.582301	3.1662	0.00154444	0.0731841	PTTG1	ENSG00000164611
BEND6	PrimaryT	PrimaryN	63.2289	17.7625	40.4957	1.83476	0.702855	2.61044	0.00904264	0.165741	BEND6	ENSG00000151917
NEK2	PrimaryT	PrimaryN	204.069	57.5631	130.816	1.83334	0.652897	2.80801	0.00498485	0.124708	NEK2	ENSG00000117650
RAB13	PrimaryT	PrimaryN	196.408	55.2901	125.849	1.8317	0.628633	2.91378	0.00357084	0.108248	RAB13	ENSG00000143545
PKP2	PrimaryT	PrimaryN	1520.58	427.113	973.848	1.83074	0.555985	3.29278	0.000992013	0.0579117	PKP2	ENSG00000057294
IKBKE	PrimaryT	PrimaryN	1134.85	321.449	728.151	1.82026	0.563212	3.23192	0.00122961	0.0649898	IKBKE	ENSG00000263528
S1PR3	PrimaryT	PrimaryN	2603.75	740.395	1672.07	1.81389	0.464131	3.90814	9.30099e-05	0.0149908	S1PR3	ENSG00000213694
FSCN1	PrimaryT	PrimaryN	6649.77	1891.43	4270.6	1.81381	0.545453	3.32533	0.000883132	0.0557801	FSCN1	ENSG00000075618
DUSP10	PrimaryT	PrimaryN	1616.89	460.875	1038.88	1.81106	0.487169	3.71751	0.000201199	0.0233077	DUSP10	ENSG00000143507
NELL2	PrimaryT	PrimaryN	574.676	163.959	369.317	1.80888	0.379958	4.76073	1.92894e-06	0.00136202	NELL2	ENSG00000184613
CDK1	PrimaryT	PrimaryN	936.041	267.851	601.946	1.80694	0.405874	4.45198	8.50835e-06	0.00340978	CDK1	ENSG00000170312
FPR3	PrimaryT	PrimaryN	2738.46	782.632	1760.55	1.80659	0.662188	2.72822	0.00636775	0.142846	FPR3	ENSG00000187474
AZIN2	PrimaryT	PrimaryN	363.271	103.932	233.602	1.80496	0.564133	3.19952	0.00137657	0.0683904	AZIN2	ENSG00000142920
KREMEN1	PrimaryT	PrimaryN	3602.2	1031.68	2316.94	1.80336	0.608082	2.96565	0.00302048	0.102763	KREMEN1	ENSG00000183762
H4C4	PrimaryT	PrimaryN	1543.15	443.498	993.323	1.7998	0.488099	3.68738	0.000226578	0.0250724	H4C4	NA
ROBO1	PrimaryT	PrimaryN	7955.82	2292.93	5124.37	1.79469	0.534968	3.35475	0.000794354	0.0527186	ROBO1	ENSG00000169855
ICAM5	PrimaryT	PrimaryN	195.158	56.1136	125.636	1.79447	0.69566	2.57953	0.0098936	0.172388	ICAM5	ENSG00000105376
SCD5	PrimaryT	PrimaryN	929.883	269.876	599.879	1.78389	0.499693	3.56997	0.000357025	0.0320847	SCD5	ENSG00000145284
PLCH2	PrimaryT	PrimaryN	750.057	218.427	484.242	1.78065	0.673151	2.64525	0.00816312	0.156797	PLCH2	ENSG00000149527
CELSR1	PrimaryT	PrimaryN	3441.16	1002.36	2221.76	1.77949	0.556432	3.19803	0.00138368	0.0683904	CELSR1	ENSG00000075275
SPINT2	PrimaryT	PrimaryN	1756.99	515.125	1136.06	1.77059	0.665877	2.65903	0.00783655	0.153716	SPINT2	ENSG00000167642
CD2	PrimaryT	PrimaryN	979.525	289.255	634.39	1.76097	0.615131	2.86276	0.00419964	0.115963	CD2	ENSG00000116824
BLVRA	PrimaryT	PrimaryN	1732.93	511.574	1122.25	1.75955	0.393219	4.47474	7.65046e-06	0.00315722	BLVRA	ENSG00000106605
RNF19B	PrimaryT	PrimaryN	3805.3	1129.3	2467.3	1.75271	0.444189	3.94587	7.951e-05	0.0138719	RNF19B	ENSG00000116514
RAI14	PrimaryT	PrimaryN	3626.78	1077.03	2351.9	1.7516	0.585194	2.9932	0.00276072	0.0988792	RAI14	ENSG00000039560
ETV7	PrimaryT	PrimaryN	276.421	82.4377	179.429	1.74591	0.597943	2.91985	0.00350196	0.107645	ETV7	ENSG00000010030
CDCP1	PrimaryT	PrimaryN	954.006	284.505	619.256	1.74476	0.525234	3.32188	0.00089414	0.0557801	CDCP1	ENSG00000163814
H3C1	PrimaryT	PrimaryN	674.964	201.503	438.234	1.74403	0.580735	3.00315	0.00267202	0.0971843	H3C1	NA
CYP1B1	PrimaryT	PrimaryN	4187.95	1251.2	2719.57	1.74294	0.383293	4.54728	5.43427e-06	0.00273612	CYP1B1	ENSG00000138061
ALPK2	PrimaryT	PrimaryN	1518.48	453.783	986.13	1.74176	0.635659	2.74009	0.00614227	0.139476	ALPK2	ENSG00000198796
CKAP2L	PrimaryT	PrimaryN	299.975	90.3822	195.178	1.73346	0.603514	2.87227	0.00407529	0.114231	CKAP2L	ENSG00000169607
IGSF6	PrimaryT	PrimaryN	1781.61	536.091	1158.85	1.7328	0.552793	3.13463	0.00172073	0.0766216	IGSF6	ENSG00000140749
FOXM1	PrimaryT	PrimaryN	489.696	147.575	318.636	1.73154	0.576621	3.00291	0.00267408	0.0971843	FOXM1	ENSG00000111206
ABHD17C	PrimaryT	PrimaryN	984.35	297.195	640.773	1.72777	0.643185	2.68627	0.00722537	0.148596	ABHD17C	ENSG00000136379
FRK	PrimaryT	PrimaryN	3480.1	1056.14	2268.12	1.72041	0.550422	3.12561	0.00177434	0.0778862	FRK	ENSG00000111816
PKP1	PrimaryT	PrimaryN	2903.97	881.59	1892.78	1.71947	0.571317	3.00966	0.00261541	0.0969144	PKP1	ENSG00000081277
WNK2	PrimaryT	PrimaryN	1997	611.146	1304.07	1.70731	0.624379	2.73441	0.00624921	0.140826	WNK2	ENSG00000165238
PIMREG	PrimaryT	PrimaryN	79.2205	24.2723	51.7464	1.70716	0.568828	3.00119	0.00268925	0.0974967	PIMREG	ENSG00000129195
EPOP	PrimaryT	PrimaryN	374.139	115.315	244.727	1.7023	0.573417	2.96869	0.00299075	0.102417	EPOP	ENSG00000273604
PRRG4	PrimaryT	PrimaryN	1077.44	330.814	704.126	1.70186	0.344484	4.94031	7.79966e-07	0.000730697	PRRG4	ENSG00000135378
PKIB	PrimaryT	PrimaryN	88.0834	27.1371	57.6102	1.7007	0.504079	3.37388	0.000741155	0.0508789	PKIB	ENSG00000135549
PTGES	PrimaryT	PrimaryN	781.763	240.288	511.026	1.69918	0.426771	3.98147	6.84911e-05	0.013363	PTGES	ENSG00000148344
VRK2	PrimaryT	PrimaryN	3634.43	1120.09	2377.26	1.69766	0.390689	4.34529	1.3909e-05	0.00468732	VRK2	ENSG00000028116
USP18	PrimaryT	PrimaryN	693.743	214.754	454.249	1.68992	0.647228	2.61101	0.00902743	0.165667	USP18	ENSG00000184979
TRAF1	PrimaryT	PrimaryN	2484.6	775.973	1630.29	1.67921	0.578728	2.90155	0.00371322	0.109955	TRAF1	ENSG00000056558
BNC1	PrimaryT	PrimaryN	194.139	61.0329	127.586	1.67245	0.595627	2.80788	0.00498682	0.124708	BNC1	ENSG00000169594
KDM4D	PrimaryT	PrimaryN	48.3839	15.1608	31.7724	1.67212	0.614383	2.72163	0.00649616	0.14342	KDM4D	ENSG00000186280
GZMB	PrimaryT	PrimaryN	375.827	118.15	246.989	1.6713	0.412904	4.04767	5.17305e-05	0.0108037	GZMB	ENSG00000100453
TMEM54	PrimaryT	PrimaryN	176.271	55.9572	116.114	1.65413	0.540302	3.06149	0.00220236	0.0873169	TMEM54	ENSG00000121900
ZNF804A	PrimaryT	PrimaryN	74.2976	23.8629	49.0803	1.646	0.609408	2.70098	0.00691351	0.146327	ZNF804A	ENSG00000170396
MREG	PrimaryT	PrimaryN	1057.89	339.208	698.548	1.64203	0.39394	4.16823	3.06968e-05	0.00798548	MREG	ENSG00000118242
ABRACL	PrimaryT	PrimaryN	471.649	151.993	311.821	1.63697	0.577035	2.83687	0.00455588	0.120222	ABRACL	ENSG00000146386
C1orf54	PrimaryT	PrimaryN	269.573	86.8524	178.213	1.63514	0.426885	3.83041	0.000127931	0.0172451	C1orf54	ENSG00000118292
BMP2K	PrimaryT	PrimaryN	2864.75	923.176	1893.96	1.63353	0.497587	3.28291	0.0010274	0.0586565	BMP2K	ENSG00000138756
HLA-DRA	PrimaryT	PrimaryN	46176.8	14935.6	30556.2	1.62841	0.601851	2.70567	0.00681677	0.145229	HLA-DRA	ENSG00000204287
HLA-DPA1	PrimaryT	PrimaryN	13199	4286.37	8742.71	1.62253	0.354782	4.57332	4.80048e-06	0.0025422	HLA-DPA1	ENSG00000231389
CD68	PrimaryT	PrimaryN	3739.94	1219.2	2479.57	1.61692	0.454416	3.55825	0.000373338	0.0329515	CD68	ENSG00000129226
CD86	PrimaryT	PrimaryN	1477.06	481.761	979.412	1.61647	0.613754	2.63374	0.00844489	0.159551	CD86	ENSG00000114013
ST8SIA1	PrimaryT	PrimaryN	931.428	304.024	617.726	1.61627	0.596263	2.71066	0.00671492	0.144427	ST8SIA1	ENSG00000111728
PMAIP1	PrimaryT	PrimaryN	773.112	252.608	512.86	1.61385	0.558254	2.89089	0.00384149	0.111079	PMAIP1	ENSG00000141682
SDC4	PrimaryT	PrimaryN	4216.86	1378.83	2797.85	1.61267	0.563853	2.86009	0.00423515	0.116082	SDC4	ENSG00000124145
GRIP1	PrimaryT	PrimaryN	337.717	110.579	224.148	1.61247	0.613594	2.62791	0.00859104	0.160885	GRIP1	ENSG00000155974
IL2RA	PrimaryT	PrimaryN	456.59	150.411	303.501	1.60497	0.592401	2.70926	0.00674332	0.144427	IL2RA	ENSG00000134460
EPSTI1	PrimaryT	PrimaryN	2545.96	837.936	1691.95	1.60312	0.491514	3.2616	0.00110785	0.0610678	EPSTI1	ENSG00000133106
TMEM51	PrimaryT	PrimaryN	530.954	175.096	353.025	1.60288	0.382787	4.18739	2.82182e-05	0.0077485	TMEM51	ENSG00000171729
FGD6	PrimaryT	PrimaryN	2870.43	946.628	1908.53	1.60038	0.368204	4.34646	1.38354e-05	0.00468732	FGD6	ENSG00000180263
TNFRSF4	PrimaryT	PrimaryN	323.051	106.892	214.971	1.59853	0.485245	3.29428	0.000986742	0.0578317	TNFRSF4	ENSG00000186827
AMH	PrimaryT	PrimaryN	121.916	40.0591	80.9877	1.59851	0.534197	2.99237	0.00276825	0.0989099	AMH	ENSG00000104899
RAB39A	PrimaryT	PrimaryN	137.131	45.4104	91.2704	1.59816	0.523571	3.05241	0.00227009	0.0885008	RAB39A	ENSG00000179331
RPL22L1	PrimaryT	PrimaryN	818.863	270.811	544.837	1.59808	0.613808	2.60355	0.0092264	0.167166	RPL22L1	ENSG00000163584
ALOX5AP	PrimaryT	PrimaryN	738.172	244.338	491.255	1.59513	0.452962	3.52156	0.000429014	0.036351	ALOX5AP	ENSG00000132965
TNFSF13B	PrimaryT	PrimaryN	1223.46	406.326	814.895	1.58971	0.414544	3.83483	0.000125651	0.0170931	TNFSF13B	ENSG00000102524
KCNMA1	PrimaryT	PrimaryN	2773.65	925.68	1849.66	1.5829	0.366173	4.32283	1.54042e-05	0.00496552	KCNMA1	ENSG00000156113
NFKBIE	PrimaryT	PrimaryN	1237.16	413.247	825.206	1.5829	0.584863	2.70644	0.00680081	0.145097	NFKBIE	ENSG00000146232
CDK18	PrimaryT	PrimaryN	723.287	241.681	482.484	1.58186	0.458623	3.44915	0.000562355	0.0429825	CDK18	ENSG00000117266
HLA-DOA	PrimaryT	PrimaryN	2685.85	902.726	1794.29	1.57312	0.438373	3.58854	0.000332534	0.0312077	HLA-DOA	ENSG00000204252
MARCKSL1	PrimaryT	PrimaryN	2335.53	786.321	1560.92	1.57072	0.603007	2.60481	0.00919261	0.167166	MARCKSL1	ENSG00000175130
IL32	PrimaryT	PrimaryN	2445.81	825.178	1635.49	1.56775	0.385515	4.06665	4.76933e-05	0.0103999	IL32	ENSG00000008517
CD4	PrimaryT	PrimaryN	4542.67	1532.9	3037.79	1.56718	0.523059	2.99619	0.00273379	0.098545	CD4	ENSG00000010610
CD74	PrimaryT	PrimaryN	52061.8	17575.9	34818.9	1.56662	0.239251	6.54803	5.83015e-11	4.32247e-07	CD74	ENSG00000019582
APOBEC3B	PrimaryT	PrimaryN	194.152	65.6638	129.908	1.56263	0.46795	3.33931	0.000839882	0.0546218	APOBEC3B	ENSG00000179750
S1PR5	PrimaryT	PrimaryN	183.222	62.1182	122.67	1.56059	0.420731	3.70923	0.000207888	0.0238959	S1PR5	ENSG00000180739
MICALL2	PrimaryT	PrimaryN	1354.21	459.107	906.657	1.56044	0.597468	2.61175	0.00900813	0.165667	MICALL2	ENSG00000164877
GPR82	PrimaryT	PrimaryN	446.445	153.614	300.029	1.53949	0.551873	2.78958	0.0052777	0.127872	GPR82	ENSG00000171657
CLEC7A	PrimaryT	PrimaryN	1942.53	668.978	1305.75	1.53831	0.457653	3.3613	0.000775766	0.0522867	CLEC7A	ENSG00000172243
PYCARD	PrimaryT	PrimaryN	911.257	315.61	613.434	1.5301	0.532393	2.874	0.00405308	0.113824	PYCARD	ENSG00000103490
CTSD	PrimaryT	PrimaryN	5339.36	1854.63	3596.99	1.52557	0.395642	3.85594	0.000115284	0.0160944	CTSD	ENSG00000117984
RGPD6	PrimaryT	PrimaryN	110.956	38.3998	74.6777	1.52478	0.426692	3.57349	0.000352252	0.0318487	RGPD6	ENSG00000183054
AIF1	PrimaryT	PrimaryN	624.288	218.059	421.174	1.51741	0.527243	2.87801	0.00400191	0.112814	AIF1	ENSG00000204472
CENPW	PrimaryT	PrimaryN	146.031	51.0718	98.5515	1.51465	0.488876	3.09823	0.0019468	0.0827138	CENPW	ENSG00000203760
COL27A1	PrimaryT	PrimaryN	1844.35	647.72	1246.03	1.50938	0.576744	2.61707	0.0088689	0.163975	COL27A1	ENSG00000196739
CCNF	PrimaryT	PrimaryN	900.587	316.394	608.491	1.50905	0.526302	2.86728	0.00414021	0.114964	CCNF	ENSG00000162063
TMEM176A	PrimaryT	PrimaryN	1255.84	447.568	851.703	1.48884	0.568513	2.61884	0.00882305	0.163535	TMEM176A	ENSG00000002933
KIF4A	PrimaryT	PrimaryN	333.916	119.343	226.63	1.48688	0.481414	3.08856	0.00201126	0.0833178	KIF4A	ENSG00000090889
PLEK	PrimaryT	PrimaryN	4029.33	1443.55	2736.44	1.48086	0.387672	3.81989	0.000133512	0.0176761	PLEK	ENSG00000115956
PLEK2	PrimaryT	PrimaryN	202.138	72.1238	137.131	1.47987	0.45278	3.26842	0.00108151	0.060062	PLEK2	ENSG00000100558
IL7	PrimaryT	PrimaryN	411.842	148.297	280.069	1.47634	0.566792	2.60473	0.00919458	0.167166	IL7	ENSG00000104432
CCNB1	PrimaryT	PrimaryN	694.913	251.168	473.04	1.46974	0.410459	3.58072	0.000342649	0.0316987	CCNB1	ENSG00000134057
VAMP8	PrimaryT	PrimaryN	945.948	342.28	644.114	1.46788	0.469654	3.12544	0.00177539	0.0778862	VAMP8	ENSG00000118640
PBK	PrimaryT	PrimaryN	219.123	79.8984	149.511	1.4589	0.54158	2.69379	0.00706454	0.146508	PBK	ENSG00000168078
ABCC3	PrimaryT	PrimaryN	593.599	216.453	405.026	1.45708	0.417272	3.49191	0.000479588	0.0386486	ABCC3	ENSG00000108846
LY75	PrimaryT	PrimaryN	954.801	348.927	651.864	1.45362	0.55898	2.60049	0.00930906	0.167721	LY75	ENSG00000054219
NPL	PrimaryT	PrimaryN	1685.49	623.273	1154.38	1.43567	0.362961	3.95545	7.63904e-05	0.0138719	NPL	ENSG00000135838
H2AC21	PrimaryT	PrimaryN	503.942	189.398	346.67	1.41261	0.485735	2.90819	0.00363527	0.10882	H2AC21	NA
FANCB	PrimaryT	PrimaryN	253.64	95.5517	174.596	1.40973	0.481046	2.93056	0.00338354	0.106295	FANCB	ENSG00000181544
INPP1	PrimaryT	PrimaryN	1559.16	587.832	1073.49	1.4065	0.475007	2.961	0.00306641	0.102763	INPP1	ENSG00000151689
CTSH	PrimaryT	PrimaryN	5644.6	2134.87	3889.73	1.40275	0.388303	3.61251	0.000303245	0.0290098	CTSH	ENSG00000103811
HLA-DMB	PrimaryT	PrimaryN	2400.28	916.927	1658.6	1.3883	0.488944	2.83938	0.00452018	0.120117	HLA-DMB	ENSG00000242574
LAPTM5	PrimaryT	PrimaryN	9130.79	3496.68	6313.73	1.38488	0.499378	2.77322	0.00555048	0.132532	LAPTM5	ENSG00000162511
MROH6	PrimaryT	PrimaryN	90.2083	34.8267	62.5175	1.38177	0.518582	2.66451	0.00770995	0.152838	MROH6	ENSG00000204839
PLAC8	PrimaryT	PrimaryN	1218.11	467.783	842.945	1.37944	0.326561	4.22412	2.39873e-05	0.00684007	PLAC8	ENSG00000145287
FCGR3A	PrimaryT	PrimaryN	2514.57	969.932	1742.25	1.37459	0.524531	2.62061	0.00877735	0.162892	FCGR3A	ENSG00000203747
PLGRKT	PrimaryT	PrimaryN	450.083	173.59	311.836	1.37442	0.34979	3.92927	8.52038e-05	0.0140378	PLGRKT	ENSG00000107020
TUBA1C	PrimaryT	PrimaryN	2937.14	1133.48	2035.31	1.37395	0.418492	3.2831	0.00102673	0.0586565	TUBA1C	ENSG00000167553
ZNF267	PrimaryT	PrimaryN	1818.77	706.926	1262.85	1.36391	0.320199	4.25957	2.04821e-05	0.00632727	ZNF267	ENSG00000185947
KIF2C	PrimaryT	PrimaryN	423.598	167.125	295.361	1.3447	0.50915	2.64107	0.00826451	0.157312	KIF2C	ENSG00000142945
ABCC4	PrimaryT	PrimaryN	2849.1	1122.79	1985.94	1.34362	0.365147	3.67967	0.000233535	0.0252763	ABCC4	ENSG00000125257
MILR1	PrimaryT	PrimaryN	308.753	122.718	215.736	1.33396	0.42643	3.1282	0.0017588	0.0776176	MILR1	ENSG00000271605
PSTPIP2	PrimaryT	PrimaryN	744.054	296.434	520.244	1.32737	0.421206	3.15136	0.00162512	0.0748363	PSTPIP2	ENSG00000152229
ETV5	PrimaryT	PrimaryN	992.716	395.556	694.136	1.32624	0.359579	3.68831	0.000225753	0.0250724	ETV5	ENSG00000244405
PCNA	PrimaryT	PrimaryN	1850.92	738.534	1294.73	1.3261	0.464363	2.85574	0.0042937	0.116265	PCNA	ENSG00000132646
TTYH2	PrimaryT	PrimaryN	841.054	335.521	588.287	1.3246	0.496671	2.66695	0.00765422	0.152449	TTYH2	ENSG00000141540
SDSL	PrimaryT	PrimaryN	139.86	56.4277	98.144	1.3182	0.445895	2.9563	0.00311358	0.102763	SDSL	ENSG00000139410
MAD2L1	PrimaryT	PrimaryN	626.964	251.757	439.361	1.31733	0.419943	3.13693	0.00170729	0.076252	MAD2L1	ENSG00000164109
BIRC5	PrimaryT	PrimaryN	458.729	184.87	321.799	1.31336	0.423625	3.10028	0.00193335	0.0826157	BIRC5	ENSG00000089685
STARD10	PrimaryT	PrimaryN	544.296	219.286	381.791	1.31058	0.445124	2.9443	0.00323687	0.102996	STARD10	ENSG00000214530
LAYN	PrimaryT	PrimaryN	188.329	76.2917	132.31	1.30607	0.447232	2.92034	0.00349651	0.107645	LAYN	ENSG00000204381
LMNB2	PrimaryT	PrimaryN	2489.16	1008.78	1748.97	1.30323	0.435222	2.99442	0.0027497	0.0987228	LMNB2	ENSG00000176619
SH3BP1	PrimaryT	PrimaryN	301.885	123.115	212.5	1.298	0.477472	2.71849	0.0065581	0.143427	SH3BP1	ENSG00000100092
FMNL2	PrimaryT	PrimaryN	4304.37	1750.64	3027.51	1.29772	0.40008	3.24365	0.0011801	0.0639077	FMNL2	ENSG00000157827
LACC1	PrimaryT	PrimaryN	540.018	219.997	380.008	1.29593	0.480589	2.69654	0.0070065	0.146327	LACC1	ENSG00000179630
H3C10	PrimaryT	PrimaryN	1283.39	523.561	903.474	1.29464	0.47135	2.74666	0.0060205	0.138378	H3C10	NA
GNA15	PrimaryT	PrimaryN	724.993	295.581	510.287	1.29442	0.424661	3.04812	0.00230276	0.0885008	GNA15	ENSG00000060558
GSAP	PrimaryT	PrimaryN	2322.64	947.217	1634.93	1.2939	0.320295	4.03973	5.35122e-05	0.0110205	GSAP	ENSG00000186088
MARCHF1	PrimaryT	PrimaryN	2188.07	893.488	1540.78	1.29275	0.292798	4.41515	1.00942e-05	0.00393885	MARCHF1	NA
SGPL1	PrimaryT	PrimaryN	5374.75	2194.19	3784.47	1.29247	0.491841	2.62783	0.00859326	0.160885	SGPL1	ENSG00000166224
HLA-DPB1	PrimaryT	PrimaryN	6386.1	2608.44	4497.27	1.29187	0.43529	2.96783	0.0029991	0.102467	HLA-DPB1	ENSG00000223865
CD44	PrimaryT	PrimaryN	16062.4	6575.6	11319	1.28856	0.425985	3.0249	0.00248716	0.093366	CD44	ENSG00000026508
LHFPL2	PrimaryT	PrimaryN	2849.2	1166.14	2007.67	1.28844	0.439825	2.92945	0.00339565	0.10645	LHFPL2	ENSG00000145685
ARL4C	PrimaryT	PrimaryN	3777.36	1553.43	2665.4	1.28193	0.414126	3.09551	0.00196472	0.0829995	ARL4C	ENSG00000188042
TK1	PrimaryT	PrimaryN	509.712	210.276	359.994	1.28029	0.397436	3.22138	0.00127573	0.0659111	TK1	ENSG00000167900
ITGAV	PrimaryT	PrimaryN	12603.9	5214.99	8909.46	1.27305	0.396768	3.20856	0.00133403	0.0677432	ITGAV	ENSG00000138448
PARD6G	PrimaryT	PrimaryN	578.874	239.283	409.078	1.27165	0.47564	2.67356	0.00750498	0.151613	PARD6G	ENSG00000178184
SERTAD2	PrimaryT	PrimaryN	3216.07	1332.07	2274.07	1.27143	0.329877	3.85427	0.000116078	0.0160944	SERTAD2	ENSG00000179833
CDCA8	PrimaryT	PrimaryN	232.846	96.9064	164.876	1.27042	0.476296	2.66728	0.00764668	0.152449	CDCA8	ENSG00000134690
CCNA2	PrimaryT	PrimaryN	566.193	235.328	400.761	1.26874	0.383222	3.31073	0.000930524	0.0563176	CCNA2	ENSG00000145386
FANCL	PrimaryT	PrimaryN	1380.33	574.117	977.221	1.26502	0.397351	3.18362	0.00145447	0.0707111	FANCL	ENSG00000115392
H4C9	PrimaryT	PrimaryN	387.807	162.085	274.946	1.26226	0.42355	2.9802	0.00288058	0.100524	H4C9	NA
P4HA1	PrimaryT	PrimaryN	2278.75	952.077	1615.41	1.25876	0.37645	3.34378	0.000826459	0.0541148	P4HA1	ENSG00000122884
TPMT	PrimaryT	PrimaryN	607.165	253.802	430.483	1.25793	0.239544	5.25137	1.50974e-07	0.000226368	TPMT	ENSG00000137364
EXO1	PrimaryT	PrimaryN	287.931	121.44	204.685	1.24895	0.483916	2.58093	0.0098534	0.172091	EXO1	ENSG00000174371
EFHD2	PrimaryT	PrimaryN	3790.23	1595.68	2692.96	1.24837	0.386691	3.22834	0.00124512	0.0649898	EFHD2	ENSG00000142634
ABTB2	PrimaryT	PrimaryN	430.485	181.725	306.105	1.24316	0.405142	3.06846	0.00215164	0.0862283	ABTB2	ENSG00000166016
NFE2L3	PrimaryT	PrimaryN	2061.73	871.191	1466.46	1.24244	0.429791	2.89079	0.0038427	0.111079	NFE2L3	ENSG00000050344
PKM	PrimaryT	PrimaryN	15766.8	6680.8	11223.8	1.23887	0.369367	3.35404	0.000796397	0.0527186	PKM	ENSG00000067225
NUDT1	PrimaryT	PrimaryN	207.919	88.5847	148.252	1.23576	0.414946	2.97811	0.00290027	0.100575	NUDT1	ENSG00000106268
KIAA1522	PrimaryT	PrimaryN	1891.75	803.268	1347.51	1.23562	0.468247	2.63882	0.00831949	0.157751	KIAA1522	ENSG00000162522
SMCO4	PrimaryT	PrimaryN	283.759	120.945	202.352	1.23169	0.444859	2.76872	0.00562763	0.132877	SMCO4	ENSG00000166002
TXN	PrimaryT	PrimaryN	2011.19	858.016	1434.6	1.22925	0.425095	2.89171	0.00383148	0.111079	TXN	ENSG00000136810
IL18R1	PrimaryT	PrimaryN	634.329	271.049	452.689	1.22681	0.35521	3.45377	0.000552804	0.0424714	IL18R1	ENSG00000115604
BCAT1	PrimaryT	PrimaryN	3088.36	1320.18	2204.27	1.22626	0.390571	3.13966	0.00169144	0.0757726	BCAT1	ENSG00000060982
CIT	PrimaryT	PrimaryN	943.573	403.641	673.607	1.22506	0.457069	2.68025	0.00735667	0.150462	CIT	ENSG00000122966
UBASH3B	PrimaryT	PrimaryN	620.146	265.705	442.926	1.22456	0.323778	3.78211	0.000155504	0.0193766	UBASH3B	ENSG00000154127
RFX5	PrimaryT	PrimaryN	2790.02	1196.42	1993.22	1.22164	0.449698	2.71658	0.00659596	0.144043	RFX5	ENSG00000143390
GAPDH	PrimaryT	PrimaryN	22853.7	9818.01	16335.9	1.21887	0.243692	5.00167	5.68347e-07	0.000601961	GAPDH	ENSG00000111640
ID2	PrimaryT	PrimaryN	1741.03	748.844	1244.94	1.21654	0.355949	3.41774	0.000631427	0.0456722	ID2	ENSG00000115738
JAK2	PrimaryT	PrimaryN	6274.27	2705.17	4489.72	1.21356	0.41655	2.91336	0.00357567	0.108248	JAK2	ENSG00000096968
GPR141	PrimaryT	PrimaryN	392.751	170.908	281.829	1.20266	0.464995	2.5864	0.00969836	0.171347	GPR141	ENSG00000187037
MYO5B	PrimaryT	PrimaryN	1166.05	514.825	840.439	1.17941	0.447894	2.63323	0.00845759	0.159554	MYO5B	ENSG00000167306
RASSF4	PrimaryT	PrimaryN	2037.1	899.601	1468.35	1.17899	0.433278	2.7211	0.00650648	0.14342	RASSF4	ENSG00000107551
DRAM1	PrimaryT	PrimaryN	1920.97	849.149	1385.06	1.1782	0.409174	2.87946	0.0039836	0.112727	DRAM1	ENSG00000136048
OLFML2B	PrimaryT	PrimaryN	1381.89	615.748	998.817	1.16731	0.402147	2.90271	0.00369952	0.109955	OLFML2B	ENSG00000162745
GSTO1	PrimaryT	PrimaryN	1658.93	744.848	1201.89	1.15532	0.430934	2.68097	0.00734091	0.150347	GSTO1	ENSG00000148834
LAP3	PrimaryT	PrimaryN	4999.33	2256.39	3627.86	1.14766	0.417278	2.75035	0.00595315	0.137461	LAP3	ENSG00000002549
RCC2	PrimaryT	PrimaryN	4567.16	2066.45	3316.8	1.14428	0.360224	3.17658	0.00149021	0.0716018	RCC2	ENSG00000179051
FAS	PrimaryT	PrimaryN	2508.63	1137.97	1823.3	1.14075	0.367683	3.10253	0.00191871	0.0824481	FAS	ENSG00000026103
SORD	PrimaryT	PrimaryN	685.79	311.118	498.454	1.14013	0.439907	2.59176	0.00954873	0.169974	SORD	ENSG00000140263
SERPINB8	PrimaryT	PrimaryN	465.471	212.26	338.865	1.13412	0.411915	2.75329	0.0059	0.136982	SERPINB8	ENSG00000166401
LRRC1	PrimaryT	PrimaryN	770.503	351.435	560.969	1.13136	0.436088	2.59434	0.00947737	0.169322	LRRC1	ENSG00000137269
TNIK	PrimaryT	PrimaryN	1057.54	483.641	770.593	1.1289	0.38742	2.9139	0.00356942	0.108248	TNIK	ENSG00000154310
NLN	PrimaryT	PrimaryN	805.181	368.517	586.849	1.12667	0.309392	3.64156	0.000270991	0.0273299	NLN	ENSG00000123213
IFIH1	PrimaryT	PrimaryN	2530.97	1161.68	1846.33	1.12301	0.392937	2.85798	0.00426343	0.116265	IFIH1	ENSG00000115267
HMOX1	PrimaryT	PrimaryN	983.474	451.819	717.646	1.12156	0.389665	2.87828	0.00399855	0.112814	HMOX1	ENSG00000100292
SBK1	PrimaryT	PrimaryN	136.605	63.1011	99.8528	1.121	0.375056	2.9889	0.00279988	0.0992867	SBK1	ENSG00000188322
COL16A1	PrimaryT	PrimaryN	1689.2	779.628	1234.41	1.11507	0.402862	2.76786	0.00564251	0.133016	COL16A1	ENSG00000084636
PGAP1	PrimaryT	PrimaryN	1710.43	792.384	1251.41	1.10925	0.410158	2.70445	0.00684168	0.14555	PGAP1	ENSG00000197121
SAMD9L	PrimaryT	PrimaryN	4570.6	2137.54	3354.07	1.09641	0.406143	2.69957	0.00694286	0.146327	SAMD9L	ENSG00000177409
GPR137B	PrimaryT	PrimaryN	961.511	450.908	706.209	1.09349	0.401891	2.72085	0.00651135	0.14342	GPR137B	ENSG00000077585
RMI1	PrimaryT	PrimaryN	562.152	264.707	413.429	1.08632	0.281053	3.86516	0.000111016	0.015982	RMI1	ENSG00000178966
POLR1F	PrimaryT	PrimaryN	748.595	355.622	552.109	1.07409	0.379773	2.82826	0.00468022	0.121365	POLR1F	NA
LACTB	PrimaryT	PrimaryN	808.99	384.783	596.886	1.07312	0.259331	4.13803	3.50307e-05	0.008804	LACTB	ENSG00000103642
PSMA4	PrimaryT	PrimaryN	1994.53	950.201	1472.37	1.07021	0.393543	2.71942	0.00653959	0.143427	PSMA4	ENSG00000041357
WDHD1	PrimaryT	PrimaryN	435.798	207.807	321.802	1.06964	0.333699	3.20542	0.00134866	0.0680203	WDHD1	ENSG00000198554
GALNT1	PrimaryT	PrimaryN	3545.01	1691.88	2618.45	1.06761	0.300858	3.54855	0.000387353	0.0336863	GALNT1	ENSG00000141429
SRD5A1	PrimaryT	PrimaryN	761.666	363.504	562.585	1.06755	0.401685	2.65767	0.00786826	0.153716	SRD5A1	ENSG00000145545
TNFSF10	PrimaryT	PrimaryN	3045.38	1453.34	2249.36	1.06674	0.274844	3.88127	0.000103911	0.0155636	TNFSF10	ENSG00000121858
CASP1	PrimaryT	PrimaryN	1243.08	593.543	918.31	1.06632	0.41167	2.59023	0.00959107	0.170523	CASP1	ENSG00000137752
SMC2	PrimaryT	PrimaryN	1365.48	654.295	1009.89	1.06143	0.333385	3.18379	0.00145362	0.0707111	SMC2	ENSG00000136824
CD9	PrimaryT	PrimaryN	2416.85	1162.84	1789.84	1.05555	0.341542	3.09053	0.00199797	0.0833178	CD9	ENSG00000010278
COMMD8	PrimaryT	PrimaryN	288.217	139.125	213.671	1.05215	0.361659	2.90923	0.00362319	0.108754	COMMD8	ENSG00000169019
LCP1	PrimaryT	PrimaryN	13977.4	6741.8	10359.6	1.05195	0.393028	2.67653	0.00743879	0.151099	LCP1	ENSG00000136167
NCS1	PrimaryT	PrimaryN	915.515	442.07	678.793	1.04945	0.386461	2.71553	0.00661698	0.144289	NCS1	ENSG00000107130
CTSL	PrimaryT	PrimaryN	2427.77	1173.45	1800.61	1.04878	0.341757	3.06878	0.00214932	0.0862283	CTSL	ENSG00000135047
NFKB2	PrimaryT	PrimaryN	3217.44	1557.43	2387.43	1.04665	0.355319	2.94567	0.00322261	0.102763	NFKB2	ENSG00000077150
AHR	PrimaryT	PrimaryN	4357.44	2110.18	3233.81	1.04585	0.298137	3.50796	0.00045155	0.0374055	AHR	ENSG00000106546
ZDHHC20	PrimaryT	PrimaryN	3719.23	1806.41	2762.82	1.04227	0.337853	3.08497	0.00203574	0.0834681	ZDHHC20	ENSG00000180776
SLC25A40	PrimaryT	PrimaryN	968.921	471.099	720.01	1.04115	0.306699	3.39468	0.000687084	0.048057	SLC25A40	ENSG00000075303
ZNF367	PrimaryT	PrimaryN	307.266	149.523	228.395	1.04026	0.37156	2.79972	0.00511475	0.125565	ZNF367	ENSG00000165244
C5orf15	PrimaryT	PrimaryN	1375.46	671.004	1023.23	1.03545	0.394411	2.62529	0.0086574	0.161584	C5orf15	ENSG00000113583
DMXL2	PrimaryT	PrimaryN	5497.73	2690.48	4094.11	1.03088	0.345652	2.98242	0.00285976	0.100485	DMXL2	ENSG00000104093
NCK1	PrimaryT	PrimaryN	1902.48	942.58	1422.53	1.013	0.297669	3.40311	0.000666237	0.0471756	NCK1	ENSG00000158092
HPRT1	PrimaryT	PrimaryN	512.754	254.616	383.685	1.01175	0.312719	3.23533	0.00121502	0.0649898	HPRT1	ENSG00000165704
HTATIP2	PrimaryT	PrimaryN	664.138	330.53	497.334	1.00599	0.380144	2.64635	0.00813654	0.156797	HTATIP2	ENSG00000109854
RACGAP1	PrimaryT	PrimaryN	727.28	363.075	545.177	1.00408	0.362514	2.76975	0.00560986	0.132719	RACGAP1	ENSG00000161800
CORO2A	PrimaryT	PrimaryN	638.857	318.937	478.897	1.00256	0.364576	2.74993	0.00596083	0.137461	CORO2A	ENSG00000106789
SLC25A4	PrimaryT	PrimaryN	275.813	553.586	414.699	-1.00479	0.289613	-3.46944	0.000521536	0.0409171	SLC25A4	ENSG00000151729
MRNIP	PrimaryT	PrimaryN	338.991	683.183	511.087	-1.01069	0.269917	-3.74446	0.000180783	0.0217939	MRNIP	ENSG00000161010
OGG1	PrimaryT	PrimaryN	231.08	466.377	348.729	-1.01314	0.364191	-2.78188	0.00540446	0.129882	OGG1	ENSG00000114026
TMEM44	PrimaryT	PrimaryN	170.184	344.041	257.113	-1.01587	0.384767	-2.64022	0.00828515	0.157473	TMEM44	ENSG00000145014
ZSCAN31	PrimaryT	PrimaryN	130.936	264.228	197.582	-1.01655	0.341198	-2.97934	0.00288867	0.100548	ZSCAN31	ENSG00000235109
COQ6	PrimaryT	PrimaryN	98.2061	199.093	148.65	-1.0175	0.313857	-3.24192	0.00118728	0.0640182	COQ6	ENSG00000119723
MLYCD	PrimaryT	PrimaryN	477.339	971.271	724.305	-1.02446	0.344113	-2.97711	0.00290981	0.100575	MLYCD	ENSG00000103150
ARHGEF37	PrimaryT	PrimaryN	186.796	380.253	283.525	-1.02674	0.383204	-2.67935	0.00737663	0.150662	ARHGEF37	ENSG00000183111
KCTD21	PrimaryT	PrimaryN	200.891	412.937	306.914	-1.0393	0.357497	-2.90715	0.00364739	0.10882	KCTD21	ENSG00000188997
ALOX12	PrimaryT	PrimaryN	125.295	258.048	191.671	-1.0393	0.398888	-2.60549	0.00917432	0.167166	ALOX12	ENSG00000108839
CALCOCO1	PrimaryT	PrimaryN	1303.47	2688	1995.73	-1.04423	0.357579	-2.92028	0.00349714	0.107645	CALCOCO1	ENSG00000012822
BTD	PrimaryT	PrimaryN	1071.67	2212.86	1642.26	-1.04586	0.280548	-3.7279	0.000193078	0.0228655	BTD	ENSG00000169814
AIG1	PrimaryT	PrimaryN	525.564	1085.48	805.521	-1.04683	0.363283	-2.88158	0.00395686	0.112727	AIG1	ENSG00000146416
PGRMC2	PrimaryT	PrimaryN	1165.26	2413.26	1789.26	-1.05034	0.403299	-2.60438	0.00920395	0.167166	PGRMC2	ENSG00000164040
JADE1	PrimaryT	PrimaryN	914.301	1905.54	1409.92	-1.05918	0.401227	-2.63985	0.0082942	0.157473	JADE1	ENSG00000077684
ABCA5	PrimaryT	PrimaryN	1404.05	2942.55	2173.3	-1.06761	0.366818	-2.91046	0.00360895	0.108547	ABCA5	ENSG00000154265
DUSP8	PrimaryT	PrimaryN	154.266	323.768	239.017	-1.0711	0.320389	-3.34311	0.000828437	0.0541148	DUSP8	ENSG00000184545
LOXL4	PrimaryT	PrimaryN	151.286	318.815	235.051	-1.07489	0.314189	-3.42115	0.000623563	0.0455478	LOXL4	ENSG00000138131
ZBTB20	PrimaryT	PrimaryN	5552.86	11725	8638.91	-1.07831	0.417257	-2.58427	0.00975856	0.171429	ZBTB20	ENSG00000181722
FITM2	PrimaryT	PrimaryN	240.596	510.42	375.508	-1.08546	0.36324	-2.98827	0.00280558	0.0992867	FITM2	ENSG00000197296
ACBD4	PrimaryT	PrimaryN	154.326	328.816	241.571	-1.08784	0.399875	-2.72046	0.00651909	0.14342	ACBD4	ENSG00000181513
TMEM25	PrimaryT	PrimaryN	96.6304	205.929	151.28	-1.09233	0.419688	-2.60272	0.00924885	0.167166	TMEM25	ENSG00000149582
TSPYL2	PrimaryT	PrimaryN	361.46	790.257	575.859	-1.12908	0.437105	-2.58309	0.00979191	0.171625	TSPYL2	ENSG00000184205
PIK3C2B	PrimaryT	PrimaryN	962.172	2116	1539.08	-1.13657	0.317194	-3.5832	0.000339404	0.0316521	PIK3C2B	ENSG00000133056
PPP1R3E	PrimaryT	PrimaryN	196.046	434.336	315.191	-1.14591	0.334126	-3.42959	0.000604502	0.0445948	PPP1R3E	ENSG00000235194
DNAH1	PrimaryT	PrimaryN	658.147	1462.64	1060.39	-1.15159	0.359819	-3.20049	0.00137196	0.0683904	DNAH1	ENSG00000114841
TRPV1	PrimaryT	PrimaryN	102.158	228.628	165.393	-1.16188	0.366575	-3.16956	0.00152672	0.0727917	TRPV1	ENSG00000196689
C11orf71	PrimaryT	PrimaryN	63.5809	143.146	103.363	-1.17171	0.404673	-2.89546	0.00378601	0.111079	C11orf71	ENSG00000180425
CDH26	PrimaryT	PrimaryN	48.7899	110.179	79.4846	-1.17311	0.414485	-2.83029	0.00465056	0.12133	CDH26	ENSG00000124215
PLLP	PrimaryT	PrimaryN	98.1557	221.803	159.979	-1.17313	0.434475	-2.70012	0.00693141	0.146327	PLLP	ENSG00000102934
PIK3R3	PrimaryT	PrimaryN	667.923	1517.14	1092.53	-1.18354	0.406331	-2.91275	0.00358264	0.108248	PIK3R3	ENSG00000117461
SMAD6	PrimaryT	PrimaryN	352.065	805.05	578.557	-1.19444	0.32918	-3.62853	0.00028504	0.0281772	SMAD6	ENSG00000137834
SLC12A4	PrimaryT	PrimaryN	966.185	2221.03	1593.61	-1.20083	0.382003	-3.14352	0.00166927	0.0754207	SLC12A4	ENSG00000124067
LCAT	PrimaryT	PrimaryN	105.781	243.337	174.559	-1.20264	0.371117	-3.2406	0.00119277	0.0640814	LCAT	ENSG00000213398
ACAT1	PrimaryT	PrimaryN	559.5	1288.75	924.125	-1.20382	0.462672	-2.60189	0.00927123	0.167243	ACAT1	ENSG00000075239
DHDDS	PrimaryT	PrimaryN	741.45	1723.83	1232.64	-1.21696	0.399207	-3.04844	0.00230029	0.0885008	DHDDS	ENSG00000117682
RNF152	PrimaryT	PrimaryN	1008.27	2353.41	1680.84	-1.22279	0.408181	-2.99571	0.0027381	0.098545	RNF152	ENSG00000176641
SYNE1	PrimaryT	PrimaryN	4664.83	10899.7	7782.29	-1.22437	0.447189	-2.73794	0.00618258	0.140059	SYNE1	ENSG00000131018
RAB40B	PrimaryT	PrimaryN	130.427	304.934	217.681	-1.22641	0.388927	-3.15332	0.00161424	0.0745669	RAB40B	ENSG00000141542
DHRS11	PrimaryT	PrimaryN	84.0975	197.995	141.046	-1.23483	0.447053	-2.76216	0.00574206	0.134392	DHRS11	ENSG00000278535
C9orf131	PrimaryT	PrimaryN	118.19	279.288	198.739	-1.23835	0.429358	-2.88418	0.00392433	0.112727	C9orf131	ENSG00000174038
NOL3	PrimaryT	PrimaryN	186.671	442.888	314.779	-1.2466	0.366058	-3.40548	0.000660473	0.0471756	NOL3	ENSG00000140939
CFL2	PrimaryT	PrimaryN	572.059	1371.86	971.959	-1.26186	0.307251	-4.10694	4.00932e-05	0.00943654	CFL2	ENSG00000165410
PECAM1	PrimaryT	PrimaryN	6030.44	14627.8	10329.1	-1.2783	0.404804	-3.15782	0.00158953	0.0741181	PECAM1	ENSG00000261371
LETM2	PrimaryT	PrimaryN	59.1812	143.887	101.534	-1.28404	0.406776	-3.15663	0.00159605	0.0741888	LETM2	ENSG00000165046
SLC6A16	PrimaryT	PrimaryN	59.1092	144.548	101.829	-1.29126	0.445048	-2.90139	0.0037151	0.109955	SLC6A16	ENSG00000063127
COQ10A	PrimaryT	PrimaryN	100.562	247.606	174.084	-1.29648	0.425464	-3.0472	0.00230981	0.0885008	COQ10A	ENSG00000135469
EYS	PrimaryT	PrimaryN	68.0355	167.48	117.758	-1.29847	0.44439	-2.92191	0.0034789	0.107645	EYS	ENSG00000188107
CARNS1	PrimaryT	PrimaryN	107.923	266.885	187.404	-1.30473	0.49323	-2.64527	0.00816252	0.156797	CARNS1	ENSG00000172508
MINDY1	PrimaryT	PrimaryN	306.057	762.215	534.136	-1.31573	0.396404	-3.31918	0.000902833	0.0557801	MINDY1	ENSG00000143409
PHF7	PrimaryT	PrimaryN	62.8627	157.736	110.299	-1.32697	0.390017	-3.40234	0.00066812	0.0471756	PHF7	ENSG00000010318
GCSH	PrimaryT	PrimaryN	51.5327	129.616	90.5745	-1.33286	0.491145	-2.71378	0.0066521	0.144418	GCSH	ENSG00000140905
NKD1	PrimaryT	PrimaryN	145.431	367.908	256.669	-1.3414	0.497832	-2.69448	0.0070498	0.146508	NKD1	ENSG00000140807
RPS6KL1	PrimaryT	PrimaryN	77.2715	196.53	136.901	-1.34463	0.386587	-3.47819	0.000504807	0.0400282	RPS6KL1	ENSG00000198208
KIF1C	PrimaryT	PrimaryN	1592.49	4067.44	2829.97	-1.35282	0.524064	-2.58139	0.0098402	0.172064	KIF1C	ENSG00000129250
PDP2	PrimaryT	PrimaryN	364.133	931.251	647.692	-1.35415	0.387205	-3.49723	0.000470114	0.0380921	PDP2	ENSG00000172840
SMARCD3	PrimaryT	PrimaryN	107.174	274.407	190.791	-1.35692	0.484159	-2.80263	0.0050687	0.12539	SMARCD3	ENSG00000082014
INKA2	PrimaryT	PrimaryN	342.924	891.679	617.302	-1.37857	0.527698	-2.61242	0.0089903	0.1656	INKA2	ENSG00000197852
FAM71F2	PrimaryT	PrimaryN	57.3697	148.962	103.166	-1.38365	0.407221	-3.3978	0.000679307	0.0477382	FAM71F2	ENSG00000205085
PALM2AKAP2	PrimaryT	PrimaryN	3214.97	8439.51	5827.24	-1.39236	0.487706	-2.85493	0.00430466	0.116265	PALM2AKAP2	NA
ZHX3	PrimaryT	PrimaryN	631.41	1672.44	1151.93	-1.40563	0.475384	-2.95683	0.00310822	0.102763	ZHX3	ENSG00000174306
CCDC69	PrimaryT	PrimaryN	1641.65	4381.23	3011.44	-1.41596	0.496599	-2.85132	0.00435383	0.116742	CCDC69	ENSG00000198624
CCDC152	PrimaryT	PrimaryN	42.2016	112.687	77.4442	-1.41778	0.499165	-2.8403	0.00450705	0.120117	CCDC152	ENSG00000198865
FN3K	PrimaryT	PrimaryN	113.582	303.396	208.489	-1.41857	0.520119	-2.72741	0.00638343	0.142912	FN3K	ENSG00000167363
MYOT	PrimaryT	PrimaryN	47.7708	128.737	88.2541	-1.42472	0.505805	-2.81674	0.00485137	0.123342	MYOT	ENSG00000120729
KCNAB1	PrimaryT	PrimaryN	421.552	1132.29	776.923	-1.42547	0.433819	-3.28586	0.00101673	0.0586565	KCNAB1	ENSG00000169282
ACER2	PrimaryT	PrimaryN	157.375	431.052	294.213	-1.45349	0.520302	-2.79356	0.00521321	0.126724	ACER2	ENSG00000177076
ABHD1	PrimaryT	PrimaryN	36.9303	101.126	69.0281	-1.45424	0.518768	-2.80326	0.00505891	0.12539	ABHD1	ENSG00000143994
ARG2	PrimaryT	PrimaryN	46.5268	127.721	87.124	-1.4616	0.450627	-3.24349	0.00118076	0.0639077	ARG2	ENSG00000081181
COBLL1	PrimaryT	PrimaryN	1617.26	4518.28	3067.77	-1.48228	0.550149	-2.69431	0.00705338	0.146508	COBLL1	ENSG00000082438
CSAD	PrimaryT	PrimaryN	421.198	1179.01	800.103	-1.48549	0.544373	-2.72881	0.00635625	0.142804	CSAD	ENSG00000139631
SYT2	PrimaryT	PrimaryN	61.3275	171.78	116.554	-1.48793	0.481655	-3.0892	0.00200699	0.0833178	SYT2	ENSG00000143858
WFS1	PrimaryT	PrimaryN	680.761	1914.03	1297.39	-1.49102	0.418305	-3.56444	0.000364634	0.032376	WFS1	ENSG00000109501
SHROOM1	PrimaryT	PrimaryN	111.442	314.696	213.069	-1.49638	0.466744	-3.206	0.00134593	0.0680203	SHROOM1	ENSG00000164403
OR2A1	PrimaryT	PrimaryN	38.1284	108.664	73.3962	-1.51006	0.584228	-2.58471	0.0097462	0.171429	OR2A1	ENSG00000221970
TINAGL1	PrimaryT	PrimaryN	1146.21	3265.13	2205.67	-1.51037	0.559951	-2.69732	0.00699009	0.146327	TINAGL1	ENSG00000142910
TMEM8B	PrimaryT	PrimaryN	217.052	618.328	417.69	-1.51075	0.522779	-2.88985	0.00385428	0.111136	TMEM8B	ENSG00000137103
NEIL1	PrimaryT	PrimaryN	137.857	393.987	265.922	-1.51393	0.323572	-4.67881	2.88544e-06	0.00191005	NEIL1	ENSG00000140398
GATA2	PrimaryT	PrimaryN	131.992	379.747	255.87	-1.52392	0.499678	-3.0498	0.00228993	0.0885008	GATA2	ENSG00000179348
CAPN5	PrimaryT	PrimaryN	81.3627	235.608	158.486	-1.53333	0.568022	-2.69942	0.00694603	0.146327	CAPN5	ENSG00000149260
ESR2	PrimaryT	PrimaryN	212.092	619.692	415.892	-1.54643	0.496587	-3.11412	0.00184494	0.080225	ESR2	ENSG00000140009
SMTN	PrimaryT	PrimaryN	477.548	1398.59	938.068	-1.55037	0.568953	-2.72496	0.006431	0.143181	SMTN	ENSG00000183963
GREB1L	PrimaryT	PrimaryN	153.381	456.216	304.798	-1.57262	0.480582	-3.27231	0.00106671	0.0594631	GREB1L	ENSG00000141449
ZNF491	PrimaryT	PrimaryN	46.1275	137.427	91.7771	-1.5748	0.360936	-4.3631	1.28235e-05	0.00463773	ZNF491	ENSG00000177599
ANGPTL1	PrimaryT	PrimaryN	240.498	717.411	478.955	-1.57657	0.544062	-2.89779	0.00375807	0.110565	ANGPTL1	ENSG00000116194
GPLD1	PrimaryT	PrimaryN	132.066	396.099	264.083	-1.58562	0.527728	-3.00462	0.00265913	0.0971843	GPLD1	ENSG00000112293
TEF	PrimaryT	PrimaryN	369.068	1125.01	747.04	-1.60812	0.578603	-2.77932	0.00544724	0.130699	TEF	ENSG00000167074
PCDH1	PrimaryT	PrimaryN	599.461	1852.18	1225.82	-1.6275	0.590313	-2.75701	0.00583328	0.135786	PCDH1	ENSG00000156453
ENPP1	PrimaryT	PrimaryN	354.492	1095.05	724.77	-1.62751	0.600425	-2.71059	0.00671633	0.144427	ENPP1	ENSG00000197594
FMOD	PrimaryT	PrimaryN	1039.25	3223.09	2131.17	-1.63303	0.563331	-2.89888	0.00374493	0.110528	FMOD	ENSG00000122176
SOX18	PrimaryT	PrimaryN	244.373	764.787	504.58	-1.64539	0.552561	-2.97776	0.00290368	0.100575	SOX18	ENSG00000203883
TRPM3	PrimaryT	PrimaryN	28.9043	90.2707	59.5875	-1.64728	0.61959	-2.65866	0.00784515	0.153716	TRPM3	ENSG00000083067
ADRA2A	PrimaryT	PrimaryN	357.568	1120.33	738.947	-1.64735	0.452585	-3.63986	0.000272783	0.0273299	ADRA2A	ENSG00000150594
PGM1	PrimaryT	PrimaryN	608.472	1915.17	1261.82	-1.65421	0.633546	-2.61103	0.00902702	0.165667	PGM1	ENSG00000079739
SLC6A4	PrimaryT	PrimaryN	17.1686	54.3138	35.7412	-1.65856	0.616752	-2.68918	0.00716281	0.147784	SLC6A4	ENSG00000108576
PPP1R12B	PrimaryT	PrimaryN	1852.5	5905.12	3878.81	-1.6725	0.443961	-3.76723	0.000165068	0.0203969	PPP1R12B	ENSG00000077157
NRBP2	PrimaryT	PrimaryN	270.643	866.291	568.467	-1.67868	0.543635	-3.08789	0.00201586	0.0833178	NRBP2	ENSG00000185189
EPB41L1	PrimaryT	PrimaryN	443.827	1421.14	932.484	-1.67939	0.62866	-2.67138	0.00755391	0.151871	EPB41L1	ENSG00000088367
NCAM1	PrimaryT	PrimaryN	68.6197	221.923	145.271	-1.69198	0.607603	-2.78469	0.00535797	0.129394	NCAM1	ENSG00000149294
PHLDB2	PrimaryT	PrimaryN	1301.99	4219.48	2760.73	-1.69651	0.61235	-2.77049	0.00559713	0.132719	PHLDB2	ENSG00000144824
SLC10A1	PrimaryT	PrimaryN	59.7945	194.799	127.297	-1.70344	0.631154	-2.69892	0.00695643	0.146327	SLC10A1	ENSG00000100652
SLC16A14	PrimaryT	PrimaryN	92.1774	310.983	201.58	-1.75327	0.442797	-3.95954	7.50956e-05	0.0138719	SLC16A14	ENSG00000163053
CTH	PrimaryT	PrimaryN	99.1316	335.829	217.48	-1.75973	0.648959	-2.71162	0.0066956	0.144427	CTH	ENSG00000116761
ATP7B	PrimaryT	PrimaryN	142.452	484.152	313.302	-1.76466	0.666359	-2.64822	0.00809179	0.156434	ATP7B	ENSG00000123191
SCN4B	PrimaryT	PrimaryN	213.431	726.116	469.774	-1.76611	0.624473	-2.82815	0.00468174	0.121365	SCN4B	ENSG00000177098
ARHGAP6	PrimaryT	PrimaryN	125.138	426.608	275.873	-1.76895	0.625386	-2.82857	0.00467558	0.121365	ARHGAP6	ENSG00000047648
PTPN20	PrimaryT	PrimaryN	15.5205	52.7858	34.1531	-1.78051	0.67743	-2.62833	0.00858055	0.160885	PTPN20	ENSG00000204179
HYAL1	PrimaryT	PrimaryN	53.8736	186.118	119.996	-1.78557	0.646885	-2.76026	0.00577546	0.134652	HYAL1	ENSG00000114378
CASKIN2	PrimaryT	PrimaryN	445.937	1552.18	999.06	-1.79941	0.692222	-2.59946	0.00933693	0.168019	CASKIN2	ENSG00000177303
MARCHF8	PrimaryT	PrimaryN	1202.68	4201.81	2702.24	-1.80464	0.67226	-2.68444	0.00726525	0.149209	MARCHF8	NA
GPER1	PrimaryT	PrimaryN	92.9056	327.433	210.169	-1.81828	0.652214	-2.78785	0.00530585	0.128345	GPER1	ENSG00000164850
FAM13A	PrimaryT	PrimaryN	1209.27	4310.05	2759.66	-1.83361	0.668011	-2.74487	0.00605344	0.138415	FAM13A	ENSG00000138640
C13orf46	PrimaryT	PrimaryN	22.469	80.362	51.4155	-1.84582	0.631444	-2.92317	0.00346485	0.107645	C13orf46	ENSG00000283199
PTPRB	PrimaryT	PrimaryN	1205.08	4364.52	2784.8	-1.85663	0.600823	-3.09014	0.0020006	0.0833178	PTPRB	ENSG00000127329
DLEC1	PrimaryT	PrimaryN	51.9933	191.044	121.519	-1.8749	0.56995	-3.28959	0.00100333	0.0581149	DLEC1	ENSG00000008226
COQ8A	PrimaryT	PrimaryN	21.3049	78.5952	49.95	-1.87988	0.579592	-3.24345	0.00118092	0.0639077	COQ8A	ENSG00000163050
FIGNL2	PrimaryT	PrimaryN	18.6538	69.3246	43.9892	-1.88681	0.701668	-2.68903	0.00716594	0.147784	FIGNL2	ENSG00000261308
ITGA8	PrimaryT	PrimaryN	263.497	977.563	620.53	-1.89143	0.670643	-2.82033	0.0047975	0.123201	ITGA8	ENSG00000077943
ANKRD53	PrimaryT	PrimaryN	33.2781	123.821	78.5496	-1.89322	0.643825	-2.94059	0.00327589	0.103832	ANKRD53	ENSG00000144031
KCNT1	PrimaryT	PrimaryN	13.2806	49.8728	31.5767	-1.91132	0.729336	-2.62063	0.00877663	0.162892	KCNT1	ENSG00000107147
NOS3	PrimaryT	PrimaryN	188.185	709.537	448.861	-1.91374	0.640818	-2.9864	0.00282282	0.0994224	NOS3	ENSG00000164867
PKD1L3	PrimaryT	PrimaryN	20.4573	77.8273	49.1423	-1.92137	0.569809	-3.37195	0.00074638	0.0510015	PKD1L3	ENSG00000277481
SOX5	PrimaryT	PrimaryN	394.326	1493.88	944.105	-1.92159	0.71283	-2.69572	0.00702375	0.146481	SOX5	ENSG00000134532
SHANK3	PrimaryT	PrimaryN	1112.61	4220.21	2666.41	-1.92336	0.715171	-2.68937	0.0071586	0.147784	SHANK3	ENSG00000251322
OSBP2	PrimaryT	PrimaryN	97.0484	371.535	234.292	-1.93611	0.673556	-2.87446	0.00404713	0.113824	OSBP2	ENSG00000184792
TMEM198	PrimaryT	PrimaryN	23.4044	89.7697	56.587	-1.9451	0.745344	-2.60967	0.00906299	0.165909	TMEM198	ENSG00000188760
FLRT1	PrimaryT	PrimaryN	19.4673	75.2747	47.371	-1.95799	0.64894	-3.01722	0.00255105	0.0950426	FLRT1	ENSG00000126500
GNAZ	PrimaryT	PrimaryN	113.755	445.14	279.448	-1.96821	0.738312	-2.66582	0.00768002	0.152449	GNAZ	ENSG00000128266
MFSD2B	PrimaryT	PrimaryN	19.1316	75.5795	47.3555	-1.9774	0.747827	-2.64419	0.00818856	0.156797	MFSD2B	ENSG00000205639
PCDHB7	PrimaryT	PrimaryN	16.8176	66.3782	41.5979	-1.98149	0.746784	-2.65336	0.00796953	0.154676	PCDHB7	ENSG00000113212
TMCC2	PrimaryT	PrimaryN	105.439	418.841	262.14	-1.99015	0.74652	-2.66591	0.0076781	0.152449	TMCC2	ENSG00000133069
GDPD3	PrimaryT	PrimaryN	22.489	89.6801	56.0845	-2.00007	0.674834	-2.9638	0.00303864	0.102763	GDPD3	ENSG00000102886
CDH6	PrimaryT	PrimaryN	182.193	736.444	459.318	-2.01569	0.771415	-2.61297	0.00897589	0.16554	CDH6	ENSG00000113361
STUM	PrimaryT	PrimaryN	53.7584	218.259	136.009	-2.02132	0.764517	-2.64392	0.00819516	0.156797	STUM	ENSG00000203685
TRNP1	PrimaryT	PrimaryN	19.2826	79.3681	49.3254	-2.04444	0.597964	-3.419	0.000628517	0.0456722	TRNP1	ENSG00000253368
HLF	PrimaryT	PrimaryN	266.696	1112.55	689.625	-2.06063	0.776512	-2.65371	0.0079613	0.154676	HLF	ENSG00000108924
SLC9A3R2	PrimaryT	PrimaryN	464.036	1937.41	1200.72	-2.06175	0.758413	-2.7185	0.00655787	0.143427	SLC9A3R2	ENSG00000065054
MYCBPAP	PrimaryT	PrimaryN	16.1321	67.6109	41.8715	-2.06404	0.568498	-3.6307	0.000282658	0.0281292	MYCBPAP	ENSG00000136449
KLF8	PrimaryT	PrimaryN	241.68	1011.99	626.832	-2.06577	0.595699	-3.46781	0.000524721	0.0409503	KLF8	ENSG00000102349
ST6GALNAC1	PrimaryT	PrimaryN	25.499	107.359	66.429	-2.06801	0.634511	-3.25922	0.00111721	0.0613554	ST6GALNAC1	ENSG00000070526
SYNM	PrimaryT	PrimaryN	777.07	3267.25	2022.16	-2.07201	0.781129	-2.65259	0.00798771	0.154751	SYNM	ENSG00000182253
ST6GALNAC3	PrimaryT	PrimaryN	93.4041	395.727	244.566	-2.08223	0.761816	-2.73324	0.00627145	0.141112	ST6GALNAC3	ENSG00000184005
TTLL7	PrimaryT	PrimaryN	156.795	664.041	410.418	-2.08268	0.509869	-4.08474	4.41264e-05	0.0100663	TTLL7	ENSG00000137941
STAB2	PrimaryT	PrimaryN	19.9655	84.5197	52.2426	-2.08595	0.662494	-3.14864	0.00164034	0.0749423	STAB2	ENSG00000136011
TLCD4	PrimaryT	PrimaryN	216.333	926.145	571.239	-2.09635	0.502057	-4.17551	2.97321e-05	0.00787264	TLCD4	NA
DMGDH	PrimaryT	PrimaryN	65.9071	282.146	174.027	-2.09921	0.702358	-2.9888	0.00280076	0.0992867	DMGDH	ENSG00000132837
ACTG2	PrimaryT	PrimaryN	54.9787	236.332	145.655	-2.10868	0.786428	-2.68134	0.00733275	0.150347	ACTG2	ENSG00000163017
SAA1	PrimaryT	PrimaryN	98.4231	429.988	264.206	-2.12648	0.639995	-3.32265	0.000891655	0.0557801	SAA1	ENSG00000173432
GRIK5	PrimaryT	PrimaryN	11.4644	49.8362	30.6503	-2.13332	0.827746	-2.57726	0.00995861	0.172911	GRIK5	ENSG00000105737
AKAP6	PrimaryT	PrimaryN	143.436	633.033	388.234	-2.14193	0.681742	-3.14185	0.00167886	0.0754368	AKAP6	ENSG00000151320
ENTPD3	PrimaryT	PrimaryN	64.3531	287.064	175.708	-2.15766	0.780392	-2.76484	0.00569509	0.13383	ENTPD3	ENSG00000168032
EPAS1	PrimaryT	PrimaryN	3097.51	13964.2	8530.88	-2.17255	0.733017	-2.96384	0.00303824	0.102763	EPAS1	ENSG00000116016
PKN3	PrimaryT	PrimaryN	88.7921	403.635	246.214	-2.18253	0.789678	-2.76382	0.00571284	0.134035	PKN3	ENSG00000160447
IRAG1	PrimaryT	PrimaryN	318.839	1450.84	884.838	-2.18644	0.624665	-3.50018	0.000464945	0.0378803	IRAG1	NA
PEAR1	PrimaryT	PrimaryN	199.782	927.449	563.615	-2.21409	0.759071	-2.91684	0.00353597	0.108248	PEAR1	ENSG00000187800
SIX1	PrimaryT	PrimaryN	150.878	701.52	426.199	-2.21704	0.74762	-2.96547	0.00302222	0.102763	SIX1	ENSG00000126778
RAB3C	PrimaryT	PrimaryN	53.1545	247.534	150.344	-2.21726	0.776055	-2.85709	0.00427543	0.116265	RAB3C	ENSG00000152932
CAP2	PrimaryT	PrimaryN	110.666	523.307	316.986	-2.24164	0.869537	-2.57796	0.00993841	0.172855	CAP2	ENSG00000112186
RYR2	PrimaryT	PrimaryN	94.3141	450.695	272.505	-2.25836	0.829123	-2.72379	0.00645367	0.143256	RYR2	ENSG00000198626
CLVS1	PrimaryT	PrimaryN	14.315	68.5577	41.4363	-2.26166	0.749412	-3.01792	0.0025452	0.0950426	CLVS1	ENSG00000177182
GPT2	PrimaryT	PrimaryN	408.141	1962.11	1185.13	-2.26489	0.794029	-2.85241	0.00433897	0.116555	GPT2	ENSG00000166123
WFDC1	PrimaryT	PrimaryN	19.3884	92.8454	56.1169	-2.26565	0.786425	-2.88094	0.00396488	0.112727	WFDC1	ENSG00000103175
EYA4	PrimaryT	PrimaryN	90.0628	436.039	263.051	-2.27597	0.837189	-2.71858	0.0065563	0.143427	EYA4	ENSG00000112319
KANK1	PrimaryT	PrimaryN	801.503	3931.1	2366.3	-2.29395	0.558528	-4.10714	4.00592e-05	0.00943654	KANK1	ENSG00000107104
SBSPON	PrimaryT	PrimaryN	49.6002	243.104	146.352	-2.29774	0.590259	-3.89277	9.91078e-05	0.015308	SBSPON	ENSG00000164764
ENSG00000258311	PrimaryT	PrimaryN	27.2002	135.68	81.4403	-2.319	0.733179	-3.16293	0.00156188	0.0735224	ENSG00000258311	NA
MGLL	PrimaryT	PrimaryN	1082.72	5470.04	3276.38	-2.3367	0.877926	-2.66162	0.0077766	0.153593	MGLL	ENSG00000074416
ANGPT1	PrimaryT	PrimaryN	276.245	1398.69	837.467	-2.33983	0.735318	-3.18207	0.00146229	0.0707566	ANGPT1	ENSG00000154188
ADHFE1	PrimaryT	PrimaryN	26.5492	135.039	80.7939	-2.34113	0.78721	-2.97396	0.00293983	0.101376	ADHFE1	ENSG00000147576
PCDHB6	PrimaryT	PrimaryN	6.68061	34.2916	20.4861	-2.35577	0.893697	-2.63599	0.00838929	1	PCDHB6	ENSG00000113211
PLN	PrimaryT	PrimaryN	158.423	827.021	492.722	-2.3847	0.879204	-2.71234	0.006681	0.144427	PLN	ENSG00000198523
AIF1L	PrimaryT	PrimaryN	277.302	1449.43	863.366	-2.38549	0.871561	-2.73703	0.00619971	0.140136	AIF1L	ENSG00000126878
STRADB	PrimaryT	PrimaryN	317.234	1665.19	991.21	-2.39197	0.846135	-2.82694	0.00469949	0.121613	STRADB	ENSG00000082146
MEOX1	PrimaryT	PrimaryN	130.227	687.04	408.634	-2.39845	0.814171	-2.94589	0.00322032	0.102763	MEOX1	ENSG00000005102
DNAJC6	PrimaryT	PrimaryN	50.2795	269.678	159.979	-2.42163	0.76897	-3.14918	0.00163729	0.0749423	DNAJC6	ENSG00000116675
NQO1	PrimaryT	PrimaryN	163.663	878.468	521.065	-2.42382	0.803122	-3.018	0.00254451	0.0950426	NQO1	ENSG00000181019
EGFL7	PrimaryT	PrimaryN	274.502	1480.54	877.522	-2.43104	0.840965	-2.89077	0.00384298	0.111079	EGFL7	ENSG00000172889
ANO2	PrimaryT	PrimaryN	77.7291	422.04	249.884	-2.43892	0.934895	-2.60876	0.00908707	0.166144	ANO2	ENSG00000047617
LDLRAD2	PrimaryT	PrimaryN	32.1217	174.734	103.428	-2.44267	0.848144	-2.88002	0.00397645	0.112727	LDLRAD2	ENSG00000187942
BRSK2	PrimaryT	PrimaryN	24.881	135.563	80.222	-2.44301	0.895839	-2.72707	0.00638996	0.142912	BRSK2	ENSG00000174672
RAPGEF3	PrimaryT	PrimaryN	372.631	2031.84	1202.23	-2.44652	0.871628	-2.80683	0.0050031	0.124708	RAPGEF3	ENSG00000079337
RELN	PrimaryT	PrimaryN	51.3615	282.882	167.122	-2.46389	0.926966	-2.65802	0.00786013	0.153716	RELN	ENSG00000189056
RASIP1	PrimaryT	PrimaryN	210.577	1177.83	694.204	-2.48302	0.839777	-2.95676	0.00310892	0.102763	RASIP1	ENSG00000105538
MCAM	PrimaryT	PrimaryN	1694.8	9500.41	5597.61	-2.48683	0.884739	-2.8108	0.00494178	0.124508	MCAM	ENSG00000076706
ADCY4	PrimaryT	PrimaryN	235.045	1327.83	781.435	-2.49772	0.85679	-2.9152	0.00355458	0.108248	ADCY4	ENSG00000129467
KCNA5	PrimaryT	PrimaryN	32.2497	182.807	107.528	-2.5075	0.508236	-4.93373	8.06745e-07	0.000730697	KCNA5	ENSG00000130037
OR10AD1	PrimaryT	PrimaryN	5.00555	28.6198	16.8127	-2.50885	0.929634	-2.69875	0.00696012	1	OR10AD1	ENSG00000172640
CLSTN2	PrimaryT	PrimaryN	890.005	5068.18	2979.09	-2.50943	0.626706	-4.00416	6.22393e-05	0.0124714	CLSTN2	ENSG00000158258
DCT	PrimaryT	PrimaryN	9.01724	51.5263	30.2718	-2.5113	0.861113	-2.91634	0.00354163	0.108248	DCT	ENSG00000080166
PPP1R3C	PrimaryT	PrimaryN	69.8358	401.108	235.472	-2.524	0.745174	-3.38713	0.000706277	0.0489377	PPP1R3C	ENSG00000119938
TMC5	PrimaryT	PrimaryN	47.5137	282.036	164.775	-2.56474	0.905451	-2.83255	0.00461776	0.120762	TMC5	ENSG00000103534
LIMS2	PrimaryT	PrimaryN	259.56	1557.8	908.68	-2.58487	0.913403	-2.82993	0.00465582	0.12133	LIMS2	ENSG00000072163
SLC38A11	PrimaryT	PrimaryN	26.0124	155.595	90.8037	-2.58511	0.844037	-3.06279	0.00219283	0.0871725	SLC38A11	ENSG00000169507
ITGB3	PrimaryT	PrimaryN	197.187	1189.18	693.182	-2.59243	0.984339	-2.63367	0.00844668	0.159551	ITGB3	ENSG00000259207
ITIH3	PrimaryT	PrimaryN	15.2774	91.425	53.3512	-2.59573	0.997413	-2.60246	0.0092557	0.167166	ITIH3	ENSG00000162267
USHBP1	PrimaryT	PrimaryN	40.6391	252.537	146.588	-2.63331	0.91953	-2.86375	0.00418658	0.115818	USHBP1	ENSG00000130307
TRIM55	PrimaryT	PrimaryN	32.8161	209.019	120.918	-2.66489	0.730981	-3.64564	0.000266723	0.0272756	TRIM55	ENSG00000147573
SEMA3B	PrimaryT	PrimaryN	68.5452	438.799	253.672	-2.67783	0.919398	-2.91259	0.00358443	0.108248	SEMA3B	ENSG00000012171
ABCC6	PrimaryT	PrimaryN	79.0974	517.13	298.114	-2.70768	0.861311	-3.14368	0.0016684	0.0754207	ABCC6	ENSG00000091262
CCDC3	PrimaryT	PrimaryN	358.091	2391.49	1374.79	-2.73919	0.804676	-3.40409	0.000663845	0.0471756	CCDC3	ENSG00000151468
CACNA1H	PrimaryT	PrimaryN	102.922	691.351	397.137	-2.74858	0.931569	-2.95049	0.00317271	0.102763	CACNA1H	ENSG00000196557
LDB3	PrimaryT	PrimaryN	36.8911	247.824	142.358	-2.7489	0.976063	-2.81631	0.00485783	0.123342	LDB3	ENSG00000122367
CNN1	PrimaryT	PrimaryN	53.0524	356.675	204.864	-2.75204	0.978809	-2.81162	0.00492923	0.124508	CNN1	ENSG00000130176
MMRN1	PrimaryT	PrimaryN	82.0438	559.382	320.713	-2.76642	0.665581	-4.15639	3.23309e-05	0.00826556	MMRN1	ENSG00000138722
MGAM	PrimaryT	PrimaryN	110.426	753.468	431.947	-2.76947	1.05806	-2.6175	0.00885776	0.163974	MGAM	ENSG00000257335
RAET1E	PrimaryT	PrimaryN	7.61306	51.8863	29.7497	-2.77636	0.946468	-2.93339	0.00335288	0.10578	RAET1E	ENSG00000164520
AKR1C1	PrimaryT	PrimaryN	351.022	2421.13	1386.08	-2.78568	1.0072	-2.76577	0.00567889	0.133661	AKR1C1	ENSG00000187134
SLC24A3	PrimaryT	PrimaryN	86.3782	596.828	341.603	-2.78871	0.943072	-2.95705	0.00310602	0.102763	SLC24A3	ENSG00000185052
NLRP12	PrimaryT	PrimaryN	25.99	180.76	103.375	-2.79247	1.05108	-2.65675	0.00788971	0.153932	NLRP12	ENSG00000142405
REEP1	PrimaryT	PrimaryN	23.9333	165.899	94.9159	-2.7928	0.797086	-3.50377	0.000458725	0.03758	REEP1	ENSG00000068615
BMP5	PrimaryT	PrimaryN	27.9351	203.506	115.721	-2.85599	0.809823	-3.52669	0.000420796	0.0358596	BMP5	ENSG00000112175
MTURN	PrimaryT	PrimaryN	1183.02	8619.81	4901.42	-2.86509	1.07078	-2.67571	0.00745707	0.151263	MTURN	ENSG00000180354
KLB	PrimaryT	PrimaryN	131.825	963.3	547.562	-2.8687	0.972839	-2.94879	0.00319023	0.102763	KLB	ENSG00000134962
SLC26A4	PrimaryT	PrimaryN	16.8163	124.596	70.7063	-2.88492	1.01557	-2.84068	0.00450181	0.120117	SLC26A4	ENSG00000091137
GRIK3	PrimaryT	PrimaryN	10.7201	79.9059	45.313	-2.90732	1.07111	-2.7143	0.00664153	0.144418	GRIK3	ENSG00000163873
CSDC2	PrimaryT	PrimaryN	13.2968	100.467	56.8819	-2.90961	1.09701	-2.65231	0.00799427	0.154751	CSDC2	ENSG00000172346
LRRC10B	PrimaryT	PrimaryN	6.32914	47.9523	27.1407	-2.91564	0.993654	-2.93426	0.00334339	0.105705	LRRC10B	ENSG00000204950
PYGM	PrimaryT	PrimaryN	57.9211	442.512	250.217	-2.93171	1.02463	-2.86125	0.00421969	0.116082	PYGM	ENSG00000068976
SLC14A2	PrimaryT	PrimaryN	20.3366	158.38	89.3581	-2.96189	0.960195	-3.08468	0.00203773	0.0834681	SLC14A2	ENSG00000132874
MLPH	PrimaryT	PrimaryN	33.502	262.615	148.059	-2.96636	0.930544	-3.18777	0.00143375	0.0703654	MLPH	ENSG00000115648
HBD	PrimaryT	PrimaryN	9.72149	76.4785	43.1	-2.97246	1.06042	-2.80309	0.00506163	0.12539	HBD	ENSG00000223609
CCL14	PrimaryT	PrimaryN	8.00205	63.5178	35.7599	-2.97309	1.04804	-2.83682	0.00455655	0.120222	CCL14	ENSG00000276409
MYO7B	PrimaryT	PrimaryN	52.6242	415.358	233.991	-2.97761	0.967479	-3.07769	0.00208609	0.084498	MYO7B	ENSG00000169994
VSIG2	PrimaryT	PrimaryN	14.1973	113.463	63.8301	-3.00556	1.04239	-2.88332	0.00393503	0.112727	VSIG2	ENSG00000019102
SLC35F1	PrimaryT	PrimaryN	11.937	95.5792	53.7581	-3.00564	0.999873	-3.00602	0.00264688	0.0971483	SLC35F1	ENSG00000196376
ALDH1A2	PrimaryT	PrimaryN	50.9505	414.635	232.793	-3.02387	0.600603	-5.03472	4.78555e-07	0.000589436	ALDH1A2	ENSG00000128918
GRIN2B	PrimaryT	PrimaryN	8.52677	69.2177	38.8722	-3.03276	1.11271	-2.72556	0.00641929	0.143136	GRIN2B	ENSG00000273079
VIPR1	PrimaryT	PrimaryN	51.775	425.58	238.677	-3.03868	0.84034	-3.61601	0.000299175	0.0290098	VIPR1	ENSG00000114812
RGS6	PrimaryT	PrimaryN	57.1041	472.947	265.025	-3.04769	1.14783	-2.65519	0.00792643	0.154243	RGS6	ENSG00000182732
CRHBP	PrimaryT	PrimaryN	21.484	179.148	100.316	-3.05489	1.18184	-2.58486	0.00974178	0.171429	CRHBP	ENSG00000145708
SORBS2	PrimaryT	PrimaryN	229.21	1926.58	1077.9	-3.07148	0.894225	-3.43479	0.000593005	0.0439654	SORBS2	ENSG00000154556
ABLIM3	PrimaryT	PrimaryN	347.578	2945.35	1646.46	-3.08269	1.10005	-2.80231	0.00507378	0.12539	ABLIM3	ENSG00000173210
RDH5	PrimaryT	PrimaryN	31.2559	270.617	150.936	-3.11351	0.873029	-3.56634	0.000362007	0.0323364	RDH5	ENSG00000135437
TMOD1	PrimaryT	PrimaryN	64.8081	575.204	320.006	-3.14805	1.05322	-2.98897	0.00279919	0.0992867	TMOD1	ENSG00000136842
NTRK3	PrimaryT	PrimaryN	93.0827	827.221	460.152	-3.14975	1.0201	-3.08769	0.0020172	0.0833178	NTRK3	ENSG00000140538
AKR1C2	PrimaryT	PrimaryN	306.527	2731.62	1519.08	-3.1552	1.00057	-3.1534	0.00161383	0.0745669	AKR1C2	ENSG00000151632
LMOD1	PrimaryT	PrimaryN	184.572	1651.11	917.841	-3.16062	0.940789	-3.35954	0.000780722	0.0523826	LMOD1	ENSG00000163431
MYOM1	PrimaryT	PrimaryN	211.367	1994.85	1103.11	-3.23798	1.23349	-2.62506	0.00866327	0.161584	MYOM1	ENSG00000101605
KLHL31	PrimaryT	PrimaryN	71.2298	673.322	372.276	-3.23919	1.25252	-2.58613	0.00970606	0.171347	KLHL31	ENSG00000124743
PPP1R14A	PrimaryT	PrimaryN	33.0674	314.436	173.751	-3.24669	1.15142	-2.81971	0.0048067	0.123201	PPP1R14A	ENSG00000167641
GPAM	PrimaryT	PrimaryN	1779.09	16938.3	9358.71	-3.25099	1.2165	-2.67242	0.00753064	0.151718	GPAM	ENSG00000119927
RIMS1	PrimaryT	PrimaryN	4.21986	41.1077	22.6638	-3.26848	1.03474	-3.15874	0.00158455	1	RIMS1	ENSG00000079841
KCNB1	PrimaryT	PrimaryN	96.3932	950.492	523.443	-3.3004	1.22504	-2.69412	0.00705751	0.146508	KCNB1	ENSG00000158445
ANGPT4	PrimaryT	PrimaryN	22.0418	219.573	120.807	-3.31412	1.13817	-2.9118	0.0035935	0.108302	ANGPT4	ENSG00000101280
SLC25A37	PrimaryT	PrimaryN	835.395	8633.35	4734.37	-3.36938	1.08278	-3.1118	0.00185952	0.0806226	SLC25A37	ENSG00000147454
NPY1R	PrimaryT	PrimaryN	67.0416	694.338	380.69	-3.37001	0.972553	-3.46512	0.000529998	0.0411456	NPY1R	ENSG00000164128
ABCB11	PrimaryT	PrimaryN	39.0753	409.354	224.215	-3.38584	1.28053	-2.6441	0.00819078	0.156797	ABCB11	ENSG00000073734
TCN1	PrimaryT	PrimaryN	4.67412	49.6778	27.176	-3.40342	1.1211	-3.03579	0.0023991	0.0912997	TCN1	ENSG00000134827
ECRG4	PrimaryT	PrimaryN	10.546	112.465	61.5055	-3.40576	1.21844	-2.79518	0.00518701	0.126502	ECRG4	NA
JPH2	PrimaryT	PrimaryN	36.6122	405.643	221.128	-3.47397	0.94644	-3.67056	0.00024202	0.0256334	JPH2	ENSG00000149596
MSTN	PrimaryT	PrimaryN	3.86709	44.0563	23.9617	-3.49946	1.18752	-2.94686	0.00321017	0.102763	MSTN	ENSG00000138379
FHL5	PrimaryT	PrimaryN	92.3062	1099.02	595.661	-3.57277	1.07997	-3.30823	0.000938883	0.0565874	FHL5	ENSG00000112214
ADRA1A	PrimaryT	PrimaryN	70.549	882.115	476.332	-3.64269	1.30146	-2.79892	0.00512732	0.125666	ADRA1A	ENSG00000120907
RBM24	PrimaryT	PrimaryN	6.24854	78.002	42.1253	-3.64381	0.99936	-3.64614	0.000266208	0.0272756	RBM24	ENSG00000112183
CBLN1	PrimaryT	PrimaryN	11.7463	148.179	79.9629	-3.65039	1.30732	-2.79227	0.00523394	0.127019	CBLN1	ENSG00000102924
PDE11A	PrimaryT	PrimaryN	9.95229	125.614	67.7831	-3.65843	1.41488	-2.58569	0.00971846	0.17135	PDE11A	ENSG00000284741
CXCL17	PrimaryT	PrimaryN	5.06826	65.3288	35.1985	-3.68988	0.956196	-3.85891	0.000113892	0.0160944	CXCL17	ENSG00000189377
GPR17	PrimaryT	PrimaryN	23.6825	313.577	168.63	-3.72376	1.02293	-3.64028	0.000272344	0.0273299	GPR17	ENSG00000144230
CABP1	PrimaryT	PrimaryN	11.519	153.401	82.46	-3.73015	1.43753	-2.59484	0.00946357	0.169322	CABP1	ENSG00000157782
USP2	PrimaryT	PrimaryN	8.10699	111.599	59.8529	-3.77626	1.0771	-3.50596	0.00045497	0.0374795	USP2	ENSG00000036672
SCN4A	PrimaryT	PrimaryN	62.0983	861.674	461.886	-3.79316	1.35395	-2.80155	0.00508584	0.125479	SCN4A	ENSG00000007314
HPSE2	PrimaryT	PrimaryN	5.27772	75.0072	40.1425	-3.84442	1.15568	-3.32654	0.000879308	0.0557801	HPSE2	ENSG00000172987
NFE2	PrimaryT	PrimaryN	11.2882	167.636	89.462	-3.88108	1.19995	-3.23436	0.00121915	0.0649898	NFE2	ENSG00000123405
CASQ2	PrimaryT	PrimaryN	33.4555	509.66	271.558	-3.92594	1.29367	-3.03473	0.00240748	0.0912997	CASQ2	ENSG00000118729
MASP1	PrimaryT	PrimaryN	6.82607	105.5	56.1631	-3.94525	0.844194	-4.67339	2.96271e-06	0.00191005	MASP1	ENSG00000127241
CADM2	PrimaryT	PrimaryN	48.2511	749.49	398.871	-3.95484	1.42793	-2.76963	0.005612	0.132719	CADM2	ENSG00000175161
MYH11	PrimaryT	PrimaryN	549.074	8564.12	4556.6	-3.96344	0.937663	-4.22694	2.36895e-05	0.00684007	MYH11	ENSG00000133392
MYOCD	PrimaryT	PrimaryN	22.138	354.222	188.18	-4.00073	1.02178	-3.91545	9.02371e-05	0.0147037	MYOCD	ENSG00000141052
KRT23	PrimaryT	PrimaryN	6.65842	112.064	59.3611	-4.05829	1.23097	-3.29683	0.000977838	0.0576668	KRT23	ENSG00000108244
ALOX15	PrimaryT	PrimaryN	15.4223	266.627	141.025	-4.10248	1.33799	-3.06615	0.00216835	0.0866637	ALOX15	ENSG00000161905
ITGA2B	PrimaryT	PrimaryN	26.8077	472.024	249.416	-4.13858	1.22001	-3.39226	0.000693199	0.0482571	ITGA2B	ENSG00000005961
PRRT4	PrimaryT	PrimaryN	3.70159	75.306	39.5038	-4.32924	1.5022	-2.88194	0.00395237	0.112727	PRRT4	ENSG00000224940
SLC22A25	PrimaryT	PrimaryN	2.1498	46.199	24.1744	-4.37892	1.55909	-2.80864	0.00497508	0.124708	SLC22A25	ENSG00000196600
S100P	PrimaryT	PrimaryN	6.80558	142.63	74.718	-4.3935	1.23556	-3.55587	0.00037673	0.0330542	S100P	ENSG00000163993
EPB42	PrimaryT	PrimaryN	6.26558	133.431	69.8482	-4.39917	1.36823	-3.21523	0.00130339	0.0666606	EPB42	ENSG00000166947
LHCGR	PrimaryT	PrimaryN	4.9241	110.568	57.7461	-4.48874	1.39514	-3.21741	0.00129355	0.0665997	LHCGR	ENSG00000138039
PKD1L2	PrimaryT	PrimaryN	3.45506	102.466	52.9606	-4.89303	1.48445	-3.2962	0.00098004	0.0576668	PKD1L2	NA
HBB	PrimaryT	PrimaryN	10227.2	331808	171017	-5.01982	1.49813	-3.35073	0.000805995	0.0531169	HBB	ENSG00000244734
RERGL	PrimaryT	PrimaryN	13.5306	483.09	248.31	-5.15768	1.52484	-3.38243	0.000718467	0.0495508	RERGL	ENSG00000111404
SSTR1	PrimaryT	PrimaryN	2.1498	85.2114	43.6806	-5.2713	1.76881	-2.98013	0.00288122	0.100524	SSTR1	ENSG00000139874
ALAS2	PrimaryT	PrimaryN	47.791	1926.51	987.152	-5.332	1.47679	-3.61054	0.000305559	0.0290438	ALAS2	ENSG00000158578
PROKR1	PrimaryT	PrimaryN	1.0749	48.2618	24.6683	-5.41519	1.69207	-3.20035	0.00137263	0.0683904	PROKR1	ENSG00000169618
SLC34A2	PrimaryT	PrimaryN	3.01824	155.706	79.362	-5.67813	1.60699	-3.53341	0.000410241	0.0351622	SLC34A2	ENSG00000157765
DES	PrimaryT	PrimaryN	6.35263	337.704	172.028	-5.74337	0.733344	-7.83175	4.81112e-15	7.13393e-11	DES	ENSG00000175084
CEACAM6	PrimaryT	PrimaryN	2.12932	122.765	62.4471	-5.84112	2.03586	-2.86911	0.00411628	0.114835	CEACAM6	ENSG00000086548
DEFB132	PrimaryT	PrimaryN	0.806176	58.0785	29.4423	-6.11114	2.22612	-2.7452	0.00604744	0.138415	DEFB132	ENSG00000186458
LCN2	PrimaryT	PrimaryN	1.55049	223.513	112.532	-7.16532	1.92393	-3.72432	0.00019584	0.0228655	LCN2	ENSG00000148346

## Sheet: Table S2. Primary mRNA KEGG
Supplementary Table 2. KEGG enrichment result for PrimaryT vs PrimaryN group in mRNA data
Term	Database	ID	Input number	Background number	P-Value	Corrected P-Value	Input_id	Input_name	Hyperlink
Cell adhesion molecules (CAMs)	KEGG PATHWAY	hsa04514	22	146	9.06438e-13	1.16931e-10	9076|5175|3113|6385|3111|3109|3122|3696|7412|914|8516|10686|3383|4684|3115|942|3685|5818|1364|1365|920|26047	CLDN1|PECAM1|HLA-DPA1|SDC4|HLA-DOA|HLA-DMB|HLA-DRA|ITGB8|VCAM1|CD2|ITGA8|CLDN16|ICAM1|NCAM1|HLA-DPB1|CD86|ITGAV|NECTIN1|CLDN4|CLDN3|CD4|CNTNAP2	http://www.genome.jp/kegg-bin/show_pathway?hsa04514/hsa:3383%09red/hsa:4684%09red/hsa:920%09red/hsa:26047%09red/hsa:7412%09red/hsa:942%09red/hsa:3696%09red/hsa:3109%09red/hsa:5175%09red/hsa:3122%09red/hsa:10686%09red/hsa:8516%09red/hsa:9076%09red/hsa:1364%09red/hsa:1365%09red/hsa:6385%09red/hsa:3685%09red/hsa:5818%09red/hsa:914%09red/hsa:3111%09red/hsa:3113%09red/hsa:3115%09red
Cytokine-cytokine receptor interaction	KEGG PATHWAY	hsa04060	23	265	6.24023e-09	3.48278e-07	10673|8743|7850|8792|3606|4283|3574|3559|4982|8809|1234|7292|7293|116379|3604|7124|268|5618|3561|4050|6358|356|355	TNFSF13B|TNFSF10|IL1R2|TNFRSF11A|IL18|CXCL9|IL7|IL2RA|TNFRSF11B|IL18R1|CCR5|TNFSF4|TNFRSF4|IL22RA2|TNFRSF9|TNF|AMH|PRLR|IL2RG|LTB|CCL14|FASLG|FAS	http://www.genome.jp/kegg-bin/show_pathway?hsa04060/hsa:3604%09red/hsa:1234%09red/hsa:3606%09red/hsa:8792%09red/hsa:3561%09red/hsa:7292%09red/hsa:7293%09red/hsa:355%09red/hsa:10673%09red/hsa:356%09red/hsa:4283%09red/hsa:7124%09red/hsa:8743%09red/hsa:116379%09red/hsa:7850%09red/hsa:3559%09red/hsa:3574%09red/hsa:4050%09red/hsa:268%09red/hsa:5618%09red/hsa:8809%09red/hsa:4982%09red/hsa:6358%09red
Metabolic pathways	KEGG PATHWAY	hsa01100	55	1243	1.67475e-08	7.20141e-07	256435|212|2653|9536|113451|221830|5033|2597|9651|5236|5167|11343|259307|125965|1638|3251|57678|51004|5315|113675|247|51056|4846|27124|586|3628|29958|239|23417|51380|7083|5287|60495|1491|340485|6489|2589|7941|55808|255189|5837|93432|38|80055|8879|3373|6652|246|84706|384|8972|686|5625|1594|8854	ST6GALNAC3|ALAS2|GCSH|PTGES|AZIN2|POLR1F|P4HA1|GAPDH|PLCH2|PGM1|ENPP1|MGLL|IL4I1|COX6B2|DCT|HPRT1|GPAM|COQ6|PKM|SDSL|ALOX15B|LAP3|NOS3|INPP5J|BCAT1|INPP1|DMGDH|ALOX12|MLYCD|CSAD|TK1|PIK3C2B|HPSE2|CTH|ACER2|ST8SIA1|GALNT1|PLA2G7|ST6GALNAC1|PLA2G4F|PYGM|MGAM2|ACAT1|PGAP1|SGPL1|HYAL1|SORD|ALOX15|GPT2|ARG2|MGAM|BTD|PRODH|CYP27B1|ALDH1A2	http://www.genome.jp/kegg-bin/show_pathway?hsa01100/hsa:2653%09red/hsa:3628%09red/hsa:256435%09red/hsa:239%09red/hsa:5287%09red/hsa:8854%09red/hsa:255189%09red/hsa:84706%09red/hsa:6489%09red/hsa:55808%09red/hsa:212%09red/hsa:29958%09red/hsa:221830%09red/hsa:7941%09red/hsa:2589%09red/hsa:686%09red/hsa:1638%09red/hsa:2597%09red/hsa:5625%09red/hsa:80055%09red/hsa:3373%09red/hsa:51056%09red/hsa:12596…
Transcriptional misregulation in cancer	KEGG PATHWAY	hsa05202	18	180	3.84912e-08	1.04478e-06	6495|3248|9915|597|4318|3398|3002|942|51513|330|2119|7850|653604|55589|8350|2209|7185|8357	SIX1|HPGD|ARNT2|BCL2A1|MMP9|ID2|GZMB|CD86|ETV7|BIRC3|ETV5|IL1R2|H3C13|BMP2K|H3C1|FCGR1A|TRAF1|H3C10	http://www.genome.jp/kegg-bin/show_pathway?hsa05202/hsa:3248%09red/hsa:4318%09red/hsa:653604%09red/hsa:942%09red/hsa:597%09red/hsa:55589%09red/hsa:8350%09red/hsa:2119%09red/hsa:8357%09red/hsa:3398%09red/hsa:51513%09red/hsa:9915%09red/hsa:3002%09red/hsa:2209%09red/hsa:6495%09red/hsa:330%09red/hsa:7850%09red/hsa:7185%09red
Apoptosis	KEGG PATHWAY	hsa04210	16	140	4.04953e-08	1.04478e-06	8503|5366|84790|597|8743|330|332|356|355|84823|3002|1514|7124|1509|7185|1512	PIK3R3|PMAIP1|TUBA1C|BCL2A1|TNFSF10|BIRC3|BIRC5|FASLG|FAS|LMNB2|GZMB|CTSL|TNF|CTSD|TRAF1|CTSH	http://www.genome.jp/kegg-bin/show_pathway?hsa04210/hsa:1512%09red/hsa:8503%09red/hsa:1514%09red/hsa:597%09red/hsa:1509%09red/hsa:84790%09red/hsa:5366%09red/hsa:84823%09red/hsa:7124%09red/hsa:355%09red/hsa:3002%09red/hsa:356%09red/hsa:332%09red/hsa:8743%09red/hsa:330%09red/hsa:7185%09red
Neuroactive ligand-receptor interaction	KEGG PATHWAY	hsa04080	22	278	6.09528e-08	1.31049e-06	150|2901|1143|3001|1903|22953|2904|2567|3973|7433|1139|2914|4886|148|53637|5618|7442|2899|6752|6751|2359|2902	ADRA2A|GRIK5|CHRNB4|GZMA|S1PR3|P2RX2|GRIN2B|GABRG3|LHCGR|VIPR1|CHRNA7|GRM4|NPY1R|ADRA1A|S1PR5|PRLR|TRPV1|GRIK3|SSTR2|SSTR1|FPR3|GRIN1	http://www.genome.jp/kegg-bin/show_pathway?hsa04080/hsa:22953%09red/hsa:3973%09red/hsa:150%09red/hsa:7433%09red/hsa:1139%09red/hsa:2904%09red/hsa:2901%09red/hsa:2902%09red/hsa:2359%09red/hsa:3001%09red/hsa:2567%09red/hsa:148%09red/hsa:2899%09red/hsa:7442%09red/hsa:2914%09red/hsa:6751%09red/hsa:6752%09red/hsa:1143%09red/hsa:1903%09red/hsa:4886%09red/hsa:53637%09red/hsa:5618%09red
Phagosome	KEGG PATHWAY	hsa04145	16	155	1.46226e-07	2.3579e-06	653509|64581|84790|1311|2214|3690|2209|3115|1536|3113|3111|3122|3685|1514|4973|3109	SFTPA1|CLEC7A|TUBA1C|COMP|FCGR3A|ITGB3|FCGR1A|HLA-DPB1|CYBB|HLA-DPA1|HLA-DOA|HLA-DRA|ITGAV|CTSL|OLR1|HLA-DMB	http://www.genome.jp/kegg-bin/show_pathway?hsa04145/hsa:653509%09red/hsa:1514%09red/hsa:1311%09red/hsa:64581%09red/hsa:84790%09red/hsa:3685%09red/hsa:4973%09red/hsa:3111%09red/hsa:3113%09red/hsa:3115%09red/hsa:2214%09red/hsa:3690%09red/hsa:3109%09red/hsa:3122%09red/hsa:2209%09red/hsa:1536%09red
NF-kappa B signaling pathway	KEGG PATHWAY	hsa04064	12	93	6.19643e-07	8.88155e-06	3383|597|4050|10673|330|7185|7412|7124|4791|5971|7128|8792	ICAM1|BCL2A1|LTB|TNFSF13B|BIRC3|TRAF1|VCAM1|TNF|NFKB2|RELB|TNFAIP3|TNFRSF11A	http://www.genome.jp/kegg-bin/show_pathway?hsa04064/hsa:7128%09red/hsa:7124%09red/hsa:597%09red/hsa:3383%09red/hsa:4791%09red/hsa:8792%09red/hsa:5971%09red/hsa:4050%09red/hsa:10673%09red/hsa:330%09red/hsa:7412%09red/hsa:7185%09red
ECM-receptor interaction	KEGG PATHWAY	hsa04512	11	82	1.28518e-06	1.65788e-05	8516|6385|960|1311|3690|3696|3918|5649|1298|3685|3674	ITGA8|SDC4|CD44|COMP|ITGB3|ITGB8|LAMC2|RELN|COL9A2|ITGAV|ITGA2B	http://www.genome.jp/kegg-bin/show_pathway?hsa04512/hsa:3674%09red/hsa:3918%09red/hsa:8516%09red/hsa:6385%09red/hsa:1311%09red/hsa:3685%09red/hsa:1298%09red/hsa:960%09red/hsa:3696%09red/hsa:5649%09red/hsa:3690%09red
PI3K-Akt signaling pathway	KEGG PATHWAY	hsa04151	21	342	5.51833e-06	5.36301e-05	8516|8503|3561|5618|1311|3690|3574|3685|29941|5522|3559|3918|5649|356|1298|3696|51378|3717|284|3674|4846	ITGA8|PIK3R3|IL2RG|PRLR|COMP|ITGB3|IL7|ITGAV|PKN3|PPP2R2C|IL2RA|LAMC2|RELN|FASLG|COL9A2|ITGB8|ANGPT4|JAK2|ANGPT1|ITGA2B|NOS3	http://www.genome.jp/kegg-bin/show_pathway?hsa04151/hsa:5522%09red/hsa:3674%09red/hsa:8516%09red/hsa:8503%09red/hsa:3685%09red/hsa:3918%09red/hsa:3559%09red/hsa:3561%09red/hsa:356%09red/hsa:1298%09red/hsa:5649%09red/hsa:3574%09red/hsa:3696%09red/hsa:1311%09red/hsa:29941%09red/hsa:3690%09red/hsa:284%09red/hsa:3717%09red/hsa:51378%09red/hsa:5618%09red/hsa:4846%09red
Antigen processing and presentation	KEGG PATHWAY	hsa04612	10	78	5.61246e-06	5.36301e-05	3109|3122|3115|3113|3111|5993|920|1514|7124|972	HLA-DMB|HLA-DRA|HLA-DPB1|HLA-DPA1|HLA-DOA|RFX5|CD4|CTSL|TNF|CD74	http://www.genome.jp/kegg-bin/show_pathway?hsa04612/hsa:972%09red/hsa:1514%09red/hsa:7124%09red/hsa:3113%09red/hsa:3111%09red/hsa:920%09red/hsa:3115%09red/hsa:3109%09red/hsa:5993%09red/hsa:3122%09red
Osteoclast differentiation	KEGG PATHWAY	hsa04380	12	132	1.70652e-05	0.000142027	8503|11006|2214|3690|54|4791|1536|4982|7124|2209|5971|8792	PIK3R3|LILRB4|FCGR3A|ITGB3|ACP5|NFKB2|CYBB|TNFRSF11B|TNF|FCGR1A|RELB|TNFRSF11A	http://www.genome.jp/kegg-bin/show_pathway?hsa04380/hsa:54%09red/hsa:8503%09red/hsa:8792%09red/hsa:4982%09red/hsa:4791%09red/hsa:7124%09red/hsa:5971%09red/hsa:2214%09red/hsa:3690%09red/hsa:2209%09red/hsa:11006%09red/hsa:1536%09red
Leukocyte transendothelial migration	KEGG PATHWAY	hsa04670	11	118	3.07154e-05	0.000233076	9076|8503|10411|5175|4318|7412|1536|1364|1365|10686|3383	CLDN1|PIK3R3|RAPGEF3|PECAM1|MMP9|VCAM1|CYBB|CLDN4|CLDN3|CLDN16|ICAM1	http://www.genome.jp/kegg-bin/show_pathway?hsa04670/hsa:10411%09red/hsa:4318%09red/hsa:8503%09red/hsa:9076%09red/hsa:3383%09red/hsa:1364%09red/hsa:1365%09red/hsa:7412%09red/hsa:5175%09red/hsa:10686%09red/hsa:1536%09red
Sphingolipid signaling pathway	KEGG PATHWAY	hsa04071	11	121	3.80101e-05	0.000272406	8503|2207|8879|130367|5522|53637|340485|7124|1509|1903|4846	PIK3R3|FCER1G|SGPL1|SGPP2|PPP2R2C|S1PR5|ACER2|TNF|CTSD|S1PR3|NOS3	http://www.genome.jp/kegg-bin/show_pathway?hsa04071/hsa:5522%09red/hsa:8503%09red/hsa:7124%09red/hsa:1509%09red/hsa:1903%09red/hsa:340485%09red/hsa:53637%09red/hsa:2207%09red/hsa:8879%09red/hsa:4846%09red/hsa:130367%09red
Proteoglycans in cancer	KEGG PATHWAY	hsa05205	14	205	6.81735e-05	0.000450994	8503|960|356|3690|4660|60495|3685|6385|4318|355|7124|1514|23624|7472	PIK3R3|CD44|FASLG|ITGB3|PPP1R12B|HPSE2|ITGAV|SDC4|MMP9|FAS|TNF|CTSL|CBLC|WNT2	http://www.genome.jp/kegg-bin/show_pathway?hsa05205/hsa:4318%09red/hsa:8503%09red/hsa:6385%09red/hsa:1514%09red/hsa:7124%09red/hsa:3685%09red/hsa:23624%09red/hsa:4660%09red/hsa:960%09red/hsa:355%09red/hsa:3690%09red/hsa:356%09red/hsa:7472%09red/hsa:60495%09red
TNF signaling pathway	KEGG PATHWAY	hsa04668	10	110	8.49046e-05	0.000523306	8503|3383|4318|330|8809|7412|355|7128|7124|7185	PIK3R3|ICAM1|MMP9|BIRC3|IL18R1|VCAM1|FAS|TNFAIP3|TNF|TRAF1	http://www.genome.jp/kegg-bin/show_pathway?hsa04668/hsa:4318%09red/hsa:8503%09red/hsa:3383%09red/hsa:7124%09red/hsa:8809%09red/hsa:355%09red/hsa:7128%09red/hsa:330%09red/hsa:7412%09red/hsa:7185%09red
Arginine and proline metabolism	KEGG PATHWAY	hsa00330	7	50	8.72177e-05	0.000523306	51056|57571|5625|113451|5033|384|4846	LAP3|CARNS1|PRODH|AZIN2|P4HA1|ARG2|NOS3	http://www.genome.jp/kegg-bin/show_pathway?hsa00330/hsa:5625%09red/hsa:113451%09red/hsa:5033%09red/hsa:51056%09red/hsa:384%09red/hsa:4846%09red/hsa:57571%09red
cAMP signaling pathway	KEGG PATHWAY	hsa04024	13	199	0.000185191	0.00108589	2902|8503|6262|10411|5350|6662|6751|2904|4886|6752|268|196883|10257	GRIN1|PIK3R3|RYR2|RAPGEF3|PLN|SOX9|SSTR1|GRIN2B|NPY1R|SSTR2|AMH|ADCY4|ABCC4	http://www.genome.jp/kegg-bin/show_pathway?hsa04024/hsa:10411%09red/hsa:6751%09red/hsa:10257%09red/hsa:8503%09red/hsa:5350%09red/hsa:6752%09red/hsa:4886%09red/hsa:6262%09red/hsa:268%09red/hsa:196883%09red/hsa:2904%09red/hsa:6662%09red/hsa:2902%09red
Natural killer cell mediated cytotoxicity	KEGG PATHWAY	hsa04650	10	135	0.000399167	0.00210173	135250|8503|3383|2214|2207|8743|356|355|3002|7124	RAET1E|PIK3R3|ICAM1|FCGR3A|FCER1G|TNFSF10|FASLG|FAS|GZMB|TNF	http://www.genome.jp/kegg-bin/show_pathway?hsa04650/hsa:8503%09red/hsa:3383%09red/hsa:7124%09red/hsa:135250%09red/hsa:355%09red/hsa:3002%09red/hsa:356%09red/hsa:2207%09red/hsa:8743%09red/hsa:2214%09red
NOD-like receptor signaling pathway	KEGG PATHWAY	hsa04621	6	57	0.00110978	0.0049009	3606|834|330|29108|7128|7124	IL18|CASP1|BIRC3|PYCARD|TNFAIP3|TNF	http://www.genome.jp/kegg-bin/show_pathway?hsa04621/hsa:834%09red/hsa:7128%09red/hsa:3606%09red/hsa:7124%09red/hsa:29108%09red/hsa:330%09red
Pathways in cancer	KEGG PATHWAY	hsa05200	17	397	0.00213314	0.00902212	8503|9915|4318|6513|330|3685|196883|332|356|355|2034|4791|23624|3918|7185|3674|7472	PIK3R3|ARNT2|MMP9|SLC2A1|BIRC3|ITGAV|ADCY4|BIRC5|FASLG|FAS|EPAS1|NFKB2|CBLC|LAMC2|TRAF1|ITGA2B|WNT2	http://www.genome.jp/kegg-bin/show_pathway?hsa05200/hsa:3674%09red/hsa:2034%09red/hsa:4318%09red/hsa:8503%09red/hsa:3685%09red/hsa:3918%09red/hsa:6513%09red/hsa:356%09red/hsa:23624%09red/hsa:4791%09red/hsa:332%09red/hsa:9915%09red/hsa:355%09red/hsa:196883%09red/hsa:7472%09red/hsa:330%09red/hsa:7185%09red
T cell receptor signaling pathway	KEGG PATHWAY	hsa04660	7	105	0.00498878	0.0181283	4690|8503|5063|4794|920|23624|7124	NCK1|PIK3R3|PAK3|NFKBIE|CD4|CBLC|TNF	http://www.genome.jp/kegg-bin/show_pathway?hsa04660/hsa:8503%09red/hsa:7124%09red/hsa:4794%09red/hsa:4690%09red/hsa:23624%09red/hsa:920%09red/hsa:5063%09red
Cell cycle	KEGG PATHWAY	hsa04110	7	124	0.0114061	0.0350137	890|891|5111|4085|983|7272|9232	CCNA2|CCNB1|PCNA|MAD2L1|CDK1|TTK|PTTG1	http://www.genome.jp/kegg-bin/show_pathway?hsa04110/hsa:983%09red/hsa:890%09red/hsa:891%09red/hsa:5111%09red/hsa:7272%09red/hsa:9232%09red/hsa:4085%09red
MAPK signaling pathway	KEGG PATHWAY	hsa04010	11	255	0.0115355	0.0350137	1850|255189|355|4791|8912|356|7850|7124|5971|55799|11221	DUSP8|PLA2G4F|FAS|NFKB2|CACNA1H|FASLG|IL1R2|TNF|RELB|CACNA2D3|DUSP10	http://www.genome.jp/kegg-bin/show_pathway?hsa04010/hsa:7124%09red/hsa:55799%09red/hsa:4791%09red/hsa:255189%09red/hsa:11221%09red/hsa:5971%09red/hsa:1850%09red/hsa:356%09red/hsa:355%09red/hsa:8912%09red/hsa:7850%09red
p53 signaling pathway	KEGG PATHWAY	hsa04115	5	69	0.0122391	0.0362954	64065|983|355|5366|891	PERP|CDK1|FAS|PMAIP1|CCNB1	http://www.genome.jp/kegg-bin/show_pathway?hsa04115/hsa:64065%09red/hsa:983%09red/hsa:355%09red/hsa:5366%09red/hsa:891%09red
Toll-like receptor signaling pathway	KEGG PATHWAY	hsa04620	6	106	0.018332	0.0492672	4283|8503|942|51311|9641|7124	CXCL9|PIK3R3|CD86|TLR8|IKBKE|TNF	http://www.genome.jp/kegg-bin/show_pathway?hsa04620/hsa:51311%09red/hsa:8503%09red/hsa:942%09red/hsa:7124%09red/hsa:9641%09red/hsa:4283%09red
Purine metabolism	KEGG PATHWAY	hsa00230	8	176	0.0221622	0.0583455	5167|3251|221830|50940|5236|956|5315|196883	ENPP1|HPRT1|POLR1F|PDE11A|PGM1|ENTPD3|PKM|ADCY4	http://www.genome.jp/kegg-bin/show_pathway?hsa00230/hsa:956%09red/hsa:196883%09red/hsa:5236%09red/hsa:50940%09red/hsa:5315%09red/hsa:3251%09red/hsa:221830%09red/hsa:5167%09red
TGF-beta signaling pathway	KEGG PATHWAY	hsa04350	5	84	0.0252147	0.0622506	3398|4091|268|7124|653	ID2|SMAD6|AMH|TNF|BMP5	http://www.genome.jp/kegg-bin/show_pathway?hsa04350/hsa:4091%09red/hsa:7124%09red/hsa:653%09red/hsa:268%09red/hsa:3398%09red
Ras signaling pathway	KEGG PATHWAY	hsa04014	9	228	0.0338984	0.0787909	2902|8503|8437|5063|2904|51378|356|255189|284	GRIN1|PIK3R3|RASAL1|PAK3|GRIN2B|ANGPT4|FASLG|PLA2G4F|ANGPT1	http://www.genome.jp/kegg-bin/show_pathway?hsa04014/hsa:8503%09red/hsa:356%09red/hsa:8437%09red/hsa:255189%09red/hsa:2904%09red/hsa:284%09red/hsa:5063%09red/hsa:51378%09red/hsa:2902%09red
Jak-STAT signaling pathway	KEGG PATHWAY	hsa04630	7	158	0.034992	0.0798932	8503|3561|116379|3574|5618|3559|3717	PIK3R3|IL2RG|IL22RA2|IL7|PRLR|IL2RA|JAK2	http://www.genome.jp/kegg-bin/show_pathway?hsa04630/hsa:8503%09red/hsa:3559%09red/hsa:3561%09red/hsa:3717%09red/hsa:3574%09red/hsa:116379%09red/hsa:5618%09red
Systemic lupus erythematosus	KEGG PATHWAY	hsa05322	23	136	3.16064e-14	8.15445e-12	8360|8363|8362|2904|3113|8329|8294|653604|8340|8344|3109|3122|2209|8357|8359|8350|7124|317772|85235|2214|3115|942|3111	H4C4|H4C11|H4C12|GRIN2B|HLA-DPA1|H2AC13|H4C9|H3C13|H2BC13|H2BC6|HLA-DMB|HLA-DRA|FCGR1A|H3C10|H4C1|H3C1|TNF|H2AC21|H2AC12|FCGR3A|HLA-DPB1|CD86|HLA-DOA	http://www.genome.jp/kegg-bin/show_pathway?hsa05322/hsa:8359%09red/hsa:8294%09red/hsa:8350%09red/hsa:8357%09red/hsa:2904%09red/hsa:653604%09red/hsa:942%09red/hsa:7124%09red/hsa:2214%09red/hsa:3109%09red/hsa:3122%09red/hsa:8344%09red/hsa:8340%09red/hsa:8329%09red/hsa:8363%09red/hsa:8362%09red/hsa:8360%09red/hsa:85235%09red/hsa:317772%09red/hsa:3111%09red/hsa:3113%09red/hsa:3115%09red/hsa:2209%09red
Rheumatoid arthritis	KEGG PATHWAY	hsa05323	15	91	1.26715e-09	1.08975e-07	3383|3109|4050|10673|54|3115|3113|3111|284|3122|1514|8792|942|7124|3606	ICAM1|HLA-DMB|LTB|TNFSF13B|ACP5|HLA-DPB1|HLA-DPA1|HLA-DOA|ANGPT1|HLA-DRA|CTSL|TNFRSF11A|CD86|TNF|IL18	http://www.genome.jp/kegg-bin/show_pathway?hsa05323/hsa:3606%09red/hsa:54%09red/hsa:942%09red/hsa:1514%09red/hsa:8792%09red/hsa:284%09red/hsa:3111%09red/hsa:7124%09red/hsa:3113%09red/hsa:3383%09red/hsa:4050%09red/hsa:10673%09red/hsa:3109%09red/hsa:3115%09red/hsa:3122%09red
Calcium signaling pathway	KEGG PATHWAY	hsa04020	12	180	0.000271978	0.00149298	2902|1139|6262|5350|22953|2769|148|8912|3973|4846|196883|291	GRIN1|CHRNA7|RYR2|PLN|P2RX2|GNA15|ADRA1A|CACNA1H|LHCGR|NOS3|ADCY4|SLC25A4	http://www.genome.jp/kegg-bin/show_pathway?hsa04020/hsa:5350%09red/hsa:148%09red/hsa:22953%09red/hsa:2769%09red/hsa:3973%09red/hsa:291%09red/hsa:6262%09red/hsa:1139%09red/hsa:196883%09red/hsa:8912%09red/hsa:4846%09red/hsa:2902%09red
ABC transporters	KEGG PATHWAY	hsa02010	6	45	0.000354872	0.00190744	23461|21|8714|368|8647|10257	ABCA5|ABCA3|ABCC3|ABCC6|ABCB11|ABCC4	http://www.genome.jp/kegg-bin/show_pathway?hsa02010/hsa:10257%09red/hsa:21%09red/hsa:8647%09red/hsa:23461%09red/hsa:8714%09red/hsa:368%09red
Glutamatergic synapse	KEGG PATHWAY	hsa04724	9	114	0.000501179	0.00248662	2902|2901|2914|2904|6506|85358|2899|255189|196883	GRIN1|GRIK5|GRM4|GRIN2B|SLC1A2|SHANK3|GRIK3|PLA2G4F|ADCY4	http://www.genome.jp/kegg-bin/show_pathway?hsa04724/hsa:2899%09red/hsa:6506%09red/hsa:255189%09red/hsa:85358%09red/hsa:196883%09red/hsa:2904%09red/hsa:2901%09red/hsa:2914%09red/hsa:2902%09red
Axon guidance	KEGG PATHWAY	hsa04360	11	176	0.000799588	0.00368382	4690|8503|5063|1073|2048|219699|84552|6091|6092|22885|7869	NCK1|PIK3R3|PAK3|CFL2|EPHB2|UNC5B|PARD6G|ROBO1|ROBO2|ABLIM3|SEMA3B	http://www.genome.jp/kegg-bin/show_pathway?hsa04360/hsa:84552%09red/hsa:5063%09red/hsa:6092%09red/hsa:6091%09red/hsa:1073%09red/hsa:22885%09red/hsa:219699%09red/hsa:4690%09red/hsa:2048%09red/hsa:8503%09red/hsa:7869%09red
Biosynthesis of amino acids	KEGG PATHWAY	hsa01230	7	75	0.000841561	0.00380917	586|2597|5315|1491|384|113675|84706	BCAT1|GAPDH|PKM|CTH|ARG2|SDSL|GPT2	http://www.genome.jp/kegg-bin/show_pathway?hsa01230/hsa:586%09red/hsa:2597%09red/hsa:84706%09red/hsa:113675%09red/hsa:5315%09red/hsa:384%09red/hsa:1491%09red
HIF-1 signaling pathway	KEGG PATHWAY	hsa04066	8	103	0.00112075	0.0049009	8503|2597|51378|6513|1536|4846|3162|284	PIK3R3|GAPDH|ANGPT4|SLC2A1|CYBB|NOS3|HMOX1|ANGPT1	http://www.genome.jp/kegg-bin/show_pathway?hsa04066/hsa:8503%09red/hsa:6513%09red/hsa:2597%09red/hsa:3162%09red/hsa:284%09red/hsa:51378%09red/hsa:4846%09red/hsa:1536%09red
Glycine, serine and threonine metabolism	KEGG PATHWAY	hsa00260	5	40	0.00143808	0.00618376	2653|1491|212|29958|113675	GCSH|CTH|ALAS2|DMGDH|SDSL	http://www.genome.jp/kegg-bin/show_pathway?hsa00260/hsa:212%09red/hsa:29958%09red/hsa:113675%09red/hsa:2653%09red/hsa:1491%09red
Lysosome	KEGG PATHWAY	hsa04142	8	123	0.00318526	0.0128406	1509|7805|3373|968|54|1514|27074|1512	CTSD|LAPTM5|HYAL1|CD68|ACP5|CTSL|LAMP3|CTSH	http://www.genome.jp/kegg-bin/show_pathway?hsa04142/hsa:1512%09red/hsa:54%09red/hsa:7805%09red/hsa:968%09red/hsa:1514%09red/hsa:27074%09red/hsa:3373%09red/hsa:1509%09red
Inflammatory mediator regulation of TRP channels	KEGG PATHWAY	hsa04750	7	98	0.00349992	0.0136815	8503|7442|59341|239|255189|8989|196883	PIK3R3|TRPV1|TRPV4|ALOX12|PLA2G4F|TRPA1|ADCY4	http://www.genome.jp/kegg-bin/show_pathway?hsa04750/hsa:7442%09red/hsa:8503%09red/hsa:59341%09red/hsa:8989%09red/hsa:239%09red/hsa:255189%09red/hsa:196883%09red
Hippo signaling pathway	KEGG PATHWAY	hsa04390	9	154	0.0035554	0.0136909	6657|3398|332|5522|84552|85407|7472|268|653	SOX2|ID2|BIRC5|PPP2R2C|PARD6G|NKD1|WNT2|AMH|BMP5	http://www.genome.jp/kegg-bin/show_pathway?hsa04390/hsa:5522%09red/hsa:653%09red/hsa:7472%09red/hsa:84552%09red/hsa:3398%09red/hsa:6657%09red/hsa:268%09red/hsa:85407%09red/hsa:332%09red
cGMP-PKG signaling pathway	KEGG PATHWAY	hsa04022	9	167	0.00584804	0.0205288	150|8503|5350|3778|148|4846|196883|10335|291	ADRA2A|PIK3R3|PLN|KCNMA1|ADRA1A|NOS3|ADCY4|IRAG1|SLC25A4	http://www.genome.jp/kegg-bin/show_pathway?hsa04022/hsa:5350%09red/hsa:8503%09red/hsa:10335%09red/hsa:150%09red/hsa:291%09red/hsa:3778%09red/hsa:196883%09red/hsa:148%09red/hsa:4846%09red
Starch and sucrose metabolism	KEGG PATHWAY	hsa00500	5	57	0.0058881	0.0205288	5837|8972|93432|5236|5167	PYGM|MGAM|MGAM2|PGM1|ENPP1	http://www.genome.jp/kegg-bin/show_pathway?hsa00500/hsa:8972%09red/hsa:93432%09red/hsa:5167%09red/hsa:5236%09red/hsa:5837%09red
Cholinergic synapse	KEGG PATHWAY	hsa04725	7	111	0.00660637	0.0224269	1143|1139|3786|8503|43|3717|196883	CHRNB4|CHRNA7|KCNQ3|PIK3R3|ACHE|JAK2|ADCY4	http://www.genome.jp/kegg-bin/show_pathway?hsa04725/hsa:8503%09red/hsa:1143%09red/hsa:3717%09red/hsa:1139%09red/hsa:3786%09red/hsa:196883%09red/hsa:43%09red
Arachidonic acid metabolism	KEGG PATHWAY	hsa00590	5	62	0.00815046	0.0269592	255189|247|246|239|9536	PLA2G4F|ALOX15B|ALOX15|ALOX12|PTGES	http://www.genome.jp/kegg-bin/show_pathway?hsa00590/hsa:247%09red/hsa:246%09red/hsa:239%09red/hsa:255189%09red/hsa:9536%09red
Rap1 signaling pathway	KEGG PATHWAY	hsa04015	10	211	0.00871091	0.0284483	2902|8503|10411|2904|3690|51378|284|84552|196883|3674	GRIN1|PIK3R3|RAPGEF3|GRIN2B|ITGB3|ANGPT4|ANGPT1|PARD6G|ADCY4|ITGA2B	http://www.genome.jp/kegg-bin/show_pathway?hsa04015/hsa:3674%09red/hsa:10411%09red/hsa:84552%09red/hsa:8503%09red/hsa:284%09red/hsa:3690%09red/hsa:196883%09red/hsa:2904%09red/hsa:51378%09red/hsa:2902%09red
Arginine biosynthesis	KEGG PATHWAY	hsa00220	3	21	0.00964394	0.0307178	84706|4846|384	GPT2|NOS3|ARG2	http://www.genome.jp/kegg-bin/show_pathway?hsa00220/hsa:84706%09red/hsa:4846%09red/hsa:384%09red
Fc gamma R-mediated phagocytosis	KEGG PATHWAY	hsa04666	6	93	0.0104794	0.0329717	8503|2214|2209|1073|65108|255189	PIK3R3|FCGR3A|FCGR1A|CFL2|MARCKSL1|PLA2G4F	http://www.genome.jp/kegg-bin/show_pathway?hsa04666/hsa:8503%09red/hsa:1073%09red/hsa:65108%09red/hsa:255189%09red/hsa:2214%09red/hsa:2209%09red
AMPK signaling pathway	KEGG PATHWAY	hsa04152	7	125	0.0118579	0.0355738	890|79966|8503|5522|148|23417|55437	CCNA2|SCD5|PIK3R3|PPP2R2C|ADRA1A|MLYCD|STRADB	http://www.genome.jp/kegg-bin/show_pathway?hsa04152/hsa:5522%09red/hsa:8503%09red/hsa:890%09red/hsa:23417%09red/hsa:79966%09red/hsa:55437%09red/hsa:148%09red
Cysteine and methionine metabolism	KEGG PATHWAY	hsa00270	4	45	0.0128958	0.0373832	586|1491|259307|113675	BCAT1|CTH|IL4I1|SDSL	http://www.genome.jp/kegg-bin/show_pathway?hsa00270/hsa:259307%09red/hsa:586%09red/hsa:113675%09red/hsa:1491%09red
Estrogen signaling pathway	KEGG PATHWAY	hsa04915	6	99	0.0137264	0.0389167	8503|4318|2852|4846|2100|196883	PIK3R3|MMP9|GPER1|NOS3|ESR2|ADCY4	http://www.genome.jp/kegg-bin/show_pathway?hsa04915/hsa:4318%09red/hsa:8503%09red/hsa:2100%09red/hsa:2852%09red/hsa:196883%09red/hsa:4846%09red
Ovarian steroidogenesis	KEGG PATHWAY	hsa04913	4	50	0.0179093	0.048638	255189|3973|1545|196883	PLA2G4F|LHCGR|CYP1B1|ADCY4	http://www.genome.jp/kegg-bin/show_pathway?hsa04913/hsa:255189%09red/hsa:1545%09red/hsa:3973%09red/hsa:196883%09red
Signaling pathways regulating pluripotency of stem cells	KEGG PATHWAY	hsa04550	7	142	0.0216459	0.0575737	8503|6657|3398|3717|1749|2103|7472	PIK3R3|SOX2|ID2|JAK2|DLX5|ESRRB|WNT2	http://www.genome.jp/kegg-bin/show_pathway?hsa04550/hsa:7472%09red/hsa:2103%09red/hsa:3717%09red/hsa:3398%09red/hsa:6657%09red/hsa:8503%09red/hsa:1749%09red
Serotonergic synapse	KEGG PATHWAY	hsa04726	6	112	0.0230398	0.0600432	10411|247|246|6532|239|255189	RAPGEF3|ALOX15B|ALOX15|SLC6A4|ALOX12|PLA2G4F	http://www.genome.jp/kegg-bin/show_pathway?hsa04726/hsa:10411%09red/hsa:255189%09red/hsa:239%09red/hsa:247%09red/hsa:246%09red/hsa:6532%09red
Ubiquinone and other terpenoid-quinone biosynthesis	KEGG PATHWAY	hsa00130	2	11	0.0234385	0.0604713	51004|1728	COQ6|NQO1	http://www.genome.jp/kegg-bin/show_pathway?hsa00130/hsa:1728%09red/hsa:51004%09red
Fanconi anemia pathway	KEGG PATHWAY	hsa03460	4	55	0.023987	0.0612738	55120|116028|2187|80010	FANCL|RMI2|FANCB|RMI1	http://www.genome.jp/kegg-bin/show_pathway?hsa03460/hsa:80010%09red/hsa:116028%09red/hsa:2187%09red/hsa:55120%09red
Galactose metabolism	KEGG PATHWAY	hsa00052	3	31	0.0248815	0.0622506	8972|93432|5236	MGAM|MGAM2|PGM1	http://www.genome.jp/kegg-bin/show_pathway?hsa00052/hsa:8972%09red/hsa:93432%09red/hsa:5236%09red
Regulation of lipolysis in adipocytes	KEGG PATHWAY	hsa04923	4	56	0.0253345	0.0622506	8503|196883|4886|11343	PIK3R3|ADCY4|NPY1R|MGLL	http://www.genome.jp/kegg-bin/show_pathway?hsa04923/hsa:4886%09red/hsa:11343%09red/hsa:8503%09red/hsa:196883%09red
Steroid hormone biosynthesis	KEGG PATHWAY	hsa00140	4	58	0.0281639	0.0685499	1645|1545|6715|1646	AKR1C1|CYP1B1|SRD5A1|AKR1C2	http://www.genome.jp/kegg-bin/show_pathway?hsa00140/hsa:1646%09red/hsa:1645%09red/hsa:1545%09red/hsa:6715%09red
Apoptosis - multiple species	KEGG PATHWAY	hsa04215	3	33	0.0288951	0.0690272	5366|330|332	PMAIP1|BIRC3|BIRC5	http://www.genome.jp/kegg-bin/show_pathway?hsa04215/hsa:332%09red/hsa:330%09red/hsa:5366%09red
Protein digestion and absorption	KEGG PATHWAY	hsa04974	5	90	0.0322017	0.0755275	4224|85301|1298|169044|1301	MEP1A|COL27A1|COL9A2|COL22A1|COL11A1	http://www.genome.jp/kegg-bin/show_pathway?hsa04974/hsa:169044%09red/hsa:1298%09red/hsa:85301%09red/hsa:4224%09red/hsa:1301%09red
Cytosolic DNA-sensing pathway	KEGG PATHWAY	hsa04623	4	64	0.0377404	0.0849889	29108|9641|3606|834	PYCARD|IKBKE|IL18|CASP1	http://www.genome.jp/kegg-bin/show_pathway?hsa04623/hsa:834%09red/hsa:3606%09red/hsa:9641%09red/hsa:29108%09red
Primary immunodeficiency	KEGG PATHWAY	hsa05340	3	37	0.0378827	0.0849889	920|3561|5993	CD4|IL2RG|RFX5	http://www.genome.jp/kegg-bin/show_pathway?hsa05340/hsa:5993%09red/hsa:3561%09red/hsa:920%09red
Glycosphingolipid biosynthesis - ganglio series	KEGG PATHWAY	hsa00604	2	15	0.0389246	0.0858337	6489|256435	ST8SIA1|ST6GALNAC3	http://www.genome.jp/kegg-bin/show_pathway?hsa00604/hsa:256435%09red/hsa:6489%09red
Central carbon metabolism in cancer	KEGG PATHWAY	hsa05230	4	67	0.0431463	0.0943369	4916|8503|6513|5315	NTRK3|PIK3R3|SLC2A1|PKM	http://www.genome.jp/kegg-bin/show_pathway?hsa05230/hsa:5315%09red/hsa:6513%09red/hsa:4916%09red/hsa:8503%09red
Fc epsilon RI signaling pathway	KEGG PATHWAY	hsa04664	4	68	0.04504	0.0976497	255189|8503|7124|2207	PLA2G4F|PIK3R3|TNF|FCER1G	http://www.genome.jp/kegg-bin/show_pathway?hsa04664/hsa:7124%09red/hsa:2207%09red/hsa:8503%09red/hsa:255189%09red
Tryptophan metabolism	KEGG PATHWAY	hsa00380	3	40	0.0454483	0.0977138	1545|259307|38	CYP1B1|IL4I1|ACAT1	http://www.genome.jp/kegg-bin/show_pathway?hsa00380/hsa:259307%09red/hsa:38%09red/hsa:1545%09red
Adipocytokine signaling pathway	KEGG PATHWAY	hsa04920	4	70	0.0489646	0.104404	4794|7124|6513|3717	NFKBIE|TNF|SLC2A1|JAK2	http://www.genome.jp/kegg-bin/show_pathway?hsa04920/hsa:7124%09red/hsa:6513%09red/hsa:4794%09red/hsa:3717%09red

## Sheet: Table S3. Relapse mRNA DEGs
Supplementary Table 3. DESeq2 result for RelapseT vs RelapseN group in mRNA data
Gene	sampleA	sampleB	baseMeanA	baseMeanB	baseMean	log2FoldChange	lfcSE	stat	pvalue	padj	Gene	Ensemble
DEFB4A	RelapseT	RelapseN	877.748	2.72989	440.239	8.31713	1.26315	6.58443	4.56637e-11	5.59123e-07	DEFB4A	ENSG00000171711
LMX1B	RelapseT	RelapseN	67.4203	0.995395	34.2079	6.17842	1.61149	3.83399	0.000126082	0.00329143	LMX1B	ENSG00000136944
ZIC5	RelapseT	RelapseN	75.7189	1.29879	38.5088	5.94163	1.58887	3.73953	0.000184368	0.00408363	ZIC5	ENSG00000139800
PRTG	RelapseT	RelapseN	4775.39	87.59	2431.49	5.76973	1.17362	4.9162	8.82422e-07	0.000173319	PRTG	ENSG00000166450
H2AC19	RelapseT	RelapseN	1715.04	35.3	875.17	5.59899	0.943554	5.93394	2.95758e-09	4.64725e-06	H2AC19	NA
COL11A1	RelapseT	RelapseN	224.705	4.71985	114.712	5.52505	1.073	5.14919	2.61619e-07	8.06042e-05	COL11A1	ENSG00000060718
WNT2	RelapseT	RelapseN	153.569	3.5265	78.5477	5.39883	1.34811	4.00475	6.20829e-05	0.00225291	WNT2	ENSG00000105989
TNNT1	RelapseT	RelapseN	342.968	9.4997	176.234	5.15521	0.996453	5.17356	2.29671e-07	7.67833e-05	TNNT1	ENSG00000105048
CSAG3	RelapseT	RelapseN	886.205	25.1802	455.692	5.12898	1.05256	4.87287	1.09991e-06	0.000205748	CSAG3	ENSG00000268916
SPSB4	RelapseT	RelapseN	218.931	6.35849	112.645	5.11282	1.36013	3.75908	0.000170541	0.00395238	SPSB4	ENSG00000175093
MMP1	RelapseT	RelapseN	2004.29	61.4591	1032.87	5.02253	1.04648	4.79947	1.59087e-06	0.000255075	MMP1	ENSG00000196611
XKR5	RelapseT	RelapseN	406.55	13.4036	209.977	4.91857	1.10092	4.46767	7.90762e-06	0.00065575	XKR5	ENSG00000275591
LCE1C	RelapseT	RelapseN	121.756	3.92887	62.8426	4.91346	1.42525	3.44743	0.000565949	0.00828004	LCE1C	ENSG00000197084
NAT2	RelapseT	RelapseN	170.402	5.68607	88.044	4.91302	0.900675	5.45483	4.90207e-08	3.10531e-05	NAT2	ENSG00000156006
TNFAIP6	RelapseT	RelapseN	253.539	8.33636	130.938	4.91208	0.893212	5.49935	3.81197e-08	2.932e-05	TNFAIP6	ENSG00000123610
BNIP5	RelapseT	RelapseN	349.289	11.8685	180.579	4.8868	1.13125	4.31984	1.5614e-05	0.000974978	BNIP5	NA
EN1	RelapseT	RelapseN	40.5758	1.52674	21.0513	4.79771	1.22147	3.92783	8.57175e-05	0.00266723	EN1	ENSG00000163064
HOXC6	RelapseT	RelapseN	250.159	10.3417	130.25	4.57941	1.25324	3.65405	0.000258138	0.004994	HOXC6	ENSG00000197757
AQP9	RelapseT	RelapseN	217.636	9.39343	113.515	4.53175	0.804793	5.63094	1.79226e-08	1.56454e-05	AQP9	ENSG00000103569
CNGB3	RelapseT	RelapseN	540.172	24.5971	282.385	4.45446	0.885355	5.03127	4.87246e-07	0.000125965	CNGB3	ENSG00000170289
RPS29	RelapseT	RelapseN	51927.9	2407.88	27167.9	4.43069	0.989313	4.47855	7.51502e-06	0.000638289	RPS29	ENSG00000213741
FAM71F1	RelapseT	RelapseN	232.359	10.8066	121.583	4.4211	1.03278	4.28079	1.86234e-05	0.00106799	FAM71F1	ENSG00000135248
CSAG2	RelapseT	RelapseN	122.383	5.60814	63.9958	4.41672	1.10228	4.00689	6.1523e-05	0.00224295	CSAG2	ENSG00000268902
LUZP2	RelapseT	RelapseN	68.31	3.17768	35.7438	4.39593	1.5001	2.93042	0.00338499	0.0262012	LUZP2	ENSG00000187398
SLCO1A2	RelapseT	RelapseN	2350.17	114.448	1232.31	4.35813	1.04399	4.17448	2.98667e-05	0.00144844	SLCO1A2	ENSG00000084453
CBX2	RelapseT	RelapseN	2694.19	131.888	1413.04	4.35077	0.713919	6.09421	1.09981e-09	4.32033e-06	CBX2	ENSG00000173894
PTGS2	RelapseT	RelapseN	10015	490.824	5252.91	4.35031	0.958672	4.53785	5.68297e-06	0.000551213	PTGS2	ENSG00000073756
SPP1	RelapseT	RelapseN	1038.46	54.0239	546.24	4.26747	0.776683	5.49448	3.91854e-08	2.932e-05	SPP1	ENSG00000118785
LHX2	RelapseT	RelapseN	119.32	6.25472	62.7872	4.23697	0.880159	4.81387	1.48034e-06	0.000244848	LHX2	ENSG00000106689
EIF4EBP1	RelapseT	RelapseN	3033.91	168.256	1601.08	4.17239	0.756167	5.51781	3.43254e-08	2.83871e-05	EIF4EBP1	ENSG00000187840
HS3ST4	RelapseT	RelapseN	208.413	11.9756	110.194	4.12724	1.49699	2.75702	0.00583314	0.0379843	HS3ST4	ENSG00000182601
LZTS1	RelapseT	RelapseN	821.799	50.6055	436.202	4.0222	0.830028	4.84587	1.26059e-06	0.000217807	LZTS1	ENSG00000061337
PLPP4	RelapseT	RelapseN	51.3714	3.0787	27.225	4.02093	1.04227	3.85785	0.000114389	0.00311507	PLPP4	ENSG00000203805
ARL14	RelapseT	RelapseN	362.951	23.5196	193.235	3.94876	0.917609	4.30332	1.6826e-05	0.00101298	ARL14	ENSG00000179674
GAD1	RelapseT	RelapseN	645.198	42.1604	343.679	3.93949	1.04107	3.78407	0.000154284	0.0037182	GAD1	ENSG00000128683
COL22A1	RelapseT	RelapseN	3399.58	228.16	1813.87	3.89675	0.858626	4.53836	5.66932e-06	0.000551213	COL22A1	ENSG00000169436
CA9	RelapseT	RelapseN	77.5167	5.35579	41.4362	3.89169	1.27731	3.04679	0.00231296	0.0204063	CA9	ENSG00000107159
FATE1	RelapseT	RelapseN	76.5613	5.18639	40.8738	3.88824	1.3093	2.9697	0.0029809	0.0239811	FATE1	ENSG00000147378
FSD1	RelapseT	RelapseN	387.137	26.5725	206.855	3.86538	0.913311	4.23227	2.31341e-05	0.00124064	FSD1	ENSG00000105255
SEMA3D	RelapseT	RelapseN	1747.58	126.313	936.948	3.79078	0.909331	4.16876	3.06259e-05	0.00145784	SEMA3D	ENSG00000153993
H3C1	RelapseT	RelapseN	4970.17	359.27	2664.72	3.78955	0.942213	4.02197	5.77145e-05	0.00215408	H3C1	NA
LINC00634	RelapseT	RelapseN	31.7606	2.28772	17.0242	3.75794	1.14924	3.26994	0.0010757	0.0123998	LINC00634	NA
NEURL3	RelapseT	RelapseN	303.898	22.5121	163.205	3.75529	0.702026	5.34922	8.83323e-08	4.72882e-05	NEURL3	ENSG00000163121
MMP3	RelapseT	RelapseN	951.473	71.0382	511.255	3.74106	0.912406	4.10021	4.12769e-05	0.00172956	MMP3	ENSG00000149968
MIF	RelapseT	RelapseN	1446.54	110.315	778.428	3.71098	0.765823	4.84574	1.2614e-06	0.000217807	MIF	ENSG00000240972
B4GALNT4	RelapseT	RelapseN	653.127	50.0771	351.602	3.70674	1.041	3.56076	0.000369787	0.00633638	B4GALNT4	ENSG00000182272
MEX3A	RelapseT	RelapseN	2228.32	175.425	1201.87	3.66753	0.753851	4.86506	1.14421e-06	0.000206655	MEX3A	ENSG00000254726
HMGA2	RelapseT	RelapseN	485.725	39.8902	262.808	3.60799	1.15704	3.11828	0.00181911	0.0173973	HMGA2	ENSG00000149948
CCL8	RelapseT	RelapseN	323.422	27.1328	175.277	3.57791	1.01996	3.50788	0.000451686	0.00724017	CCL8	ENSG00000108700
RHBDL3	RelapseT	RelapseN	305.391	25.9788	165.685	3.5552	1.17954	3.01405	0.00257788	0.0219189	RHBDL3	ENSG00000141314
MYO3B	RelapseT	RelapseN	583.468	49.9156	316.692	3.54664	0.904367	3.92169	8.79313e-05	0.00268284	MYO3B	ENSG00000071909
PCOLCE2	RelapseT	RelapseN	568.763	49.3541	309.059	3.52174	0.802757	4.38705	1.14896e-05	0.000815719	PCOLCE2	ENSG00000163710
CSAG1	RelapseT	RelapseN	59.7175	5.44831	32.5829	3.46199	0.793682	4.36193	1.28919e-05	0.000851616	CSAG1	ENSG00000198930
PLA2G3	RelapseT	RelapseN	576.103	52.2394	314.171	3.45787	1.05506	3.27743	0.00104758	0.0121841	PLA2G3	ENSG00000100078
HOXA10	RelapseT	RelapseN	322.687	29.6964	176.192	3.43154	0.798362	4.29822	1.72175e-05	0.00102477	HOXA10	ENSG00000253293
ENSG00000287856	RelapseT	RelapseN	177.133	16.5089	96.8211	3.42605	0.588046	5.82616	5.67161e-09	6.85524e-06	ENSG00000287856	NA
COL8A1	RelapseT	RelapseN	336.237	31.4682	183.852	3.40987	0.634198	5.37667	7.58767e-08	4.41575e-05	COL8A1	ENSG00000144810
PYCR1	RelapseT	RelapseN	2475.57	234.518	1355.04	3.39838	0.566335	6.00065	1.96527e-09	4.64725e-06	PYCR1	ENSG00000183010
AZGP1	RelapseT	RelapseN	802.315	76.6058	439.46	3.38771	1.06382	3.18447	0.00145021	0.0150708	AZGP1	ENSG00000160862
H3C2	RelapseT	RelapseN	13702.2	1315.06	7508.61	3.38101	0.828235	4.08219	4.46136e-05	0.00180209	H3C2	NA
CBS	RelapseT	RelapseN	182.002	17.8165	99.9093	3.3591	1.11204	3.02066	0.00252227	0.021601	CBS	ENSG00000160200
MNX1	RelapseT	RelapseN	85.9205	8.42971	47.1751	3.34889	1.12456	2.97795	0.00290187	0.0235766	MNX1	ENSG00000130675
PBK	RelapseT	RelapseN	726.358	73.7587	400.058	3.29696	0.82593	3.99182	6.55694e-05	0.00232572	PBK	ENSG00000168078
PHGDH	RelapseT	RelapseN	2796.08	286.773	1541.43	3.28531	0.70671	4.64874	3.33969e-06	0.000424683	PHGDH	ENSG00000092621
MARCO	RelapseT	RelapseN	434.883	44.8926	239.888	3.27837	0.716309	4.57675	4.7226e-06	0.000506784	MARCO	ENSG00000019169
PPFIA4	RelapseT	RelapseN	662.605	68.771	365.688	3.26762	0.878973	3.71754	0.000201172	0.00428903	PPFIA4	ENSG00000143847
HTRA3	RelapseT	RelapseN	122.17	12.7284	67.4491	3.26232	0.840559	3.88114	0.000103969	0.00294378	HTRA3	ENSG00000170801
H3C14	RelapseT	RelapseN	590.144	61.8737	326.009	3.24881	0.91882	3.53585	0.000406459	0.00677274	H3C14	NA
H3C10	RelapseT	RelapseN	6797.7	730.298	3764	3.21818	0.869725	3.70022	0.00021541	0.00448609	H3C10	NA
H2AC12	RelapseT	RelapseN	5914.19	640.011	3277.1	3.20754	0.812111	3.94963	7.82722e-05	0.0025411	H2AC12	NA
H3C13	RelapseT	RelapseN	1322.18	143.196	732.686	3.20559	0.846156	3.78842	0.000151611	0.003673	H3C13	NA
NME1	RelapseT	RelapseN	4251.64	460.753	2356.2	3.20525	0.688382	4.6562	3.22094e-06	0.000415547	NME1	ENSG00000239672
ENSG00000286135	RelapseT	RelapseN	63.3577	6.85504	35.1064	3.18535	1.16142	2.74264	0.00609478	0.0392007	ENSG00000286135	NA
STAR	RelapseT	RelapseN	1155.05	127.692	641.372	3.178	0.970148	3.27579	0.00105368	0.0122395	STAR	ENSG00000147465
MSR1	RelapseT	RelapseN	1014.69	112.398	563.545	3.17379	0.798007	3.97715	6.9745e-05	0.00240522	MSR1	ENSG00000038945
PDGFRL	RelapseT	RelapseN	275.148	30.885	153.016	3.16152	0.928636	3.40448	0.000662906	0.00914508	PDGFRL	ENSG00000104213
AK4	RelapseT	RelapseN	514.848	57.545	286.196	3.16078	0.864615	3.65571	0.00025647	0.0049752	AK4	ENSG00000162433
PADI3	RelapseT	RelapseN	347.826	39.0725	193.449	3.15308	0.893023	3.53079	0.00041432	0.00685285	PADI3	ENSG00000142619
LAMA1	RelapseT	RelapseN	992.85	111.861	552.356	3.15007	0.790886	3.98296	6.80629e-05	0.00237661	LAMA1	ENSG00000101680
SMKR1	RelapseT	RelapseN	47.0571	5.41268	26.2349	3.13719	1.09866	2.85548	0.00429718	0.0307196	SMKR1	ENSG00000240204
HCAR3	RelapseT	RelapseN	583.276	66.4098	324.843	3.13371	0.803294	3.90108	9.57646e-05	0.00283634	HCAR3	ENSG00000255398
H2AC13	RelapseT	RelapseN	4122.16	470.779	2296.47	3.12976	0.855758	3.65729	0.000254897	0.0049508	H2AC13	NA
CNTNAP2	RelapseT	RelapseN	1914.97	220.038	1067.51	3.12161	0.839097	3.7202	0.000199068	0.00426733	CNTNAP2	ENSG00000174469
GATA6	RelapseT	RelapseN	199.689	22.9997	111.344	3.11853	0.731398	4.2638	2.00981e-05	0.00111438	GATA6	ENSG00000141448
H4C15	RelapseT	RelapseN	1619.37	188.55	903.958	3.10184	0.877924	3.53316	0.000410629	0.00682774	H4C15	NA
CXCL8	RelapseT	RelapseN	920.61	108.911	514.761	3.07695	0.940283	3.27237	0.00106651	0.0123221	CXCL8	ENSG00000169429
EVA1A	RelapseT	RelapseN	337.069	40.0325	188.551	3.07428	1.13332	2.71263	0.00667517	0.0416917	EVA1A	ENSG00000115363
H2AC18	RelapseT	RelapseN	3317.56	398.097	1857.83	3.05826	0.87149	3.50923	0.000449407	0.00722039	H2AC18	NA
ICAM5	RelapseT	RelapseN	465.462	56.1603	260.811	3.05192	0.629452	4.84854	1.24371e-06	0.000217807	ICAM5	ENSG00000105376
H4C2	RelapseT	RelapseN	3655.78	446.491	2051.14	3.03329	0.814422	3.72447	0.000195729	0.00423622	H4C2	NA
PIMREG	RelapseT	RelapseN	576.766	70.5599	323.663	3.02674	0.79675	3.79886	0.000145363	0.00359133	PIMREG	ENSG00000129195
ITPKA	RelapseT	RelapseN	83.9216	10.1836	47.0526	3.02361	1.00741	3.00137	0.00268765	0.0224395	ITPKA	ENSG00000137825
SLC11A1	RelapseT	RelapseN	476.579	59.4635	268.021	3.0023	0.604215	4.96893	6.73225e-07	0.000149426	SLC11A1	ENSG00000018280
ASB9	RelapseT	RelapseN	385.621	48.2597	216.941	2.99286	0.559703	5.34724	8.93077e-08	4.72882e-05	ASB9	ENSG00000102048
PCDH19	RelapseT	RelapseN	506.508	63.8215	285.165	2.98884	1.10353	2.70843	0.0067602	0.0421186	PCDH19	ENSG00000165194
PGLYRP4	RelapseT	RelapseN	265.151	33.6271	149.389	2.98335	0.842163	3.54248	0.000396378	0.00663289	PGLYRP4	ENSG00000163218
CLEC5A	RelapseT	RelapseN	126.427	15.8388	71.1331	2.97962	0.950675	3.13421	0.00172315	0.0168832	CLEC5A	ENSG00000258227
PRSS2	RelapseT	RelapseN	526.191	66.7907	296.491	2.97854	1.05157	2.83247	0.00461903	0.0324157	PRSS2	ENSG00000275896
SSTR2	RelapseT	RelapseN	782.174	100.162	441.168	2.96448	0.775311	3.82361	0.000131515	0.00340443	SSTR2	ENSG00000180616
CHN1	RelapseT	RelapseN	3829	491.43	2160.21	2.96204	0.92804	3.19172	0.00141428	0.0148052	CHN1	ENSG00000128656
IDO1	RelapseT	RelapseN	8890.08	1143.78	5016.93	2.95834	0.753931	3.92389	8.71321e-05	0.00266723	IDO1	ENSG00000131203
DBN1	RelapseT	RelapseN	2193.51	285.541	1239.53	2.94186	0.697333	4.21873	2.45685e-05	0.00126989	DBN1	ENSG00000113758
CST1	RelapseT	RelapseN	693.549	90.2928	391.921	2.93955	1.02823	2.85885	0.00425177	0.0305758	CST1	ENSG00000170373
H2AC20	RelapseT	RelapseN	14848.6	1941.79	8395.21	2.93477	0.752719	3.89889	9.66347e-05	0.0028429	H2AC20	NA
H2BC17	RelapseT	RelapseN	7187.41	943.899	4065.66	2.9285	0.879736	3.32884	0.000872073	0.0107727	H2BC17	NA
LILRA5	RelapseT	RelapseN	138.978	18.2466	78.6122	2.92	0.913471	3.1966	0.00139058	0.0146744	LILRA5	ENSG00000187116
CPS1	RelapseT	RelapseN	1601.28	211.703	906.493	2.91743	0.700713	4.16351	3.1339e-05	0.00146994	CPS1	ENSG00000021826
XIRP1	RelapseT	RelapseN	57.0059	7.45619	32.2311	2.91605	0.72238	4.03673	5.42019e-05	0.00204729	XIRP1	ENSG00000168334
FCGR3A	RelapseT	RelapseN	2930.35	388.397	1659.37	2.9144	0.671867	4.33777	1.43938e-05	0.00091939	FCGR3A	ENSG00000203747
MDK	RelapseT	RelapseN	5148.75	684.633	2916.69	2.9105	0.680109	4.27947	1.8734e-05	0.00107043	MDK	ENSG00000110492
SDS	RelapseT	RelapseN	368.952	48.9907	208.972	2.90852	0.72384	4.01818	5.86502e-05	0.00215861	SDS	ENSG00000135094
CXCL10	RelapseT	RelapseN	3662.78	493.942	2078.36	2.88979	0.750758	3.84917	0.000118519	0.00318143	CXCL10	ENSG00000169245
APOBEC3B	RelapseT	RelapseN	1026.38	139.067	582.725	2.88101	0.756872	3.80647	0.000140965	0.00354332	APOBEC3B	ENSG00000179750
SLC39A14	RelapseT	RelapseN	2487.24	339.876	1413.56	2.87179	0.700306	4.10076	4.11796e-05	0.00172956	SLC39A14	ENSG00000104635
OASL	RelapseT	RelapseN	2557.46	350.543	1454	2.86577	0.620876	4.61569	3.91789e-06	0.000465277	OASL	ENSG00000135114
CCN3	RelapseT	RelapseN	422.401	57.7617	240.081	2.863	0.626428	4.57036	4.86886e-06	0.000513452	CCN3	NA
SV2B	RelapseT	RelapseN	1109.76	153.027	631.396	2.85957	0.976615	2.92805	0.00341099	0.0263268	SV2B	ENSG00000185518
UBE2C	RelapseT	RelapseN	1602.21	221.07	911.637	2.85594	0.766927	3.72388	0.000196182	0.00424018	UBE2C	ENSG00000175063
ENSG00000289517	RelapseT	RelapseN	49.5501	6.83795	28.194	2.85162	1.09657	2.60048	0.00930932	0.0525989	ENSG00000289517	NA
MRPL12	RelapseT	RelapseN	150.907	20.8377	85.8723	2.84684	0.828142	3.43763	0.000586838	0.00846738	MRPL12	ENSG00000262814
TEAD4	RelapseT	RelapseN	600.641	83.5219	342.081	2.84494	0.537919	5.28879	1.23127e-07	5.64385e-05	TEAD4	ENSG00000197905
H2AC11	RelapseT	RelapseN	7171.01	1001.7	4086.35	2.83944	0.799869	3.54988	0.000385406	0.00651872	H2AC11	NA
H4C12	RelapseT	RelapseN	4490.1	629	2559.55	2.83523	0.790366	3.58724	0.000334191	0.00595367	H4C12	NA
GAPDH	RelapseT	RelapseN	159022	22319.8	90671	2.83282	0.472164	5.99965	1.97742e-09	4.64725e-06	GAPDH	ENSG00000111640
POMP	RelapseT	RelapseN	3379.18	474.382	1926.78	2.8323	0.867754	3.26395	0.00109872	0.0125284	POMP	ENSG00000132963
NPM3	RelapseT	RelapseN	945.81	133.244	539.527	2.82694	0.570688	4.95357	7.28651e-07	0.000150649	NPM3	ENSG00000107833
H2AC4	RelapseT	RelapseN	2536.72	357.365	1447.04	2.82666	0.834802	3.38602	0.000709135	0.00953993	H2AC4	NA
OLR1	RelapseT	RelapseN	130.437	18.4195	74.4281	2.8213	0.710464	3.97107	7.15497e-05	0.00242989	OLR1	ENSG00000173391
LARP6	RelapseT	RelapseN	1122.07	159.213	640.644	2.81775	0.561362	5.01948	5.18108e-07	0.000129059	LARP6	ENSG00000166173
GCAT	RelapseT	RelapseN	493.125	70.1479	281.636	2.81462	0.682034	4.12681	3.67832e-05	0.0016281	GCAT	ENSG00000100116
IGSF9	RelapseT	RelapseN	1884.7	268.029	1076.37	2.81422	0.87269	3.22477	0.00126074	0.013681	IGSF9	ENSG00000085552
CYC1	RelapseT	RelapseN	6982.01	993.642	3987.82	2.81254	0.566952	4.96081	7.02004e-07	0.000149426	CYC1	ENSG00000179091
H2AC16	RelapseT	RelapseN	2209.11	314.806	1261.96	2.81003	0.821652	3.41998	0.000626254	0.00881749	H2AC16	NA
CCNJL	RelapseT	RelapseN	793.257	113.268	453.263	2.80908	0.9127	3.07777	0.00208556	0.0190525	CCNJL	ENSG00000135083
GREB1	RelapseT	RelapseN	312.798	44.5886	178.693	2.80649	0.719665	3.89972	9.63051e-05	0.0028429	GREB1	ENSG00000196208
NTHL1	RelapseT	RelapseN	621.699	88.8502	355.275	2.80624	0.668472	4.19799	2.69291e-05	0.00134757	NTHL1	ENSG00000065057
TREM2	RelapseT	RelapseN	180.924	25.9203	103.422	2.79444	0.824007	3.39128	0.000695675	0.00941561	TREM2	ENSG00000095970
TRIB3	RelapseT	RelapseN	938.733	136.581	537.657	2.78205	0.778549	3.57338	0.000352406	0.00612801	TRIB3	ENSG00000101255
SP6	RelapseT	RelapseN	651.448	95.6688	373.558	2.76986	0.551915	5.01863	5.20417e-07	0.000129059	SP6	ENSG00000189120
DLX4	RelapseT	RelapseN	214.656	31.3288	122.992	2.76875	0.705537	3.92431	8.69785e-05	0.00266723	DLX4	ENSG00000108813
TREM1	RelapseT	RelapseN	139.7	20.4411	80.0704	2.75819	0.604011	4.56646	4.96025e-06	0.000519603	TREM1	ENSG00000124731
GSTP1	RelapseT	RelapseN	25107.9	3718.95	14413.4	2.75513	0.661106	4.16745	3.08026e-05	0.00145784	GSTP1	ENSG00000084207
MEDAG	RelapseT	RelapseN	47.7006	7.26636	27.4835	2.72185	0.951017	2.86204	0.00420924	0.0304469	MEDAG	ENSG00000102802
CKS1B	RelapseT	RelapseN	2421.9	369.073	1395.49	2.71352	0.685509	3.95841	7.54508e-05	0.00248545	CKS1B	ENSG00000173207
OPLAH	RelapseT	RelapseN	434.453	66.4204	250.437	2.70862	0.721314	3.75512	0.00017326	0.0039977	OPLAH	ENSG00000178814
MAD2L1	RelapseT	RelapseN	1165.19	178.272	671.729	2.70653	0.703787	3.84567	0.000120225	0.00319645	MAD2L1	ENSG00000164109
KIAA1549L	RelapseT	RelapseN	3405.91	523.978	1964.94	2.70053	0.599237	4.50661	6.58716e-06	0.000591451	KIAA1549L	ENSG00000110427
C19orf38	RelapseT	RelapseN	318.351	49.0867	183.719	2.69658	0.813285	3.31567	0.000914251	0.0110888	C19orf38	ENSG00000214212
SCNN1G	RelapseT	RelapseN	1276.36	196.741	736.551	2.69585	0.853679	3.15792	0.001589	0.0160359	SCNN1G	ENSG00000166828
H3C7	RelapseT	RelapseN	3686.26	569.6	2127.93	2.69355	0.817012	3.29682	0.000977846	0.0115825	H3C7	NA
MYC	RelapseT	RelapseN	8315.13	1285.82	4800.48	2.69289	0.576722	4.6693	3.02224e-06	0.000399062	MYC	ENSG00000136997
SPR	RelapseT	RelapseN	1136.49	176.132	656.311	2.68842	0.704063	3.81843	0.000134301	0.00345381	SPR	ENSG00000116096
CENPX	RelapseT	RelapseN	1319.85	204.601	762.224	2.68819	0.62924	4.27213	1.93617e-05	0.00108517	CENPX	ENSG00000169689
H2BC5	RelapseT	RelapseN	11132.8	1728.19	6430.48	2.68742	0.754204	3.56325	0.00036629	0.00631088	H2BC5	NA
HOMER3	RelapseT	RelapseN	538.119	83.8395	310.979	2.68351	0.684821	3.91856	8.90785e-05	0.0026913	HOMER3	ENSG00000051128
SMPDL3B	RelapseT	RelapseN	880.161	137.002	508.582	2.68292	0.781772	3.43184	0.000599507	0.00856374	SMPDL3B	ENSG00000130768
GPR37	RelapseT	RelapseN	70.484	11.0152	40.7496	2.67945	1.01811	2.6318	0.00849339	0.049465	GPR37	ENSG00000170775
ATF5	RelapseT	RelapseN	4359.21	684.531	2521.87	2.67079	0.708125	3.77163	0.000162183	0.00384371	ATF5	ENSG00000169136
ARHGEF19	RelapseT	RelapseN	1770.55	279.463	1025.01	2.66395	0.651266	4.09041	4.30603e-05	0.00177043	ARHGEF19	ENSG00000142632
SCD	RelapseT	RelapseN	12091.7	1910.2	7000.97	2.66209	0.72666	3.66345	0.000248838	0.00487304	SCD	ENSG00000099194
AHCY	RelapseT	RelapseN	9793.44	1547.14	5670.29	2.66191	0.546777	4.86837	1.12521e-06	0.000206655	AHCY	ENSG00000101444
CHAC1	RelapseT	RelapseN	217.332	34.1981	125.765	2.66069	0.56115	4.7415	2.12144e-06	0.00032052	CHAC1	ENSG00000128965
COX8A	RelapseT	RelapseN	1268.58	200.661	734.621	2.65943	0.711089	3.73994	0.000184061	0.00408363	COX8A	ENSG00000176340
SOX4	RelapseT	RelapseN	9478.23	1508.72	5493.48	2.65119	0.562708	4.71149	2.45916e-06	0.000354503	SOX4	ENSG00000124766
FAM222A	RelapseT	RelapseN	571.955	91.0959	331.525	2.64604	0.539066	4.90857	9.17415e-07	0.000177967	FAM222A	ENSG00000139438
BIRC5	RelapseT	RelapseN	2114.74	338.505	1226.62	2.64206	0.671052	3.9372	8.24391e-05	0.00261162	BIRC5	ENSG00000089685
CCL20	RelapseT	RelapseN	8344.26	1339.24	4841.75	2.63917	0.854056	3.09016	0.00200047	0.0185886	CCL20	ENSG00000115009
C6orf141	RelapseT	RelapseN	1322.93	213.14	768.034	2.63354	0.660565	3.9868	6.69709e-05	0.00235434	C6orf141	ENSG00000197261
FJX1	RelapseT	RelapseN	813.85	130.864	472.357	2.63354	0.625486	4.21039	2.54933e-05	0.00130057	FJX1	ENSG00000179431
NOX4	RelapseT	RelapseN	122.054	19.5414	70.7978	2.63074	0.804668	3.26934	0.00107797	0.0123998	NOX4	ENSG00000086991
EDARADD	RelapseT	RelapseN	2856.01	461.647	1658.83	2.62935	0.621634	4.22974	2.33958e-05	0.00124616	EDARADD	ENSG00000186197
PMAIP1	RelapseT	RelapseN	1015.79	164.16	589.977	2.62804	0.492201	5.33936	9.32758e-08	4.72882e-05	PMAIP1	ENSG00000141682
H2AC14	RelapseT	RelapseN	6545.52	1062.05	3803.79	2.62329	0.743849	3.52665	0.000420853	0.00691871	H2AC14	NA
RPLP0	RelapseT	RelapseN	152337	24739.1	88537.9	2.62238	0.441752	5.93632	2.91496e-09	4.64725e-06	RPLP0	ENSG00000089157
LAPTM4B	RelapseT	RelapseN	3556.51	579.927	2068.22	2.61673	0.781009	3.35045	0.0008068	0.0102397	LAPTM4B	ENSG00000104341
GAMT	RelapseT	RelapseN	469.78	77.108	273.444	2.60983	0.689517	3.78501	0.000153701	0.00371388	GAMT	ENSG00000130005
FMO3	RelapseT	RelapseN	3978.09	652.161	2315.13	2.60886	0.816345	3.19578	0.00139453	0.0146964	FMO3	ENSG00000007933
ARNT2	RelapseT	RelapseN	6994.48	1148.31	4071.39	2.60679	0.592337	4.40085	1.07825e-05	0.000777184	ARNT2	ENSG00000172379
METTL26	RelapseT	RelapseN	1191.55	195.973	693.763	2.6038	0.488192	5.33356	9.63038e-08	4.72882e-05	METTL26	ENSG00000130731
H2AW	RelapseT	RelapseN	687.247	113.139	400.193	2.60003	0.670552	3.87745	0.000105558	0.00296646	H2AW	NA
BAMBI	RelapseT	RelapseN	348.626	57.6343	203.13	2.59743	0.82244	3.1582	0.00158745	0.0160359	BAMBI	ENSG00000095739
H4C1	RelapseT	RelapseN	1792.69	296.294	1044.49	2.5963	0.889145	2.92	0.00350034	0.0268166	H4C1	NA
CSRNP3	RelapseT	RelapseN	864.206	143.049	503.627	2.5953	0.783041	3.31439	0.000918435	0.0111267	CSRNP3	ENSG00000178662
RHOB	RelapseT	RelapseN	2784.31	460.952	1622.63	2.59481	0.793737	3.2691	0.00107888	0.0124012	RHOB	ENSG00000143878
PPP1R1B	RelapseT	RelapseN	545.678	90.7	318.189	2.58721	0.936832	2.76166	0.00575077	0.03766	PPP1R1B	ENSG00000131771
H2BC13	RelapseT	RelapseN	3795.91	631.466	2213.69	2.58714	0.842878	3.06941	0.00214482	0.0193465	H2BC13	NA
H2BC11	RelapseT	RelapseN	4454.57	741.964	2598.27	2.58551	0.768412	3.36474	0.000766146	0.00994108	H2BC11	NA
RPP40	RelapseT	RelapseN	566.341	94.6169	330.479	2.58198	0.710173	3.6357	0.000277226	0.00524826	RPP40	ENSG00000124787
H2BC4	RelapseT	RelapseN	14187.5	2373.2	8280.33	2.57965	0.745344	3.46102	0.000538125	0.00808371	H2BC4	NA
TUBA1C	RelapseT	RelapseN	12632.5	2114.69	7373.57	2.57837	0.397291	6.48987	8.59097e-11	5.59123e-07	TUBA1C	ENSG00000167553
NDUFB7	RelapseT	RelapseN	1509.68	252.706	881.192	2.57766	0.636193	4.0517	5.08459e-05	0.00196784	NDUFB7	ENSG00000099795
DAPL1	RelapseT	RelapseN	191.101	32.1712	111.636	2.57341	0.928724	2.77091	0.00558992	0.0369829	DAPL1	ENSG00000163331
FOXO6	RelapseT	RelapseN	80.1691	13.5788	46.8739	2.5708	0.860814	2.98648	0.00282213	0.0232217	FOXO6	ENSG00000204060
MMP11	RelapseT	RelapseN	564.966	95.2623	330.114	2.5668	0.550392	4.66358	3.10751e-06	0.000406903	MMP11	ENSG00000099953
MT2A	RelapseT	RelapseN	910.525	153.726	532.126	2.56524	0.660112	3.88606	0.000101883	0.00291601	MT2A	ENSG00000125148
TMEM97	RelapseT	RelapseN	2114.14	356.903	1235.52	2.56521	0.660453	3.88401	0.000102746	0.00293187	TMEM97	ENSG00000109084
TMEM200C	RelapseT	RelapseN	678.574	114.988	396.781	2.56281	0.805259	3.1826	0.00145961	0.0151385	TMEM200C	ENSG00000206432
TMSB10	RelapseT	RelapseN	40101.9	6791.17	23446.5	2.56193	0.761557	3.36407	0.000768027	0.0099571	TMSB10	ENSG00000034510
RCN1	RelapseT	RelapseN	1892.91	321.276	1107.09	2.55843	0.599518	4.26749	1.97688e-05	0.00110151	RCN1	ENSG00000049449
MRPL11	RelapseT	RelapseN	2747.12	467.248	1607.18	2.55527	0.646726	3.95109	7.7795e-05	0.00253609	MRPL11	ENSG00000174547
CDCA5	RelapseT	RelapseN	2144.85	364.863	1254.86	2.55445	0.662106	3.85807	0.000114286	0.00311507	CDCA5	ENSG00000146670
ABCA12	RelapseT	RelapseN	2205.57	377.331	1291.45	2.5472	0.825223	3.08668	0.00202406	0.0187083	ABCA12	ENSG00000144452
TMEM106C	RelapseT	RelapseN	3928.65	672.119	2300.38	2.54713	0.660138	3.85849	0.000114091	0.00311507	TMEM106C	ENSG00000134291
H2AC6	RelapseT	RelapseN	8312.42	1422.23	4867.33	2.54709	0.710246	3.58621	0.000335517	0.00597053	H2AC6	NA
H4C5	RelapseT	RelapseN	10857.9	1862.08	6360.01	2.5437	0.721572	3.52522	0.000423138	0.00692595	H4C5	NA
MRPS12	RelapseT	RelapseN	913.856	157.09	535.473	2.53894	0.563772	4.50348	6.68484e-06	0.000596488	MRPS12	ENSG00000128626
CDC42EP1	RelapseT	RelapseN	2960.01	509.535	1734.77	2.53787	0.427095	5.94217	2.81276e-09	4.64725e-06	CDC42EP1	ENSG00000128283
CHRNA5	RelapseT	RelapseN	210.921	36.2474	123.584	2.5332	0.657435	3.85316	0.000116603	0.00314807	CHRNA5	ENSG00000169684
H1-4	RelapseT	RelapseN	9694.22	1674.75	5684.48	2.53304	0.714451	3.54544	0.000391961	0.00659409	H1-4	NA
PCSK6	RelapseT	RelapseN	1436.28	248.753	842.518	2.53012	0.873658	2.896	0.0037795	0.0282528	PCSK6	ENSG00000140479
UBE2T	RelapseT	RelapseN	619.023	107.021	363.022	2.52824	0.666777	3.79174	0.000149595	0.00364696	UBE2T	ENSG00000077152
MEX3B	RelapseT	RelapseN	267.995	46.8275	157.411	2.51948	0.690125	3.65077	0.00026146	0.00504708	MEX3B	ENSG00000183496
H2AC21	RelapseT	RelapseN	2871.69	501.147	1686.42	2.51805	0.900429	2.7965	0.00516592	0.0350182	H2AC21	NA
PDLIM4	RelapseT	RelapseN	1355.13	236.85	795.992	2.51671	0.959962	2.62167	0.00874993	0.0503249	PDLIM4	ENSG00000131435
FMO1	RelapseT	RelapseN	386.854	67.5214	227.188	2.51643	0.805861	3.12266	0.00179227	0.0172561	FMO1	ENSG00000010932
E2F1	RelapseT	RelapseN	1398.23	245.083	821.655	2.51064	0.67	3.74722	0.000178806	0.00405422	E2F1	ENSG00000101412
CAMK2N2	RelapseT	RelapseN	105.957	18.4712	62.2139	2.51035	0.840181	2.98787	0.00280928	0.0231475	CAMK2N2	ENSG00000163888
PTTG1	RelapseT	RelapseN	4495.48	798.462	2646.97	2.4926	0.623979	3.99468	6.47817e-05	0.00231344	PTTG1	ENSG00000164611
TMEM54	RelapseT	RelapseN	682.756	121.363	402.059	2.48959	0.580745	4.2869	1.81187e-05	0.00105071	TMEM54	ENSG00000121900
UBE2S	RelapseT	RelapseN	1821.55	325.461	1073.5	2.48328	0.519182	4.78307	1.72636e-06	0.000271263	UBE2S	ENSG00000108106
CENPW	RelapseT	RelapseN	827.188	147.901	487.545	2.48048	0.735064	3.3745	0.000739488	0.00975616	CENPW	ENSG00000203760
KIF3C	RelapseT	RelapseN	1156.53	208.268	682.397	2.47401	0.736036	3.36126	0.000775886	0.0100068	KIF3C	ENSG00000084731
NDUFB4	RelapseT	RelapseN	2953.97	533.724	1743.85	2.46821	0.678203	3.63934	0.000273343	0.00519351	NDUFB4	ENSG00000065518
CENPH	RelapseT	RelapseN	460.637	83.5803	272.109	2.45783	0.584072	4.2081	2.5753e-05	0.00130957	CENPH	ENSG00000153044
SNRPF	RelapseT	RelapseN	1377.34	250.735	814.039	2.45611	0.474258	5.17885	2.23263e-07	7.62636e-05	SNRPF	ENSG00000139343
ALOXE3	RelapseT	RelapseN	43.8295	8.04755	25.9385	2.45248	0.857332	2.8606	0.00422844	0.0304638	ALOXE3	ENSG00000179148
CDC45	RelapseT	RelapseN	1456.44	266.121	861.279	2.45057	0.597136	4.10387	4.06298e-05	0.00172956	CDC45	ENSG00000093009
ANKRD22	RelapseT	RelapseN	2989.53	546.86	1768.2	2.44996	0.655807	3.7358	0.000187122	0.00411799	ANKRD22	ENSG00000152766
C20orf27	RelapseT	RelapseN	1050.61	192.749	621.679	2.44539	0.573695	4.26253	2.02125e-05	0.00111438	C20orf27	ENSG00000101220
ISG15	RelapseT	RelapseN	1535.61	281.867	908.738	2.44458	0.760148	3.21592	0.00130027	0.0139844	ISG15	ENSG00000187608
ACOT7	RelapseT	RelapseN	1714.97	315.313	1015.14	2.44301	0.491328	4.97226	6.61755e-07	0.000149426	ACOT7	ENSG00000097021
H2BC15	RelapseT	RelapseN	3548.27	655.039	2101.65	2.43704	0.793091	3.07284	0.00212029	0.0192314	H2BC15	NA
PTRHD1	RelapseT	RelapseN	488.965	90.2815	289.623	2.43571	0.66817	3.64535	0.000267028	0.00512308	PTRHD1	ENSG00000184924
CREB5	RelapseT	RelapseN	662.462	122.534	392.498	2.43548	0.82995	2.9345	0.0033409	0.0260137	CREB5	ENSG00000146592
TST	RelapseT	RelapseN	989.365	182.903	586.134	2.4336	0.6833	3.56153	0.000368694	0.00633638	TST	ENSG00000128311
KREMEN2	RelapseT	RelapseN	262.257	48.7277	155.492	2.42637	0.628589	3.86002	0.000113377	0.00310907	KREMEN2	ENSG00000131650
VIL1	RelapseT	RelapseN	434.089	80.8902	257.489	2.42467	0.828689	2.92591	0.0034345	0.0264152	VIL1	ENSG00000127831
EPCAM	RelapseT	RelapseN	4151.26	773.759	2462.51	2.42312	0.728763	3.32498	0.000884256	0.010862	EPCAM	ENSG00000119888
KRT17	RelapseT	RelapseN	7283.83	1360.18	4322.01	2.42078	0.746699	3.24198	0.00118704	0.0130891	KRT17	ENSG00000128422
ATP5MC3	RelapseT	RelapseN	4431.02	832.189	2631.6	2.41247	0.65412	3.68811	0.000225923	0.00463689	ATP5MC3	ENSG00000154518
HROB	RelapseT	RelapseN	647.928	121.6	384.764	2.41066	0.579156	4.16236	3.14971e-05	0.00147296	HROB	NA
B4GALT2	RelapseT	RelapseN	1954.64	367.486	1161.06	2.41008	0.549034	4.38967	1.13521e-05	0.000814502	B4GALT2	ENSG00000117411
TMEM98	RelapseT	RelapseN	1586.56	300.022	943.292	2.40293	0.808747	2.97118	0.00296659	0.0239538	TMEM98	ENSG00000006042
CKS2	RelapseT	RelapseN	455.141	85.9518	270.546	2.40117	0.832637	2.88381	0.00392895	0.0290521	CKS2	ENSG00000123975
H2AC15	RelapseT	RelapseN	1053.58	199.586	626.586	2.39884	0.785491	3.05394	0.00225855	0.0200841	H2AC15	NA
PHB	RelapseT	RelapseN	6297.88	1194.3	3746.09	2.39854	0.586007	4.09302	4.25792e-05	0.0017653	PHB	ENSG00000167085
MRPL15	RelapseT	RelapseN	1792.7	341.398	1067.05	2.39169	0.535178	4.46896	7.86016e-06	0.00065575	MRPL15	ENSG00000137547
COX5B	RelapseT	RelapseN	5469.19	1042.56	3255.87	2.39108	0.643083	3.71815	0.000200688	0.00428903	COX5B	ENSG00000135940
CDK1	RelapseT	RelapseN	909.794	173.439	541.617	2.38925	0.709928	3.36549	0.000764089	0.00994108	CDK1	ENSG00000170312
FZD7	RelapseT	RelapseN	1117.93	213.974	665.954	2.38653	0.629073	3.79372	0.000148408	0.00364365	FZD7	ENSG00000155760
FZD2	RelapseT	RelapseN	376.216	72.0985	224.157	2.38638	0.632101	3.77532	0.000159804	0.00379878	FZD2	ENSG00000180340
H2BC12	RelapseT	RelapseN	9664.12	1851.9	5758.01	2.38347	0.704196	3.38467	0.00071264	0.00956252	H2BC12	NA
STAP2	RelapseT	RelapseN	3268.29	628.176	1948.24	2.37907	0.479619	4.96033	7.0372e-07	0.000149426	STAP2	ENSG00000178078
SAC3D1	RelapseT	RelapseN	310.721	59.7273	185.224	2.37587	0.605971	3.92077	8.82673e-05	0.00268468	SAC3D1	ENSG00000168061
FASN	RelapseT	RelapseN	10272.8	1980.84	6126.83	2.37457	0.552654	4.29666	1.73391e-05	0.00102811	FASN	ENSG00000169710
PPP1R14B	RelapseT	RelapseN	2050.53	395.189	1222.86	2.37456	0.61143	3.88362	0.000102915	0.00293187	PPP1R14B	ENSG00000173457
DCTPP1	RelapseT	RelapseN	1298.19	250.151	774.169	2.37452	0.573704	4.13893	3.48927e-05	0.00157098	DCTPP1	ENSG00000179958
ALKBH7	RelapseT	RelapseN	737.849	142.238	440.043	2.3739	0.662445	3.58354	0.000338967	0.00599122	ALKBH7	ENSG00000125652
BEX3	RelapseT	RelapseN	1117.86	215.63	666.746	2.37184	0.433781	5.46783	4.55576e-08	3.10531e-05	BEX3	ENSG00000166681
RPL39	RelapseT	RelapseN	18458.4	3568.28	11013.3	2.37095	0.754571	3.14212	0.00167729	0.0166174	RPL39	ENSG00000198918
GADD45A	RelapseT	RelapseN	2104.06	407.193	1255.63	2.36891	0.72049	3.28791	0.00100933	0.0118267	GADD45A	ENSG00000116717
EEF1AKMT4	RelapseT	RelapseN	223.34	43.3002	133.32	2.35996	0.620289	3.80461	0.000142028	0.003548	EEF1AKMT4	ENSG00000284753
EXO1	RelapseT	RelapseN	1063.71	207.755	635.732	2.3542	0.673963	3.49307	0.000477509	0.00748065	EXO1	ENSG00000174371
SOCS1	RelapseT	RelapseN	2392.77	468.612	1430.69	2.35135	0.677411	3.47108	0.000518364	0.00792999	SOCS1	ENSG00000185338
ACTG2	RelapseT	RelapseN	39.389	7.6306	23.5098	2.35089	0.871575	2.69729	0.00699058	0.0431095	ACTG2	ENSG00000163017
LY6E	RelapseT	RelapseN	7549.51	1503.02	4526.27	2.32837	0.512383	4.5442	5.51433e-06	0.000551213	LY6E	ENSG00000160932
TMEM147	RelapseT	RelapseN	1612.38	321.474	966.929	2.32596	0.597286	3.89422	9.85143e-05	0.00285559	TMEM147	ENSG00000105677
SF3B6	RelapseT	RelapseN	2114.26	423.157	1268.71	2.32083	0.778972	2.97935	0.00288859	0.0235173	SF3B6	ENSG00000115128
CD320	RelapseT	RelapseN	685.769	137.534	411.651	2.31785	0.660244	3.51059	0.000447111	0.00720559	CD320	ENSG00000167775
TBC1D3G	RelapseT	RelapseN	42.9399	8.74768	25.8438	2.31765	0.83081	2.78963	0.00527685	0.0355554	TBC1D3G	ENSG00000260287
FAM71E1	RelapseT	RelapseN	82.9116	16.5698	49.7407	2.31316	0.807925	2.86309	0.00419534	0.0303925	FAM71E1	ENSG00000142530
ANKRD33B	RelapseT	RelapseN	6860.88	1380.77	4120.83	2.31297	0.696903	3.31892	0.000903654	0.0110327	ANKRD33B	ENSG00000164236
TMIGD3	RelapseT	RelapseN	72.3582	14.4362	43.3972	2.31079	0.754791	3.0615	0.0022023	0.0197403	TMIGD3	ENSG00000121933
NME4	RelapseT	RelapseN	1485.23	300.192	892.711	2.30761	0.708689	3.25617	0.00112928	0.0126836	NME4	ENSG00000103202
CKAP4	RelapseT	RelapseN	7600.27	1541.79	4571.03	2.30155	0.506992	4.53961	5.63587e-06	0.000551213	CKAP4	ENSG00000136026
SLC5A6	RelapseT	RelapseN	4120.01	836.878	2478.44	2.29961	0.615562	3.7358	0.000187121	0.00411799	SLC5A6	ENSG00000138074
POU2F3	RelapseT	RelapseN	370.556	75.3643	222.96	2.29915	0.802377	2.86543	0.00416447	0.0302806	POU2F3	ENSG00000137709
TK1	RelapseT	RelapseN	2197.39	446.673	1322.03	2.2974	0.509136	4.51235	6.41135e-06	0.000582321	TK1	ENSG00000167900
GPRC5B	RelapseT	RelapseN	2282.3	466.125	1374.21	2.2922	0.583819	3.92622	8.62902e-05	0.00266723	GPRC5B	ENSG00000167191
KCNJ6	RelapseT	RelapseN	90.0274	18.262	54.1447	2.28909	0.83072	2.75554	0.0058595	0.0380928	KCNJ6	ENSG00000157542
RPS2	RelapseT	RelapseN	70508.4	14443.1	42475.8	2.28739	0.56031	4.08237	4.45787e-05	0.00180209	RPS2	ENSG00000140988
PRMT1	RelapseT	RelapseN	10260.8	2103.28	6182.06	2.28628	0.483498	4.72863	2.26043e-06	0.000331946	PRMT1	ENSG00000126457
WDR18	RelapseT	RelapseN	1086.08	222.713	654.394	2.28485	0.654223	3.49246	0.000478597	0.00749023	WDR18	ENSG00000065268
SNRPC	RelapseT	RelapseN	2903.28	596.005	1749.64	2.28398	0.541286	4.21955	2.44794e-05	0.00126989	SNRPC	ENSG00000124562
RND1	RelapseT	RelapseN	289.562	59.7264	174.644	2.27939	0.720655	3.16294	0.00156182	0.0159047	RND1	ENSG00000172602
H1-2	RelapseT	RelapseN	13791	2843.23	8317.13	2.27805	0.684234	3.32934	0.000870524	0.0107705	H1-2	NA
KCNJ5	RelapseT	RelapseN	289.478	59.801	174.64	2.27803	0.805979	2.82641	0.00470729	0.0328003	KCNJ5	ENSG00000120457
LGR4	RelapseT	RelapseN	2552.29	526.134	1539.21	2.27775	0.678016	3.35943	0.000781027	0.0100428	LGR4	ENSG00000205213
SORD	RelapseT	RelapseN	3773.95	778.062	2276.01	2.27774	0.51094	4.45794	8.27529e-06	0.000664727	SORD	ENSG00000140263
PKDCC	RelapseT	RelapseN	1796.29	370.411	1083.35	2.2766	0.527256	4.31783	1.57574e-05	0.000974978	PKDCC	ENSG00000162878
COX6A1	RelapseT	RelapseN	1656.53	342.255	999.39	2.27454	0.550173	4.13422	3.56155e-05	0.00158534	COX6A1	ENSG00000111775
ENSG00000284762	RelapseT	RelapseN	108.184	22.439	65.3115	2.27212	0.829218	2.74007	0.00614252	0.039382	ENSG00000284762	NA
CDR2L	RelapseT	RelapseN	333.927	69.238	201.583	2.2693	0.851711	2.6644	0.00771257	0.0463296	CDR2L	ENSG00000109089
MPP3	RelapseT	RelapseN	671.628	139.723	405.675	2.2666	0.672988	3.36797	0.000757229	0.00989055	MPP3	ENSG00000161647
ELAPOR1	RelapseT	RelapseN	6416.48	1337.98	3877.23	2.26174	0.790445	2.86135	0.00421835	0.0304469	ELAPOR1	NA
CDC6	RelapseT	RelapseN	1772.48	369.549	1071.02	2.2608	0.658445	3.43354	0.000595745	0.00855051	CDC6	ENSG00000094804
RPL18A	RelapseT	RelapseN	43844.5	9148.65	26496.6	2.26074	0.648576	3.48569	0.00049086	0.00762143	RPL18A	ENSG00000105640
FUT1	RelapseT	RelapseN	537.705	112.077	324.891	2.26035	0.51344	4.40237	1.07076e-05	0.000775339	FUT1	ENSG00000174951
TSPO	RelapseT	RelapseN	1291.21	270.159	780.687	2.25607	0.616097	3.66188	0.000250376	0.00488715	TSPO	ENSG00000100300
MRPL21	RelapseT	RelapseN	1700.24	356.494	1028.37	2.25373	0.611693	3.68441	0.000229234	0.00467123	MRPL21	ENSG00000197345
CLDN4	RelapseT	RelapseN	6160.7	1292.1	3726.4	2.25338	0.760761	2.96201	0.0030564	0.0244527	CLDN4	ENSG00000189143
CD276	RelapseT	RelapseN	2035.11	427.002	1231.06	2.25261	0.494435	4.55593	5.21552e-06	0.000536653	CD276	ENSG00000103855
PAFAH1B3	RelapseT	RelapseN	936.107	196.242	566.175	2.25216	0.563989	3.99327	6.51688e-05	0.00232199	PAFAH1B3	ENSG00000079462
MEX3D	RelapseT	RelapseN	684.573	143.775	414.174	2.25058	0.532841	4.22374	2.40278e-05	0.00126694	MEX3D	ENSG00000181588
PHB2	RelapseT	RelapseN	15767.1	3316.91	9542.02	2.24896	0.448294	5.0167	5.25665e-07	0.000129059	PHB2	ENSG00000215021
NCKAP5	RelapseT	RelapseN	1706.01	359.911	1032.96	2.24502	0.750945	2.98959	0.00279354	0.0230541	NCKAP5	ENSG00000176771
TMEM14A	RelapseT	RelapseN	494.847	104.386	299.616	2.24409	0.670215	3.34832	0.00081304	0.0102702	TMEM14A	ENSG00000096092
RDM1	RelapseT	RelapseN	166.286	34.9647	100.625	2.24141	0.703124	3.18779	0.00143366	0.0149582	RDM1	ENSG00000278023
INHBA	RelapseT	RelapseN	265.906	56.3151	161.111	2.24007	0.589252	3.80155	0.000143791	0.00356934	INHBA	ENSG00000122641
ZNF358	RelapseT	RelapseN	425.401	90.3042	257.853	2.23044	0.537115	4.15262	3.28686e-05	0.00151456	ZNF358	ENSG00000198816
RTKN	RelapseT	RelapseN	1631.28	348.939	990.107	2.2255	0.649825	3.42477	0.000615331	0.00872417	RTKN	ENSG00000114993
RPL8	RelapseT	RelapseN	60370.4	12910.8	36640.6	2.22524	0.542256	4.10367	4.06651e-05	0.00172956	RPL8	ENSG00000161016
PSMB3	RelapseT	RelapseN	6237.28	1334.24	3785.76	2.22474	0.593115	3.75094	0.000176174	0.00403541	PSMB3	ENSG00000277791
PIPOX	RelapseT	RelapseN	687.071	147.38	417.226	2.22059	0.727177	3.05371	0.00226027	0.020088	PIPOX	ENSG00000179761
ADORA1	RelapseT	RelapseN	204.089	43.7528	123.921	2.21894	0.735556	3.01669	0.00255554	0.0217998	ADORA1	ENSG00000163485
GJB5	RelapseT	RelapseN	1082.78	232.341	657.561	2.21867	0.736577	3.01214	0.00259414	0.0220038	GJB5	ENSG00000189280
CXCL11	RelapseT	RelapseN	207.716	44.3938	126.055	2.21795	0.829743	2.67305	0.00751652	0.0454083	CXCL11	ENSG00000169248
POSTN	RelapseT	RelapseN	685.878	147.256	416.567	2.21676	0.703937	3.14908	0.00163784	0.0163634	POSTN	ENSG00000133110
TUBA1B	RelapseT	RelapseN	33419.6	7201.3	20310.5	2.2143	0.502575	4.40591	1.05339e-05	0.000773487	TUBA1B	ENSG00000123416
H4C3	RelapseT	RelapseN	8802.32	1899.23	5350.78	2.21231	0.579739	3.81604	0.000135612	0.00348181	H4C3	NA
ATP5MK	RelapseT	RelapseN	2242.12	484.059	1363.09	2.21145	0.591132	3.74105	0.000183252	0.00407852	ATP5MK	NA
NREP	RelapseT	RelapseN	1563.11	338.494	950.8	2.20776	0.64341	3.43134	0.000600601	0.00856374	NREP	ENSG00000134986
ISOC2	RelapseT	RelapseN	1511.02	326.864	918.94	2.20753	0.569508	3.8762	0.0001061	0.00296646	ISOC2	ENSG00000063241
STMN1	RelapseT	RelapseN	7055.8	1527.44	4291.62	2.20742	0.598879	3.68592	0.000227875	0.00465846	STMN1	ENSG00000117632
CENPM	RelapseT	RelapseN	846.551	183.144	514.848	2.20641	0.658001	3.3532	0.000798833	0.0101837	CENPM	ENSG00000100162
H2BC10	RelapseT	RelapseN	5134.35	1114.05	3124.2	2.20401	0.768256	2.86885	0.00411963	0.0300938	H2BC10	NA
ABCA3	RelapseT	RelapseN	6646.51	1447.89	4047.2	2.19861	0.557683	3.94241	8.06659e-05	0.00258147	ABCA3	ENSG00000167972
TOM1L1	RelapseT	RelapseN	2227.28	485.849	1356.57	2.19662	0.63089	3.48177	0.000498107	0.00771109	TOM1L1	ENSG00000141198
HILPDA	RelapseT	RelapseN	750.817	163.823	457.32	2.19606	0.381248	5.76018	8.40236e-09	8.80176e-06	HILPDA	ENSG00000135245
RPL27	RelapseT	RelapseN	10326.7	2254.74	6290.7	2.19529	0.702524	3.12487	0.00177885	0.0171866	RPL27	ENSG00000131469
ISYNA1	RelapseT	RelapseN	1222.26	267.096	744.676	2.1944	0.594016	3.69418	0.000220601	0.00456693	ISYNA1	ENSG00000105655
LAMB3	RelapseT	RelapseN	6568.34	1434.93	4001.64	2.19422	0.509853	4.30364	1.68015e-05	0.00101298	LAMB3	ENSG00000196878
RPS20	RelapseT	RelapseN	46111.4	10085.5	28098.5	2.19282	0.486438	4.50791	6.54704e-06	0.000591228	RPS20	ENSG00000008988
PRELID1	RelapseT	RelapseN	1582.03	345.899	963.965	2.1927	0.585272	3.74647	0.000179342	0.00405467	PRELID1	ENSG00000169230
RPLP1	RelapseT	RelapseN	44224.6	9699.98	26962.3	2.18875	0.487283	4.49175	7.06387e-06	0.000618448	RPLP1	ENSG00000137818
FERMT1	RelapseT	RelapseN	6281.08	1377.74	3829.41	2.18838	0.755923	2.89498	0.00379183	0.0283283	FERMT1	ENSG00000101311
NT5M	RelapseT	RelapseN	142.577	31.3969	86.9871	2.18803	0.741918	2.94915	0.00318645	0.0251349	NT5M	ENSG00000205309
PRDX4	RelapseT	RelapseN	1487.6	326.528	907.064	2.18689	0.729803	2.99655	0.0027305	0.0226647	PRDX4	ENSG00000123131
FHOD3	RelapseT	RelapseN	1998.6	439.039	1218.82	2.18677	0.836616	2.61383	0.00895343	0.0511851	FHOD3	ENSG00000134775
SYNPO2	RelapseT	RelapseN	14446.5	3178.11	8812.33	2.18456	0.759059	2.87798	0.0040023	0.0294558	SYNPO2	ENSG00000172403
SHMT2	RelapseT	RelapseN	5658.97	1246.49	3452.73	2.18258	0.476969	4.57593	4.74112e-06	0.000506784	SHMT2	ENSG00000182199
HOXA4	RelapseT	RelapseN	61.1098	13.5811	37.3454	2.18072	0.640882	3.40268	0.000667273	0.00918971	HOXA4	ENSG00000197576
ATP5F1D	RelapseT	RelapseN	1334.13	294.003	814.064	2.18065	0.54806	3.97886	6.92479e-05	0.00239668	ATP5F1D	ENSG00000099624
TOMM40	RelapseT	RelapseN	3613.69	797.45	2205.57	2.1795	0.45829	4.75572	1.97745e-06	0.00030438	TOMM40	ENSG00000130204
H2BC21	RelapseT	RelapseN	9090.67	2011.65	5551.16	2.17595	0.726483	2.99518	0.0027428	0.0226972	H2BC21	NA
RPS5	RelapseT	RelapseN	25962.7	5750.49	15856.6	2.17465	0.507849	4.28209	1.85145e-05	0.00106564	RPS5	ENSG00000083845
IGFBP2	RelapseT	RelapseN	6762.57	1497.84	4130.21	2.17439	0.798325	2.72369	0.00645565	0.0407872	IGFBP2	ENSG00000115457
NINJ1	RelapseT	RelapseN	2426.08	537.841	1481.96	2.1727	0.705214	3.0809	0.00206373	0.0189412	NINJ1	ENSG00000131669
NDUFA1	RelapseT	RelapseN	1240.17	275.414	757.789	2.17037	0.619977	3.50072	0.000464003	0.00736707	NDUFA1	ENSG00000125356
CATSPERZ	RelapseT	RelapseN	59.5346	13.2996	36.4171	2.16964	0.660576	3.28447	0.00102175	0.0119366	CATSPERZ	ENSG00000219435
ANKRD13B	RelapseT	RelapseN	1200.06	266.431	733.247	2.16947	0.76265	2.84465	0.00444601	0.0315197	ANKRD13B	ENSG00000198720
AUNIP	RelapseT	RelapseN	350.251	77.6485	213.95	2.16912	0.62864	3.4505	0.000559557	0.00823973	AUNIP	ENSG00000127423
AURKAIP1	RelapseT	RelapseN	1615.62	359.684	987.653	2.16643	0.527812	4.10455	4.05098e-05	0.00172956	AURKAIP1	ENSG00000175756
SOX9	RelapseT	RelapseN	2080.59	463.865	1272.23	2.16542	0.701859	3.08526	0.00203371	0.0187424	SOX9	ENSG00000125398
MRPL14	RelapseT	RelapseN	1413.2	315.504	864.352	2.1634	0.580102	3.72935	0.000191977	0.00418963	MRPL14	ENSG00000180992
COX7A2	RelapseT	RelapseN	3751.97	837.578	2294.77	2.1631	0.600607	3.60152	0.000316359	0.00574013	COX7A2	ENSG00000112695
KLHL23	RelapseT	RelapseN	765	171.186	468.093	2.15948	0.725117	2.97812	0.00290023	0.0235766	KLHL23	ENSG00000213160
PFN2	RelapseT	RelapseN	2228.47	499.791	1364.13	2.15661	0.820322	2.62898	0.00856422	0.0498037	PFN2	ENSG00000070087
HSPE1	RelapseT	RelapseN	428.942	96.2447	262.593	2.15621	0.662322	3.25554	0.00113178	0.0127027	HSPE1	ENSG00000115541
C1QB	RelapseT	RelapseN	4736.91	1062.99	2899.95	2.15559	0.67994	3.17026	0.00152302	0.0156005	C1QB	ENSG00000173369
KRT2	RelapseT	RelapseN	276.579	62.2333	169.406	2.15524	0.511571	4.21297	2.5203e-05	0.00128995	KRT2	ENSG00000172867
TEAD2	RelapseT	RelapseN	1771.55	397.941	1084.74	2.1549	0.674533	3.19465	0.00140001	0.0147142	TEAD2	ENSG00000074219
USP18	RelapseT	RelapseN	1724.87	387.247	1056.06	2.1544	0.548046	3.93106	8.45726e-05	0.00265247	USP18	ENSG00000184979
CIART	RelapseT	RelapseN	135.627	30.6376	83.1322	2.15151	0.614796	3.49955	0.000466053	0.00737669	CIART	ENSG00000159208
ZNF683	RelapseT	RelapseN	138.848	31.0181	84.9332	2.15107	0.548207	3.92383	8.71509e-05	0.00266723	ZNF683	ENSG00000176083
LAGE3	RelapseT	RelapseN	212.617	47.7248	130.171	2.15026	0.654645	3.28462	0.00102121	0.0119366	LAGE3	ENSG00000196976
PSPH	RelapseT	RelapseN	1231.32	277.552	754.435	2.14948	0.423281	5.07813	3.81167e-07	0.00010346	PSPH	ENSG00000146733
POLD2	RelapseT	RelapseN	4380.28	989.774	2685.02	2.14544	0.433732	4.94646	7.55734e-07	0.000154219	POLD2	ENSG00000106628
SF3B5	RelapseT	RelapseN	1566.14	353.979	960.061	2.14466	0.594203	3.60931	0.000307009	0.00563556	SF3B5	ENSG00000169976
FKBP4	RelapseT	RelapseN	8209.82	1857.88	5033.85	2.14374	0.421925	5.08086	3.75738e-07	0.00010346	FKBP4	ENSG00000004478
MCM4	RelapseT	RelapseN	7432.51	1682.51	4557.51	2.14302	0.550024	3.89623	9.77004e-05	0.0028429	MCM4	ENSG00000104738
CDCA2	RelapseT	RelapseN	973.384	220.456	596.92	2.14181	0.691127	3.09901	0.00194172	0.0181933	CDCA2	ENSG00000184661
COX6B1	RelapseT	RelapseN	4426.24	1003.96	2715.1	2.14012	0.598835	3.57381	0.000351826	0.00612801	COX6B1	ENSG00000126267
MCM2	RelapseT	RelapseN	5860.53	1329.53	3595.03	2.1398	0.677166	3.15994	0.00157804	0.0159937	MCM2	ENSG00000073111
SSX2IP	RelapseT	RelapseN	1067.12	242.705	654.914	2.13661	0.690442	3.09456	0.00197108	0.0184026	SSX2IP	ENSG00000117155
H2AZ1	RelapseT	RelapseN	5629.93	1284.25	3457.09	2.13191	0.591007	3.60726	0.000309453	0.00566728	H2AZ1	NA
UQCR10	RelapseT	RelapseN	2057.7	470.324	1264.01	2.12886	0.62364	3.41361	0.000641081	0.00897799	UQCR10	ENSG00000184076
SERPINE1	RelapseT	RelapseN	467.604	107.007	287.305	2.12755	0.51398	4.13937	3.48261e-05	0.00157098	SERPINE1	ENSG00000106366
EGFL6	RelapseT	RelapseN	188.358	42.9883	115.673	2.12721	0.539336	3.94412	8.00943e-05	0.00257894	EGFL6	ENSG00000198759
H4C8	RelapseT	RelapseN	6935.22	1589.19	4262.2	2.12547	0.661233	3.2144	0.00130716	0.0140201	H4C8	NA
MED30	RelapseT	RelapseN	404.232	92.6884	248.46	2.12403	0.638612	3.32601	0.000880989	0.0108487	MED30	ENSG00000164758
SPIRE1	RelapseT	RelapseN	2479.56	569.843	1524.7	2.12182	0.77795	2.72745	0.00638251	0.0405206	SPIRE1	ENSG00000134278
TENM2	RelapseT	RelapseN	3729.28	857.957	2293.62	2.11986	0.567017	3.73861	0.000185041	0.00408363	TENM2	ENSG00000145934
ENO1	RelapseT	RelapseN	43453.5	10001.5	26727.5	2.11922	0.485277	4.36703	1.25948e-05	0.000845231	ENO1	ENSG00000074800
SDHB	RelapseT	RelapseN	4352.41	1002.56	2677.49	2.11791	0.607241	3.48775	0.000487106	0.00758563	SDHB	ENSG00000117118
TICRR	RelapseT	RelapseN	2004.68	462.316	1233.5	2.11573	0.6151	3.43966	0.000582449	0.00842727	TICRR	ENSG00000140534
POP7	RelapseT	RelapseN	760.163	175.146	467.655	2.11561	0.57176	3.70017	0.000215454	0.00448609	POP7	ENSG00000172336
FTL	RelapseT	RelapseN	37130.7	8568.22	22849.4	2.11552	0.691738	3.05827	0.00222621	0.0198753	FTL	ENSG00000087086
PPIF	RelapseT	RelapseN	5746.04	1328.15	3537.1	2.11303	0.512959	4.1193	3.80026e-05	0.00167265	PPIF	ENSG00000108179
TPI1	RelapseT	RelapseN	23363.1	5407.17	14385.1	2.1112	0.44356	4.75966	1.9392e-06	0.00030169	TPI1	ENSG00000111669
FAM20C	RelapseT	RelapseN	326.419	75.5373	200.978	2.1111	0.692554	3.04828	0.00230158	0.0203516	FAM20C	ENSG00000177706
ADTRP	RelapseT	RelapseN	1339.23	310.608	824.919	2.10897	0.687138	3.06921	0.00214627	0.0193484	ADTRP	ENSG00000111863
LRRC20	RelapseT	RelapseN	574.757	133.38	354.068	2.10588	0.591774	3.55859	0.000372845	0.00636795	LRRC20	ENSG00000172731
MRPL47	RelapseT	RelapseN	1700.41	395.119	1047.76	2.10488	0.607763	3.46332	0.000533555	0.00804582	MRPL47	ENSG00000136522
TTBK1	RelapseT	RelapseN	187.236	43.5103	115.373	2.10328	0.772585	2.72239	0.00648126	0.0408797	TTBK1	ENSG00000146216
ATP5F1B	RelapseT	RelapseN	27218.2	6341.85	16780	2.10154	0.473764	4.43583	9.17167e-06	0.000711005	ATP5F1B	ENSG00000110955
RANBP1	RelapseT	RelapseN	5921.72	1380.61	3651.17	2.10031	0.495654	4.23746	2.26066e-05	0.00122068	RANBP1	ENSG00000099901
ECT2	RelapseT	RelapseN	1808.41	421.523	1114.96	2.10029	0.748671	2.80535	0.00502616	0.0344273	ECT2	ENSG00000114346
RAB34	RelapseT	RelapseN	1643	383.905	1013.45	2.09772	0.678747	3.09057	0.00199772	0.0185767	RAB34	ENSG00000109113
CDC42EP4	RelapseT	RelapseN	11855.7	2769.96	7312.83	2.09768	0.615561	3.40776	0.000654988	0.00909172	CDC42EP4	ENSG00000179604
RPL26L1	RelapseT	RelapseN	679.753	158.75	419.252	2.09663	0.557237	3.76255	0.000168191	0.00393271	RPL26L1	ENSG00000037241
CD70	RelapseT	RelapseN	209.605	48.9925	129.299	2.09634	0.741939	2.82549	0.00472088	0.0328531	CD70	ENSG00000125726
CDK18	RelapseT	RelapseN	2434.57	569.697	1502.13	2.09559	0.556026	3.76886	0.000163993	0.00386909	CDK18	ENSG00000117266
TROAP	RelapseT	RelapseN	1289.66	301.836	795.75	2.09409	0.708366	2.95623	0.00311427	0.0248021	TROAP	ENSG00000135451
TIMM13	RelapseT	RelapseN	931.021	218.15	574.585	2.09083	0.459475	4.55048	5.35246e-06	0.000539691	TIMM13	ENSG00000099800
PFDN4	RelapseT	RelapseN	271.305	63.6895	167.497	2.09023	0.723978	2.88715	0.00388752	0.0288718	PFDN4	ENSG00000101132
CENPU	RelapseT	RelapseN	716.632	168.214	442.423	2.08962	0.648127	3.22409	0.00126375	0.0136947	CENPU	ENSG00000151725
CHAF1B	RelapseT	RelapseN	1211.71	284.551	748.13	2.0888	0.45859	4.55482	5.24305e-06	0.000536653	CHAF1B	ENSG00000159259
ATP5PD	RelapseT	RelapseN	2666.6	627	1646.8	2.08829	0.579904	3.60109	0.000316886	0.00574306	ATP5PD	ENSG00000167863
ID2	RelapseT	RelapseN	2263.09	532.473	1397.78	2.08689	0.691909	3.01613	0.00256019	0.0218276	ID2	ENSG00000115738
SNRPG	RelapseT	RelapseN	1872.79	440.832	1156.81	2.08637	0.615089	3.39198	0.000693895	0.00941552	SNRPG	ENSG00000143977
RPL35A	RelapseT	RelapseN	19627.6	4625.29	12126.5	2.08522	0.601938	3.46417	0.000531861	0.0080357	RPL35A	ENSG00000182899
NEURL1B	RelapseT	RelapseN	2487.65	586.514	1537.08	2.08488	0.568733	3.66583	0.000246539	0.00486666	NEURL1B	ENSG00000214357
STEAP3	RelapseT	RelapseN	4593.96	1082.99	2838.47	2.08421	0.477449	4.3653	1.26949e-05	0.000845231	STEAP3	ENSG00000115107
TCIM	RelapseT	RelapseN	1874.39	442.473	1158.43	2.08176	0.611803	3.40267	0.000667311	0.00918971	TCIM	ENSG00000176907
LILRA6	RelapseT	RelapseN	135.301	31.7133	83.5073	2.08151	0.722088	2.88263	0.00394369	0.0291262	LILRA6	ENSG00000244482
FBL	RelapseT	RelapseN	9956.5	2353.46	6154.98	2.08067	0.451588	4.60744	4.07653e-06	0.000467551	FBL	ENSG00000105202
CDK4	RelapseT	RelapseN	2768.73	654.422	1711.58	2.08025	0.45678	4.55416	5.25963e-06	0.000536653	CDK4	ENSG00000135446
PYCARD	RelapseT	RelapseN	1616.19	382.348	999.269	2.07862	0.498191	4.17233	3.01506e-05	0.00145771	PYCARD	ENSG00000103490
CHI3L1	RelapseT	RelapseN	3384.9	802.43	2093.67	2.0766	0.567005	3.66241	0.000249854	0.00488304	CHI3L1	ENSG00000133048
PCBD1	RelapseT	RelapseN	1807.23	428.497	1117.86	2.07622	0.561184	3.69972	0.000215836	0.00448609	PCBD1	ENSG00000166228
UQCRH	RelapseT	RelapseN	3192.12	757.056	1974.59	2.07581	0.504954	4.11089	3.94141e-05	0.00171395	UQCRH	ENSG00000173660
TWIST2	RelapseT	RelapseN	120.652	28.7433	74.6974	2.07563	0.682592	3.04081	0.00235943	0.0206885	TWIST2	ENSG00000233608
GJB3	RelapseT	RelapseN	2174.05	515.789	1344.92	2.0746	0.743577	2.79002	0.00527044	0.0355274	GJB3	ENSG00000188910
NLN	RelapseT	RelapseN	2016.08	478.694	1247.39	2.0741	0.646786	3.20678	0.00134231	0.0142994	NLN	ENSG00000123213
BBC3	RelapseT	RelapseN	376.719	89.5629	233.141	2.07341	0.651649	3.18179	0.00146366	0.0151705	BBC3	ENSG00000105327
PRDX2	RelapseT	RelapseN	7409.91	1760.86	4585.38	2.07293	0.574852	3.60602	0.00031093	0.0056876	PRDX2	ENSG00000167815
RBBP8	RelapseT	RelapseN	2709.82	644.756	1677.29	2.07075	0.509291	4.06595	4.78379e-05	0.00188644	RBBP8	ENSG00000101773
POLR2L	RelapseT	RelapseN	1276.77	304.346	790.56	2.06751	0.706588	2.92604	0.00343305	0.0264152	POLR2L	ENSG00000177700
RPS15	RelapseT	RelapseN	12792.6	3057.37	7925.01	2.06485	0.550983	3.74758	0.000178551	0.00405422	RPS15	ENSG00000115268
SNRPD2	RelapseT	RelapseN	3671.54	877.524	2274.53	2.06462	0.499901	4.13005	3.62691e-05	0.00160988	SNRPD2	ENSG00000125743
RNF181	RelapseT	RelapseN	2022.91	484.301	1253.6	2.06227	0.634536	3.25004	0.00115388	0.0128406	RNF181	ENSG00000168894
MRPL37	RelapseT	RelapseN	4704.98	1127.77	2916.38	2.06048	0.491643	4.191	2.77722e-05	0.0013737	MRPL37	ENSG00000116221
S100A14	RelapseT	RelapseN	6400.71	1536.84	3968.78	2.05836	0.699501	2.94262	0.00325449	0.0254671	S100A14	ENSG00000189334
TSPAN15	RelapseT	RelapseN	1870.6	449.554	1160.08	2.05693	0.733964	2.8025	0.00507089	0.034643	TSPAN15	ENSG00000099282
MRPL13	RelapseT	RelapseN	939.891	225.886	582.889	2.05658	0.603581	3.40729	0.000656112	0.00909928	MRPL13	ENSG00000172172
MAD2L2	RelapseT	RelapseN	1061.66	255.57	658.617	2.05425	0.54891	3.74241	0.000182261	0.0040693	MAD2L2	ENSG00000116670
MARCKSL1	RelapseT	RelapseN	9445.69	2277.22	5861.46	2.05239	0.507148	4.04693	5.18942e-05	0.00198281	MARCKSL1	ENSG00000175130
ATL2	RelapseT	RelapseN	5697.59	1376.75	3537.17	2.04917	0.605983	3.38156	0.000720764	0.00962726	ATL2	ENSG00000119787
MRPS34	RelapseT	RelapseN	1676.86	404.954	1040.91	2.04904	0.501848	4.08298	4.44616e-05	0.00180209	MRPS34	ENSG00000074071
LGALS1	RelapseT	RelapseN	3216.56	777.444	1997	2.04848	0.447121	4.58148	4.6169e-06	0.000504503	LGALS1	ENSG00000100097
PKP3	RelapseT	RelapseN	2246.31	543.16	1394.74	2.04754	0.611946	3.34594	0.000820028	0.0103201	PKP3	ENSG00000184363
ATP5MC1	RelapseT	RelapseN	2015.87	487.892	1251.88	2.04621	0.600608	3.40691	0.000657033	0.00910402	ATP5MC1	ENSG00000159199
SNRPE	RelapseT	RelapseN	944.321	228.646	586.484	2.04577	0.57216	3.57552	0.000349533	0.00609568	SNRPE	ENSG00000182004
ARL2	RelapseT	RelapseN	533.511	129.205	331.358	2.04445	0.56832	3.59736	0.000321465	0.00578599	ARL2	ENSG00000213465
NDUFS5	RelapseT	RelapseN	2625.84	636.783	1631.31	2.0437	0.457772	4.46445	8.02758e-06	0.00065575	NDUFS5	ENSG00000168653
GJA5	RelapseT	RelapseN	260.156	63.1269	161.642	2.04322	0.674122	3.03093	0.00243803	0.0211184	GJA5	ENSG00000265107
FCGR1A	RelapseT	RelapseN	338.506	82.1029	210.304	2.04062	0.661381	3.08539	0.00203286	0.0187424	FCGR1A	ENSG00000150337
H2AX	RelapseT	RelapseN	2085.26	506.829	1296.05	2.03976	0.759542	2.68552	0.00724181	0.0442593	H2AX	NA
HSPD1	RelapseT	RelapseN	15700.3	3823.43	9761.86	2.0378	0.504654	4.03801	5.39063e-05	0.00204597	HSPD1	ENSG00000144381
TBX3	RelapseT	RelapseN	432.316	105.432	268.874	2.03655	0.455867	4.46743	7.91647e-06	0.00065575	TBX3	ENSG00000135111
POLR2I	RelapseT	RelapseN	666.27	162.239	414.254	2.03633	0.546711	3.72469	0.000195552	0.00423622	POLR2I	ENSG00000105258
PFDN2	RelapseT	RelapseN	861.38	210.027	535.704	2.03542	0.538548	3.77946	0.000157168	0.00377265	PFDN2	ENSG00000143256
PLXNA1	RelapseT	RelapseN	12371.4	3020.43	7695.89	2.03406	0.450502	4.51511	6.32837e-06	0.000580999	PLXNA1	ENSG00000114554
SLC39A4	RelapseT	RelapseN	399.995	97.465	248.73	2.03341	0.69334	2.93278	0.00335943	0.026081	SLC39A4	ENSG00000147804
GZMB	RelapseT	RelapseN	1988.49	486.257	1237.38	2.03101	0.73455	2.76497	0.00569275	0.0374269	GZMB	ENSG00000100453
FGF2	RelapseT	RelapseN	536.782	131.334	334.058	2.03091	0.632411	3.21137	0.00132103	0.0141399	FGF2	ENSG00000138685
CCNB1	RelapseT	RelapseN	2109.52	515.897	1312.71	2.03072	0.610874	3.32429	0.000886453	0.0108707	CCNB1	ENSG00000134057
POLR2J	RelapseT	RelapseN	1218.77	298.499	758.632	2.02877	0.571187	3.55186	0.000382521	0.00649088	POLR2J	ENSG00000005075
RPL24	RelapseT	RelapseN	31456.2	7734.69	19595.5	2.02389	0.632838	3.19812	0.00138325	0.014609	RPL24	ENSG00000114391
CD300E	RelapseT	RelapseN	194.016	47.7677	120.892	2.02304	0.730208	2.77049	0.00559714	0.0370151	CD300E	ENSG00000186407
ALKBH2	RelapseT	RelapseN	1018.62	250.596	634.608	2.02255	0.397601	5.08689	3.63975e-07	0.00010346	ALKBH2	ENSG00000189046
MCM10	RelapseT	RelapseN	986.641	242.838	614.74	2.02115	0.593031	3.40817	0.000653991	0.00908591	MCM10	ENSG00000065328
YBX3	RelapseT	RelapseN	9025.6	2228.01	5626.81	2.01823	0.408618	4.93916	7.84579e-07	0.000158052	YBX3	ENSG00000060138
COA3	RelapseT	RelapseN	1667.88	412.772	1040.33	2.0136	0.692038	2.90967	0.00361813	0.0274249	COA3	ENSG00000183978
NDUFS4	RelapseT	RelapseN	1438.44	356.135	897.287	2.01309	0.593951	3.38932	0.000700661	0.0094421	NDUFS4	ENSG00000164258
LDLRAD3	RelapseT	RelapseN	1355.35	335.718	845.535	2.01292	0.600295	3.35322	0.00079878	0.0101837	LDLRAD3	ENSG00000179241
CCL5	RelapseT	RelapseN	6434.51	1594.63	4014.57	2.01231	0.555974	3.61944	0.000295242	0.0054966	CCL5	ENSG00000271503
C1QBP	RelapseT	RelapseN	5932.07	1470.72	3701.39	2.01176	0.582651	3.45277	0.000554854	0.00820227	C1QBP	ENSG00000108561
SQLE	RelapseT	RelapseN	3810.99	946.999	2379	2.00838	0.545732	3.68016	0.000233085	0.00470754	SQLE	ENSG00000104549
CHCHD2	RelapseT	RelapseN	4681.74	1163.65	2922.7	2.0081	0.517309	3.88183	0.000103674	0.00294378	CHCHD2	ENSG00000106153
PPIA	RelapseT	RelapseN	48986.1	12177.9	30582	2.00807	0.485499	4.1361	3.53259e-05	0.00157692	PPIA	ENSG00000196262
RPS19	RelapseT	RelapseN	25905.2	6450.85	16178	2.00564	0.528875	3.79227	0.000149278	0.00364696	RPS19	ENSG00000105372
OLA1	RelapseT	RelapseN	3828.97	954.016	2391.49	2.00464	0.498391	4.02221	5.76536e-05	0.00215408	OLA1	ENSG00000138430
TTLL4	RelapseT	RelapseN	6374.15	1589.19	3981.67	2.00395	0.590329	3.39462	0.000687228	0.00935516	TTLL4	ENSG00000135912
FUNDC1	RelapseT	RelapseN	457.416	113.986	285.701	2.00196	0.667235	3.00039	0.00269637	0.0224884	FUNDC1	ENSG00000069509
TSPAN9	RelapseT	RelapseN	1651.45	412.739	1032.1	2.00113	0.621666	3.21899	0.00128645	0.0138642	TSPAN9	ENSG00000011105
CENPA	RelapseT	RelapseN	381.866	95.1396	238.503	2.00108	0.767752	2.60641	0.00914962	0.051885	CENPA	ENSG00000115163
THEM6	RelapseT	RelapseN	947.304	236.907	592.105	1.99964	0.512154	3.90438	9.44667e-05	0.00280596	THEM6	ENSG00000130193
PSRC1	RelapseT	RelapseN	480.309	119.819	300.064	1.99895	0.710615	2.81299	0.00490839	0.0338122	PSRC1	ENSG00000134222
CBLC	RelapseT	RelapseN	1391.52	348.186	869.853	1.99717	0.601421	3.32075	0.000897769	0.0109779	CBLC	ENSG00000142273
KIF18B	RelapseT	RelapseN	1710.58	428.834	1069.7	1.99523	0.634434	3.1449	0.00166142	0.0165122	KIF18B	ENSG00000186185
KCNS3	RelapseT	RelapseN	463.69	116.526	290.108	1.99359	0.688975	2.89355	0.0038091	0.0284078	KCNS3	ENSG00000170745
CDT1	RelapseT	RelapseN	1021.89	257.1	639.495	1.98896	0.732356	2.71583	0.00661091	0.0414679	CDT1	ENSG00000167513
TLN2	RelapseT	RelapseN	1278.29	322.232	800.261	1.98867	0.635994	3.12687	0.00176675	0.017147	TLN2	ENSG00000171914
PTK7	RelapseT	RelapseN	2948.22	744.54	1846.38	1.98565	0.623755	3.18338	0.00145569	0.0151078	PTK7	ENSG00000112655
PCNA	RelapseT	RelapseN	3570.1	901.131	2235.61	1.98559	0.55275	3.5922	0.0003279	0.00588161	PCNA	ENSG00000132646
EXOSC5	RelapseT	RelapseN	949.639	239.729	594.684	1.98523	0.58025	3.42134	0.000623124	0.00879818	EXOSC5	ENSG00000077348
PFKFB4	RelapseT	RelapseN	434.2	109.812	272.006	1.98468	0.426995	4.64802	3.35141e-06	0.000424683	PFKFB4	ENSG00000114268
CCDC86	RelapseT	RelapseN	1614.35	408.825	1011.59	1.98015	0.474991	4.16881	3.06198e-05	0.00145784	CCDC86	ENSG00000110104
SLC2A12	RelapseT	RelapseN	862.706	218.7	540.703	1.97979	0.699307	2.83107	0.00463927	0.0324559	SLC2A12	ENSG00000146411
FAM89B	RelapseT	RelapseN	213.997	54.1741	134.086	1.97975	0.610297	3.24391	0.00117899	0.0130352	FAM89B	ENSG00000176973
RAB25	RelapseT	RelapseN	3236.96	820.953	2028.96	1.97901	0.612149	3.2329	0.00122543	0.0133809	RAB25	ENSG00000132698
ELOB	RelapseT	RelapseN	4460.56	1133.27	2796.91	1.97649	0.561166	3.5221	0.000428136	0.00697129	ELOB	ENSG00000103363
KRTCAP3	RelapseT	RelapseN	548.351	139.197	343.774	1.97636	0.525238	3.76278	0.000168035	0.00393271	KRTCAP3	ENSG00000157992
GZMH	RelapseT	RelapseN	601.833	152.73	377.281	1.97574	0.746923	2.64518	0.00816481	0.0481583	GZMH	ENSG00000100450
FCGR2A	RelapseT	RelapseN	2405.19	612.009	1508.6	1.97415	0.60588	3.25832	0.00112072	0.0126417	FCGR2A	ENSG00000143226
PACSIN3	RelapseT	RelapseN	952.038	242.822	597.43	1.97189	0.575784	3.4247	0.000615483	0.00872417	PACSIN3	ENSG00000165912
MORC4	RelapseT	RelapseN	1375.51	351.554	863.531	1.96831	0.613447	3.2086	0.00133381	0.0142379	MORC4	ENSG00000133131
EXOSC4	RelapseT	RelapseN	635.247	162.152	398.7	1.96716	0.426476	4.6126	3.97671e-06	0.000465277	EXOSC4	ENSG00000178896
SLC7A5	RelapseT	RelapseN	3131.37	801.172	1966.27	1.96665	0.559712	3.51369	0.000441932	0.00713677	SLC7A5	ENSG00000103257
DBI	RelapseT	RelapseN	2873.75	736.33	1805.04	1.96419	0.592399	3.31565	0.000914317	0.0110888	DBI	ENSG00000155368
POLDIP2	RelapseT	RelapseN	4651.55	1193.56	2922.55	1.96223	0.584287	3.35833	0.000784138	0.0100663	POLDIP2	ENSG00000004142
PSMD14	RelapseT	RelapseN	3110.63	798.2	1954.42	1.96223	0.580082	3.38267	0.000717857	0.00962085	PSMD14	ENSG00000115233
RASD2	RelapseT	RelapseN	478.932	123.15	301.041	1.9612	0.581154	3.37466	0.000739058	0.00975616	RASD2	ENSG00000100302
RPS7	RelapseT	RelapseN	27948.1	7178.32	17563.2	1.96101	0.565732	3.46632	0.000527644	0.00799762	RPS7	ENSG00000171863
TRMT112	RelapseT	RelapseN	2681.52	689.153	1685.34	1.95985	0.517256	3.78894	0.000151292	0.003673	TRMT112	ENSG00000173113
EIF5A	RelapseT	RelapseN	10784.3	2777.36	6780.82	1.95698	0.590763	3.31264	0.000924195	0.0111535	EIF5A	ENSG00000132507
FBXO27	RelapseT	RelapseN	394.905	101.808	248.357	1.9563	0.745672	2.62354	0.0087022	0.0501238	FBXO27	ENSG00000161243
KRT18	RelapseT	RelapseN	8868.35	2285.86	5577.11	1.9557	0.45038	4.34233	1.40977e-05	0.000904152	KRT18	ENSG00000111057
NDUFS8	RelapseT	RelapseN	2454.18	633.208	1543.69	1.95401	0.5133	3.80676	0.000140798	0.00354332	NDUFS8	ENSG00000110717
IFI6	RelapseT	RelapseN	3669.17	948.425	2308.8	1.95138	0.576105	3.3872	0.000706108	0.00950734	IFI6	ENSG00000126709
CNN3	RelapseT	RelapseN	4800.13	1243.12	3021.63	1.94938	0.399795	4.87595	1.08286e-06	0.000205	CNN3	ENSG00000117519
RPL36	RelapseT	RelapseN	7578.68	1965.65	4772.17	1.94684	0.569033	3.42131	0.000623202	0.00879818	RPL36	ENSG00000130255
NABP2	RelapseT	RelapseN	1670.07	433.834	1051.95	1.94346	0.433528	4.48289	7.36384e-06	0.000635758	NABP2	ENSG00000139579
FOXM1	RelapseT	RelapseN	2684.77	697.833	1691.3	1.94333	0.548062	3.54581	0.000391404	0.00659179	FOXM1	ENSG00000111206
IL23A	RelapseT	RelapseN	514.072	133.705	323.888	1.94313	0.606659	3.203	0.00136003	0.014449	IL23A	ENSG00000110944
TUBB	RelapseT	RelapseN	33997.5	8863.99	21430.8	1.93937	0.485934	3.99102	6.57902e-05	0.00232829	TUBB	ENSG00000196230
CEP55	RelapseT	RelapseN	705.422	183.665	444.544	1.93925	0.688788	2.81546	0.00487082	0.0335975	CEP55	ENSG00000138180
GSTO1	RelapseT	RelapseN	2638.14	689.124	1663.63	1.9362	0.466341	4.15191	3.29713e-05	0.00151485	GSTO1	ENSG00000148834
NENF	RelapseT	RelapseN	1059.47	277.113	668.294	1.93462	0.517124	3.74111	0.000183207	0.00407852	NENF	ENSG00000117691
TONSL	RelapseT	RelapseN	1080	282.388	681.195	1.93423	0.519849	3.72075	0.000198629	0.00426733	TONSL	ENSG00000160949
CCT7	RelapseT	RelapseN	13298.7	3485.57	8392.16	1.93176	0.483532	3.9951	6.46664e-05	0.00231344	CCT7	ENSG00000135624
PFKM	RelapseT	RelapseN	3861.03	1012.18	2436.61	1.93172	0.572009	3.37709	0.000732569	0.00969761	PFKM	ENSG00000152556
ATP5PF	RelapseT	RelapseN	1466.1	384.251	925.177	1.93116	0.604533	3.19446	0.00140091	0.0147142	ATP5PF	ENSG00000154723
FOXQ1	RelapseT	RelapseN	1392.21	365.477	878.843	1.92867	0.679449	2.83858	0.00453154	0.0319715	FOXQ1	ENSG00000164379
SLC25A10	RelapseT	RelapseN	164.598	43.2025	103.9	1.92799	0.680919	2.83145	0.00463369	0.0324559	SLC25A10	ENSG00000183048
NOP10	RelapseT	RelapseN	1539.78	406.101	972.938	1.9223	0.640858	2.99958	0.00270352	0.0225241	NOP10	ENSG00000182117
MIX23	RelapseT	RelapseN	903.81	238.33	571.07	1.92153	0.571735	3.36088	0.000776951	0.0100068	MIX23	NA
MPST	RelapseT	RelapseN	1328.81	350.739	839.775	1.92058	0.48901	3.92748	8.58393e-05	0.00266723	MPST	ENSG00000128309
MRPL4	RelapseT	RelapseN	1656.22	437.149	1046.69	1.92049	0.392781	4.88947	1.01105e-06	0.00019374	MRPL4	ENSG00000105364
CCL4L2	RelapseT	RelapseN	282.771	74.4467	178.609	1.91885	0.543311	3.53178	0.000412775	0.0068417	CCL4L2	ENSG00000276070
COX4I1	RelapseT	RelapseN	12001.1	3174.86	7587.96	1.91833	0.612613	3.13139	0.00173981	0.0169905	COX4I1	ENSG00000131143
LEMD1	RelapseT	RelapseN	207.801	54.7117	131.257	1.91826	0.622948	3.07933	0.00207464	0.0189808	LEMD1	ENSG00000186007
CCNB2	RelapseT	RelapseN	1900.91	502.628	1201.77	1.9181	0.542451	3.53598	0.000406266	0.00677274	CCNB2	ENSG00000157456
IL17D	RelapseT	RelapseN	189.779	49.9542	119.866	1.91749	0.661482	2.89877	0.00374629	0.0281115	IL17D	ENSG00000172458
SULF1	RelapseT	RelapseN	2393.1	633.721	1513.41	1.91637	0.548981	3.49077	0.000481635	0.00752404	SULF1	ENSG00000137573
GINS2	RelapseT	RelapseN	1054.87	279.346	667.108	1.91534	0.603832	3.17198	0.00151403	0.0155389	GINS2	ENSG00000131153
C12orf57	RelapseT	RelapseN	2228.81	591.413	1410.11	1.91375	0.398467	4.80278	1.56481e-06	0.000253483	C12orf57	ENSG00000111678
COX6C	RelapseT	RelapseN	5512.95	1464.11	3488.53	1.91272	0.484262	3.94977	7.82258e-05	0.0025411	COX6C	ENSG00000164919
SESN2	RelapseT	RelapseN	864.294	230.264	547.279	1.90946	0.705784	2.70544	0.00682133	0.0423986	SESN2	ENSG00000130766
COX7B	RelapseT	RelapseN	2480.63	660.551	1570.59	1.90865	0.653187	2.92206	0.00347721	0.0266784	COX7B	ENSG00000131174
TUBG1	RelapseT	RelapseN	1620.7	431.296	1026	1.90863	0.464817	4.1062	4.02218e-05	0.00172956	TUBG1	ENSG00000131462
PTMS	RelapseT	RelapseN	3388.71	902.863	2145.79	1.90847	0.349958	5.45343	4.94068e-08	3.10531e-05	PTMS	ENSG00000159335
UBA52	RelapseT	RelapseN	15658.3	4171.81	9915.04	1.90811	0.520259	3.66762	0.000244821	0.00485717	UBA52	ENSG00000221983
DTL	RelapseT	RelapseN	1220.5	324.95	772.725	1.90781	0.655599	2.91002	0.00361404	0.0274249	DTL	ENSG00000143476
KIF2C	RelapseT	RelapseN	1988.88	529.992	1259.44	1.90722	0.593164	3.21533	0.00130296	0.0139942	KIF2C	ENSG00000142945
ANAPC11	RelapseT	RelapseN	865.397	230.887	548.142	1.90612	0.552056	3.45276	0.000554892	0.00820227	ANAPC11	ENSG00000141552
PRR11	RelapseT	RelapseN	1717.45	458.155	1087.8	1.90579	0.649824	2.93277	0.0033595	0.026081	PRR11	ENSG00000068489
CAMK1G	RelapseT	RelapseN	122.411	32.604	77.5077	1.9042	0.61442	3.09918	0.00194059	0.0181933	CAMK1G	ENSG00000008118
IQCJ-SCHIP1	RelapseT	RelapseN	60.2693	15.9947	38.132	1.9037	0.716681	2.65627	0.007901	0.0471152	IQCJ-SCHIP1	ENSG00000283154
BBLN	RelapseT	RelapseN	892.066	238.28	565.173	1.90337	0.566033	3.36264	0.000771998	0.00998387	BBLN	NA
BOLA3	RelapseT	RelapseN	435.057	116.368	275.712	1.90029	0.617211	3.07884	0.0020781	0.0189955	BOLA3	ENSG00000163170
FOXRED2	RelapseT	RelapseN	2139.67	573.183	1356.42	1.89987	0.478036	3.97433	7.05791e-05	0.00242142	FOXRED2	ENSG00000100350
ITGB6	RelapseT	RelapseN	2653.25	711.088	1682.17	1.89923	0.545658	3.48061	0.000500268	0.00772932	ITGB6	ENSG00000115221
TNFRSF12A	RelapseT	RelapseN	197.688	53.0881	125.388	1.89798	0.420248	4.51633	6.29202e-06	0.000580999	TNFRSF12A	ENSG00000006327
RPL13A	RelapseT	RelapseN	98851.9	26529	62690.4	1.89769	0.532921	3.56092	0.000369559	0.00633638	RPL13A	ENSG00000142541
ADAM22	RelapseT	RelapseN	1638.7	440.313	1039.51	1.89584	0.584459	3.24375	0.00117966	0.0130352	ADAM22	ENSG00000008277
LRRC42	RelapseT	RelapseN	1083.62	291.133	687.374	1.89569	0.582967	3.2518	0.00114678	0.0128202	LRRC42	ENSG00000116212
MINPP1	RelapseT	RelapseN	535.382	143.761	339.572	1.89564	0.537016	3.52996	0.00041562	0.00685991	MINPP1	ENSG00000107789
BTF3	RelapseT	RelapseN	16042	4312.54	10177.3	1.89516	0.496192	3.81942	0.000133768	0.00344572	BTF3	ENSG00000145741
MYL6B	RelapseT	RelapseN	1483.73	399.419	941.572	1.8922	0.427977	4.42128	9.81187e-06	0.000734768	MYL6B	ENSG00000196465
RAN	RelapseT	RelapseN	15699.7	4229.16	9964.43	1.89218	0.421417	4.49004	7.12106e-06	0.000618448	RAN	ENSG00000132341
COPRS	RelapseT	RelapseN	906.029	244.273	575.151	1.89076	0.529298	3.5722	0.000353992	0.00613938	COPRS	ENSG00000172301
NCBP2AS2	RelapseT	RelapseN	591.437	159.498	375.468	1.8883	0.552905	3.41523	0.000637283	0.00893276	NCBP2AS2	NA
CCDC124	RelapseT	RelapseN	1438.85	388.461	913.656	1.88774	0.437852	4.31136	1.62254e-05	0.00098818	CCDC124	ENSG00000007080
PRDX3	RelapseT	RelapseN	3153.82	852.793	2003.3	1.88665	0.63606	2.96615	0.00301552	0.0241958	PRDX3	ENSG00000165672
TNFRSF10B	RelapseT	RelapseN	6203.02	1678.2	3940.61	1.88622	0.616211	3.061	0.00220598	0.019762	TNFRSF10B	ENSG00000120889
FAU	RelapseT	RelapseN	11358.8	3076.67	7217.74	1.88432	0.604074	3.11935	0.00181253	0.0173555	FAU	ENSG00000149806
TOP2A	RelapseT	RelapseN	5482.43	1485.26	3483.85	1.88385	0.649521	2.90037	0.00372724	0.0280489	TOP2A	ENSG00000131747
RPUSD1	RelapseT	RelapseN	1106.07	299.594	702.831	1.88262	0.620626	3.03341	0.00241803	0.0210031	RPUSD1	ENSG00000007376
UQCRQ	RelapseT	RelapseN	1783.63	483.985	1133.81	1.88113	0.538253	3.49487	0.000474287	0.00746244	UQCRQ	ENSG00000164405
RPS13	RelapseT	RelapseN	13046.8	3543.91	8295.36	1.8802	0.58228	3.22903	0.00124209	0.013544	RPS13	ENSG00000110700
CENPN	RelapseT	RelapseN	963.355	261.466	612.41	1.87989	0.63795	2.94676	0.00321117	0.0252646	CENPN	ENSG00000166451
CABLES1	RelapseT	RelapseN	978.317	265.962	622.139	1.87849	0.535851	3.50563	0.000455531	0.00727799	CABLES1	ENSG00000134508
POP1	RelapseT	RelapseN	1511.39	411.299	961.345	1.87788	0.614564	3.05563	0.00224592	0.0199944	POP1	ENSG00000104356
FOXN1	RelapseT	RelapseN	2048.44	557.132	1302.79	1.87751	0.480264	3.90932	9.25556e-05	0.00276488	FOXN1	ENSG00000109101
DGCR6L	RelapseT	RelapseN	981.356	266.978	624.167	1.87733	0.573105	3.27573	0.0010539	0.0122395	DGCR6L	ENSG00000128185
GMNN	RelapseT	RelapseN	404.132	109.957	257.045	1.87573	0.595478	3.14996	0.00163293	0.0163428	GMNN	ENSG00000112312
CUEDC2	RelapseT	RelapseN	1890.9	515.504	1203.2	1.87407	0.446974	4.1928	2.75535e-05	0.00137009	CUEDC2	ENSG00000107874
AP1S1	RelapseT	RelapseN	1709.07	466.006	1087.54	1.87377	0.491982	3.8086	0.000139754	0.00353616	AP1S1	ENSG00000106367
RPS21	RelapseT	RelapseN	8324.83	2272.25	5298.54	1.8732	0.44229	4.23523	2.28314e-05	0.00122859	RPS21	ENSG00000171858
GPRIN1	RelapseT	RelapseN	340.685	93.1604	216.923	1.87224	0.556228	3.36596	0.000762777	0.00993824	GPRIN1	ENSG00000169258
KIF23	RelapseT	RelapseN	1452.85	396.99	924.923	1.87066	0.578838	3.23176	0.00123032	0.013425	KIF23	ENSG00000137807
TYROBP	RelapseT	RelapseN	1809.77	495.155	1152.46	1.86928	0.662613	2.82107	0.00478633	0.0331603	TYROBP	ENSG00000011600
IQGAP3	RelapseT	RelapseN	1565.54	428.4	996.969	1.86857	0.689607	2.70962	0.00673612	0.0420018	IQGAP3	ENSG00000183856
C11orf45	RelapseT	RelapseN	189.236	52.0918	120.664	1.86706	0.707241	2.63992	0.00829268	0.0486568	C11orf45	ENSG00000174370
ATP6V1F	RelapseT	RelapseN	2675.71	733.365	1704.54	1.8669	0.612724	3.04688	0.00231231	0.0204063	ATP6V1F	ENSG00000128524
FIBP	RelapseT	RelapseN	2597.8	712.339	1655.07	1.86652	0.59282	3.14854	0.00164087	0.0163806	FIBP	ENSG00000172500
YBX1	RelapseT	RelapseN	14307.6	3929.77	9118.69	1.86416	0.460411	4.0489	5.14592e-05	0.00198181	YBX1	ENSG00000065978
RFC3	RelapseT	RelapseN	1132.3	311.224	721.763	1.86257	0.68123	2.73412	0.00625466	0.0398284	RFC3	ENSG00000133119
BOP1	RelapseT	RelapseN	1948.15	535.71	1241.93	1.86239	0.487138	3.82314	0.000131764	0.00340481	BOP1	ENSG00000261236
DSCC1	RelapseT	RelapseN	242.99	66.704	154.847	1.86194	0.668684	2.78449	0.00536125	0.0359391	DSCC1	ENSG00000136982
MRPL58	RelapseT	RelapseN	1079.47	297.328	688.401	1.85956	0.557445	3.33586	0.000850375	0.0105795	MRPL58	ENSG00000167862
KPNA2	RelapseT	RelapseN	5190.03	1430.13	3310.08	1.85931	0.603296	3.08192	0.00205668	0.0188986	KPNA2	ENSG00000182481
CISD3	RelapseT	RelapseN	619.354	170.583	394.969	1.8592	0.614415	3.02596	0.00247842	0.0213666	CISD3	ENSG00000277972
LSM3	RelapseT	RelapseN	2011.9	554.519	1283.21	1.85878	0.654461	2.84017	0.00450892	0.0318278	LSM3	ENSG00000170860
SLIRP	RelapseT	RelapseN	1262.12	349.331	805.726	1.85237	0.592705	3.12529	0.00177629	0.0171866	SLIRP	ENSG00000119705
DUSP8	RelapseT	RelapseN	285.775	79.3657	182.57	1.84843	0.532106	3.4738	0.000513138	0.00787397	DUSP8	ENSG00000184545
FTH1	RelapseT	RelapseN	1520.01	421.833	970.921	1.84824	0.515937	3.58229	0.000340591	0.00601316	FTH1	ENSG00000167996
PSMB6	RelapseT	RelapseN	2444.38	678.84	1561.61	1.8479	0.627323	2.9457	0.00322229	0.0252906	PSMB6	ENSG00000142507
MZT2B	RelapseT	RelapseN	501.5	139.367	320.434	1.84613	0.648337	2.84748	0.00440668	0.031303	MZT2B	ENSG00000152082
ZWINT	RelapseT	RelapseN	1669.15	463.918	1066.54	1.846	0.60021	3.07558	0.00210093	0.019143	ZWINT	ENSG00000122952
NDUFA4	RelapseT	RelapseN	3274.95	910.895	2092.92	1.8457	0.534805	3.45117	0.000558172	0.00823526	NDUFA4	ENSG00000189043
FBLN1	RelapseT	RelapseN	840.121	233.993	537.057	1.84479	0.706525	2.61108	0.00902566	0.0514214	FBLN1	ENSG00000077942
MLST8	RelapseT	RelapseN	972.45	270.494	621.472	1.84443	0.458833	4.01983	5.82394e-05	0.00215829	MLST8	ENSG00000167965
MRPL28	RelapseT	RelapseN	1361.91	379.273	870.593	1.84299	0.426847	4.31768	1.57678e-05	0.000974978	MRPL28	ENSG00000086504
ADCY3	RelapseT	RelapseN	3241.52	903.619	2072.57	1.84276	0.531195	3.46909	0.00052222	0.00795892	ADCY3	ENSG00000138031
NDUFAF8	RelapseT	RelapseN	574.206	159.897	367.052	1.84169	0.445154	4.13719	3.5159e-05	0.00157394	NDUFAF8	ENSG00000224877
MAIP1	RelapseT	RelapseN	267.097	74.5554	170.826	1.83886	0.549092	3.34891	0.000811303	0.0102702	MAIP1	ENSG00000162972
CDC25C	RelapseT	RelapseN	424.643	118.539	271.591	1.83754	0.599643	3.06439	0.00218113	0.0195952	CDC25C	ENSG00000158402
HSPG2	RelapseT	RelapseN	19703.4	5516.32	12609.9	1.83665	0.50495	3.6373	0.00027551	0.00522207	HSPG2	ENSG00000142798
KIT	RelapseT	RelapseN	3259.95	912.693	2086.32	1.83663	0.483191	3.80105	0.000144082	0.00357091	KIT	ENSG00000157404
RPS18	RelapseT	RelapseN	22263.1	6236.83	14250	1.83577	0.601757	3.05069	0.0022832	0.0202489	RPS18	ENSG00000231500
LRRC59	RelapseT	RelapseN	6064.04	1700.02	3882.03	1.83463	0.602443	3.04532	0.0023243	0.0204809	LRRC59	ENSG00000108829
TMEM14C	RelapseT	RelapseN	1582.02	443.591	1012.8	1.83408	0.569136	3.22257	0.00127047	0.013757	TMEM14C	ENSG00000111843
RPL37A	RelapseT	RelapseN	26119.7	7326.9	16723.3	1.83383	0.536291	3.41946	0.000627445	0.00882635	RPL37A	ENSG00000197756
RMI2	RelapseT	RelapseN	764.971	214.385	489.678	1.83322	0.5798	3.16182	0.00156786	0.0159455	RMI2	ENSG00000175643
UNG	RelapseT	RelapseN	1759.95	493.999	1126.97	1.8323	0.472606	3.87701	0.000105749	0.00296646	UNG	ENSG00000076248
LGALS9	RelapseT	RelapseN	6996.82	1969.4	4483.11	1.82879	0.637641	2.86805	0.00413011	0.0301534	LGALS9	ENSG00000168961
RPL38	RelapseT	RelapseN	13681	3851.71	8766.37	1.82858	0.603391	3.03051	0.00244144	0.0211281	RPL38	ENSG00000172809
SEMA6D	RelapseT	RelapseN	896.069	252.147	574.108	1.82785	0.482504	3.78826	0.000151707	0.003673	SEMA6D	ENSG00000137872
ALDH1B1	RelapseT	RelapseN	978.656	275.446	627.051	1.82732	0.529045	3.45401	0.000552324	0.00820227	ALDH1B1	ENSG00000137124
AGPAT5	RelapseT	RelapseN	1998.04	563.923	1280.98	1.82522	0.702128	2.59955	0.00933451	0.0527033	AGPAT5	ENSG00000155189
GPX4	RelapseT	RelapseN	8824.04	2490.18	5657.11	1.82511	0.588779	3.09982	0.00193636	0.0181757	GPX4	ENSG00000167468
H2BC18	RelapseT	RelapseN	8547.99	2415.35	5481.67	1.82315	0.634144	2.87498	0.00404049	0.029709	H2BC18	NA
CDC25A	RelapseT	RelapseN	863.704	244.239	553.971	1.82026	0.61769	2.94688	0.00320997	0.0252646	CDC25A	ENSG00000164045
DPP3	RelapseT	RelapseN	2565.1	726.256	1645.68	1.8202	0.563012	3.23296	0.00122515	0.0133809	DPP3	ENSG00000254986
BST2	RelapseT	RelapseN	4776.98	1353.64	3065.31	1.81898	0.414898	4.38417	1.16429e-05	0.000815719	BST2	ENSG00000130303
MARVELD1	RelapseT	RelapseN	916.685	260.012	588.348	1.81855	0.443521	4.10026	4.1269e-05	0.00172956	MARVELD1	ENSG00000155254
TRIAP1	RelapseT	RelapseN	376.019	106.506	241.263	1.81659	0.535831	3.39022	0.00069837	0.00942132	TRIAP1	ENSG00000170855
RPS11	RelapseT	RelapseN	54391.7	15462.1	34926.9	1.81464	0.568815	3.19022	0.00142167	0.0148528	RPS11	ENSG00000142534
MDH2	RelapseT	RelapseN	6638.81	1887.1	4262.96	1.81449	0.434549	4.17556	2.9725e-05	0.00144604	MDH2	ENSG00000146701
IFIT3	RelapseT	RelapseN	2424.55	689.251	1556.9	1.8143	0.581451	3.12029	0.00180673	0.0173316	IFIT3	ENSG00000119917
CSE1L	RelapseT	RelapseN	5323.3	1513.69	3418.49	1.81414	0.538327	3.36996	0.000751791	0.00984251	CSE1L	ENSG00000124207
DDX49	RelapseT	RelapseN	1529.76	435.058	982.411	1.81351	0.400611	4.52685	5.98686e-06	0.000560834	DDX49	ENSG00000105671
MRPL45	RelapseT	RelapseN	2295.14	653.933	1474.53	1.81077	0.465038	3.89381	9.86818e-05	0.00285559	MRPL45	ENSG00000278845
RPS12	RelapseT	RelapseN	23028.2	6565.61	14796.9	1.81034	0.431534	4.19512	2.7273e-05	0.00136045	RPS12	ENSG00000112306
SLC25A6	RelapseT	RelapseN	16080.8	4584.84	10332.8	1.8103	0.603801	2.99818	0.002716	0.0225921	SLC25A6	ENSG00000169100
FAM189B	RelapseT	RelapseN	815.493	232.699	524.096	1.80837	0.384269	4.706	2.52629e-06	0.000359082	FAM189B	ENSG00000160767
GET3	RelapseT	RelapseN	2286.32	652.575	1469.45	1.80813	0.496338	3.64294	0.000269537	0.00515235	GET3	NA
PKP1	RelapseT	RelapseN	8065.84	2303.65	5184.74	1.80794	0.553407	3.26693	0.00108719	0.0124694	PKP1	ENSG00000081277
DEPP1	RelapseT	RelapseN	2474.34	706.579	1590.46	1.80764	0.468531	3.85809	0.000114276	0.00311507	DEPP1	ENSG00000165507
TINAGL1	RelapseT	RelapseN	1257.79	359.981	808.884	1.80618	0.331929	5.44147	5.28439e-08	3.1936e-05	TINAGL1	ENSG00000142910
VCAN	RelapseT	RelapseN	1873.91	535.875	1204.89	1.80618	0.331123	5.45471	4.90531e-08	3.10531e-05	VCAN	ENSG00000038427
EIF5AL1	RelapseT	RelapseN	219.051	62.4165	140.734	1.80545	0.628603	2.87216	0.00407676	0.0299058	EIF5AL1	ENSG00000253626
ABLIM2	RelapseT	RelapseN	598.781	171.409	385.095	1.80432	0.356106	5.06681	4.04536e-07	0.000107737	ABLIM2	ENSG00000163995
PPA1	RelapseT	RelapseN	4550.87	1303.03	2926.95	1.80389	0.446587	4.03929	5.36127e-05	0.00203975	PPA1	ENSG00000180817
PUS7	RelapseT	RelapseN	1157.68	331.572	744.625	1.80387	0.545146	3.30897	0.000936408	0.0112577	PUS7	ENSG00000091127
PAQR4	RelapseT	RelapseN	486.794	139.149	312.972	1.80314	0.539491	3.3423	0.000830871	0.0104111	PAQR4	ENSG00000162073
DNA2	RelapseT	RelapseN	849.3	243.422	546.361	1.80227	0.63697	2.82944	0.00466289	0.0325589	DNA2	ENSG00000138346
HSP90AB1	RelapseT	RelapseN	69229	19854.5	44541.7	1.80192	0.493165	3.6538	0.000258393	0.004994	HSP90AB1	ENSG00000096384
TRAF7	RelapseT	RelapseN	3531.11	1013.34	2272.23	1.80073	0.438134	4.11001	3.95648e-05	0.00171395	TRAF7	ENSG00000131653
ODC1	RelapseT	RelapseN	7226.76	2074.26	4650.51	1.80063	0.511464	3.52053	0.000430681	0.00700548	ODC1	ENSG00000115758
RIPK2	RelapseT	RelapseN	1122.2	322.028	722.114	1.80053	0.592979	3.03641	0.00239411	0.0208629	RIPK2	ENSG00000104312
CDK5	RelapseT	RelapseN	500.243	143.48	321.861	1.79961	0.457328	3.93504	8.31815e-05	0.00262456	CDK5	ENSG00000164885
PGRMC1	RelapseT	RelapseN	2453.54	704.952	1579.24	1.79865	0.475968	3.77893	0.000157504	0.00377265	PGRMC1	ENSG00000101856
NIPSNAP1	RelapseT	RelapseN	2705.93	777.799	1741.86	1.79835	0.443384	4.05596	4.99279e-05	0.00194669	NIPSNAP1	ENSG00000184117
PIM3	RelapseT	RelapseN	3024.04	869.672	1946.85	1.79746	0.440773	4.07799	4.54275e-05	0.00182558	PIM3	ENSG00000198355
LRRC75A	RelapseT	RelapseN	11061.6	3183.76	7122.7	1.79664	0.590601	3.04206	0.00234966	0.0206258	LRRC75A	ENSG00000181350
RPL41	RelapseT	RelapseN	23087.3	6647.67	14867.5	1.79615	0.550286	3.26403	0.00109839	0.0125284	RPL41	ENSG00000229117
LDHA	RelapseT	RelapseN	20309.7	5853.95	13081.8	1.79459	0.446683	4.01759	5.87975e-05	0.00215861	LDHA	ENSG00000134333
PLAUR	RelapseT	RelapseN	916.247	263.828	590.038	1.79412	0.385348	4.65585	3.22642e-06	0.000415547	PLAUR	ENSG00000011422
MMD	RelapseT	RelapseN	851.986	245.736	548.861	1.79355	0.644117	2.78451	0.0053608	0.0359391	MMD	ENSG00000108960
C15orf61	RelapseT	RelapseN	179.487	51.7212	115.604	1.79241	0.472523	3.79328	0.00014867	0.00364438	C15orf61	ENSG00000189227
PEMT	RelapseT	RelapseN	539.39	155.816	347.603	1.79121	0.659947	2.71417	0.00664426	0.0416101	PEMT	ENSG00000133027
NEK2	RelapseT	RelapseN	469.656	135.59	302.623	1.79037	0.575345	3.11182	0.00185941	0.0176324	NEK2	ENSG00000117650
NDUFB10	RelapseT	RelapseN	2253.37	651.466	1452.42	1.7898	0.486474	3.67913	0.000234029	0.00472054	NDUFB10	ENSG00000140990
HIGD2A	RelapseT	RelapseN	2136	617.888	1376.94	1.78896	0.540876	3.30752	0.000941275	0.0112903	HIGD2A	ENSG00000146066
NPM1	RelapseT	RelapseN	31467.7	9106.26	20287	1.78888	0.387782	4.61312	3.96671e-06	0.000465277	NPM1	ENSG00000181163
CCT4	RelapseT	RelapseN	7202.96	2087.62	4645.29	1.78665	0.491708	3.63356	0.000279532	0.00528553	CCT4	ENSG00000115484
MIEN1	RelapseT	RelapseN	1587.85	460.424	1024.14	1.78552	0.570769	3.12827	0.0017584	0.0170976	MIEN1	ENSG00000141741
TKT	RelapseT	RelapseN	9912.37	2881.52	6396.95	1.7822	0.504284	3.53412	0.000409135	0.00681011	TKT	ENSG00000163931
SLC16A1	RelapseT	RelapseN	1203.52	350.054	776.787	1.78213	0.655001	2.7208	0.00651235	0.0409478	SLC16A1	ENSG00000155380
POLR2K	RelapseT	RelapseN	851.769	247.716	549.743	1.78108	0.489347	3.6397	0.000272954	0.00519241	POLR2K	ENSG00000147669
MTERF3	RelapseT	RelapseN	492.925	143.47	318.198	1.78059	0.602707	2.95432	0.00313359	0.0248928	MTERF3	ENSG00000156469
SLC25A39	RelapseT	RelapseN	3230.83	940.635	2085.73	1.77986	0.519456	3.42639	0.000611667	0.00868998	SLC25A39	ENSG00000013306
EPHX2	RelapseT	RelapseN	3475.99	1013.36	2244.68	1.77858	0.591668	3.00604	0.0026467	0.0222622	EPHX2	ENSG00000120915
RACK1	RelapseT	RelapseN	48020.9	13998.9	31009.9	1.77832	0.479614	3.70782	0.000209052	0.00442104	RACK1	ENSG00000204628
RPL30	RelapseT	RelapseN	22717.9	6632.6	14675.3	1.77617	0.512219	3.46759	0.000525142	0.00798739	RPL30	ENSG00000156482
GADD45GIP1	RelapseT	RelapseN	540.591	157.591	349.091	1.77561	0.492696	3.60387	0.000313515	0.00571234	GADD45GIP1	ENSG00000179271
TRAP1	RelapseT	RelapseN	4372.38	1277.2	2824.79	1.77535	0.407021	4.36181	1.28992e-05	0.000851616	TRAP1	ENSG00000126602
HS6ST1	RelapseT	RelapseN	3247.05	949.107	2098.08	1.77438	0.425673	4.1684	3.0674e-05	0.00145784	HS6ST1	ENSG00000136720
ASF1B	RelapseT	RelapseN	1181.47	345.049	763.258	1.77421	0.656881	2.70096	0.00691404	0.0428224	ASF1B	ENSG00000105011
ACAT2	RelapseT	RelapseN	1180.9	345.411	763.158	1.77309	0.634075	2.79634	0.00516858	0.0350211	ACAT2	ENSG00000120437
VDAC1	RelapseT	RelapseN	7535.09	2205.22	4870.16	1.77254	0.500063	3.54463	0.000393161	0.00659514	VDAC1	ENSG00000213585
CCT2	RelapseT	RelapseN	5947.75	1743.08	3845.42	1.77066	0.381151	4.64556	3.39156e-06	0.000426333	CCT2	ENSG00000166226
HMGA1	RelapseT	RelapseN	13972.2	4100.15	9036.15	1.76876	0.396826	4.45728	8.30066e-06	0.000664727	HMGA1	ENSG00000137309
MICOS13	RelapseT	RelapseN	756.549	221.812	489.18	1.76849	0.480118	3.68345	0.000230098	0.00467123	MICOS13	NA
ALYREF	RelapseT	RelapseN	1468.62	431.05	949.835	1.76746	0.42549	4.15395	3.26791e-05	0.00151456	ALYREF	ENSG00000183684
PDCD2L	RelapseT	RelapseN	275.722	80.871	178.296	1.76708	0.500568	3.53016	0.000415305	0.00685991	PDCD2L	ENSG00000126249
CDC34	RelapseT	RelapseN	1122.63	329.913	726.273	1.76678	0.516505	3.42065	0.00062472	0.00881169	CDC34	ENSG00000099804
ADAMTS2	RelapseT	RelapseN	747.944	219.559	483.752	1.7667	0.472007	3.74296	0.000181866	0.0040693	ADAMTS2	ENSG00000087116
MMADHC	RelapseT	RelapseN	2289.82	673.281	1481.55	1.76581	0.669187	2.63874	0.00832157	0.0487886	MMADHC	ENSG00000168288
MRPL34	RelapseT	RelapseN	1070.53	314.453	692.492	1.76581	0.562572	3.13881	0.00169634	0.0167505	MRPL34	ENSG00000130312
HSD17B10	RelapseT	RelapseN	1796.26	528.108	1162.18	1.76541	0.463626	3.80783	0.000140191	0.00354151	HSD17B10	ENSG00000072506
CRB3	RelapseT	RelapseN	383.833	112.907	248.37	1.76382	0.630292	2.79841	0.00513546	0.0349251	CRB3	ENSG00000130545
NFE2L1	RelapseT	RelapseN	23852.9	7027.09	15440	1.76318	0.656785	2.68457	0.00726237	0.0443438	NFE2L1	ENSG00000082641
MRPL3	RelapseT	RelapseN	4276.84	1259.69	2768.26	1.76303	0.539937	3.26524	0.0010937	0.0125022	MRPL3	ENSG00000114686
HINT1	RelapseT	RelapseN	6603.64	1946.05	4274.85	1.76258	0.519034	3.39588	0.000684073	0.00933059	HINT1	ENSG00000169567
SLC29A2	RelapseT	RelapseN	1140.03	336.387	738.21	1.7605	0.402265	4.37647	1.20616e-05	0.000827613	SLC29A2	ENSG00000174669
PAICS	RelapseT	RelapseN	5335.73	1577.84	3456.78	1.7575	0.489761	3.58848	0.000332606	0.00593881	PAICS	ENSG00000128050
OCIAD2	RelapseT	RelapseN	1707.72	505.09	1106.41	1.75716	0.500946	3.50769	0.000452021	0.00724017	OCIAD2	ENSG00000145247
ERAL1	RelapseT	RelapseN	2889.46	855.034	1872.25	1.75624	0.424323	4.13893	3.48929e-05	0.00157098	ERAL1	ENSG00000132591
ELOC	RelapseT	RelapseN	1967.14	582.361	1274.75	1.75605	0.504724	3.47924	0.000502842	0.00775384	ELOC	ENSG00000154582
SEPTIN3	RelapseT	RelapseN	161.558	47.8934	104.725	1.75565	0.599274	2.92963	0.00339362	0.0262421	SEPTIN3	NA
TIMM17B	RelapseT	RelapseN	1703.37	504.708	1104.04	1.75419	0.571034	3.07196	0.00212658	0.0192482	TIMM17B	ENSG00000126768
JAG2	RelapseT	RelapseN	1290.2	383.383	836.792	1.75161	0.542555	3.22844	0.00124468	0.0135566	JAG2	ENSG00000184916
LSM1	RelapseT	RelapseN	1266.48	376.143	821.311	1.75095	0.411103	4.25915	2.05201e-05	0.00112346	LSM1	ENSG00000175324
CBX8	RelapseT	RelapseN	580.791	172.631	376.711	1.75036	0.335677	5.21442	1.8439e-07	6.68302e-05	CBX8	ENSG00000141570
RIN1	RelapseT	RelapseN	335.043	99.7954	217.419	1.7502	0.634638	2.75778	0.00581947	0.0379582	RIN1	ENSG00000174791
GGCT	RelapseT	RelapseN	364.764	108.516	236.64	1.74894	0.591379	2.9574	0.00310249	0.0247333	GGCT	ENSG00000006625
NXT1	RelapseT	RelapseN	916.781	273.049	594.915	1.74657	0.453073	3.85494	0.000115758	0.00313065	NXT1	ENSG00000132661
ILF2	RelapseT	RelapseN	12499.8	3724.8	8112.28	1.74652	0.466297	3.74551	0.000180027	0.00405932	ILF2	ENSG00000143621
MAF1	RelapseT	RelapseN	3201.22	954.211	2077.71	1.74601	0.542524	3.21831	0.00128946	0.0138776	MAF1	ENSG00000179632
SRM	RelapseT	RelapseN	1951.53	582.423	1266.98	1.74348	0.556759	3.13148	0.00173926	0.0169905	SRM	ENSG00000116649
SLC25A3	RelapseT	RelapseN	16857	5038.1	10947.5	1.74228	0.387021	4.50177	6.73911e-06	0.000596488	SLC25A3	ENSG00000075415
PDZD11	RelapseT	RelapseN	904.611	270.85	587.731	1.73869	0.528289	3.29116	0.000997734	0.0117282	PDZD11	ENSG00000120509
VPS25	RelapseT	RelapseN	2841.59	851.921	1846.76	1.73765	0.520086	3.34109	0.000834508	0.0104427	VPS25	ENSG00000131475
TIMP1	RelapseT	RelapseN	2691.84	807.312	1749.58	1.73713	0.643663	2.69882	0.0069586	0.0429798	TIMP1	ENSG00000102265
TMEM258	RelapseT	RelapseN	1824.36	547.477	1185.92	1.73592	0.576427	3.01152	0.00259944	0.0220308	TMEM258	ENSG00000134825
TOP1MT	RelapseT	RelapseN	1455.46	437.276	946.367	1.73579	0.440381	3.94156	8.09541e-05	0.00258543	TOP1MT	ENSG00000184428
ZBED3	RelapseT	RelapseN	1264	380.194	822.095	1.73381	0.488223	3.55126	0.000383389	0.00649158	ZBED3	ENSG00000132846
RPL7	RelapseT	RelapseN	31697.3	9533.35	20615.3	1.73326	0.452321	3.83193	0.000127141	0.00330209	RPL7	ENSG00000147604
RPLP2	RelapseT	RelapseN	18823.7	5661.65	12242.7	1.73324	0.61506	2.818	0.00483239	0.0334058	RPLP2	ENSG00000177600
LMNB2	RelapseT	RelapseN	5302.22	1595.78	3449	1.73205	0.513317	3.37424	0.000740209	0.00975748	LMNB2	ENSG00000176619
CDKN2AIPNL	RelapseT	RelapseN	866.617	260.884	563.75	1.73116	0.468838	3.69245	0.000222101	0.00458591	CDKN2AIPNL	ENSG00000237190
RAD51AP1	RelapseT	RelapseN	526.9	158.638	342.769	1.73043	0.525843	3.29078	0.000999103	0.0117331	RAD51AP1	ENSG00000111247
PSMD8	RelapseT	RelapseN	5372.06	1618.7	3495.38	1.73042	0.502994	3.44023	0.000581216	0.00841726	PSMD8	ENSG00000099341
EEF1B2	RelapseT	RelapseN	17556.5	5292.51	11424.5	1.72991	0.603853	2.8648	0.00417279	0.030327	EEF1B2	ENSG00000114942
RFC2	RelapseT	RelapseN	2198.01	662.539	1430.27	1.72955	0.477623	3.62116	0.00029328	0.00546656	RFC2	ENSG00000049541
RPL18	RelapseT	RelapseN	23866.6	7199.44	15533	1.729	0.50847	3.40039	0.000672889	0.00924652	RPL18	ENSG00000063177
AP2S1	RelapseT	RelapseN	1144.47	345.594	745.033	1.7265	0.434181	3.97644	6.99539e-05	0.00240522	AP2S1	ENSG00000042753
MRPS23	RelapseT	RelapseN	1600.1	483.577	1041.84	1.72638	0.489758	3.52497	0.000423536	0.00692595	MRPS23	ENSG00000181610
EIF6	RelapseT	RelapseN	2756.57	834.247	1795.41	1.72409	0.522705	3.2984	0.000972382	0.0115735	EIF6	ENSG00000242372
MTCH2	RelapseT	RelapseN	3039.23	921.057	1980.14	1.72206	0.437016	3.94049	8.13143e-05	0.00259167	MTCH2	ENSG00000109919
MRPS2	RelapseT	RelapseN	1313.43	397.863	855.646	1.72187	0.544798	3.16056	0.00157466	0.0159753	MRPS2	ENSG00000122140
PXMP2	RelapseT	RelapseN	514.321	155.997	335.159	1.7203	0.470128	3.65923	0.000252979	0.00491962	PXMP2	ENSG00000176894
STRAP	RelapseT	RelapseN	2750.62	835.239	1792.93	1.71962	0.420588	4.08861	4.33974e-05	0.00177579	STRAP	ENSG00000023734
EBP	RelapseT	RelapseN	727.358	220.584	473.971	1.719	0.516239	3.32986	0.000868905	0.010759	EBP	ENSG00000147155
NUTF2	RelapseT	RelapseN	2658.69	808.087	1733.39	1.71793	0.572207	3.00228	0.00267964	0.02243	NUTF2	ENSG00000102898
ROMO1	RelapseT	RelapseN	496.703	150.87	323.787	1.71734	0.557557	3.08011	0.00206927	0.0189589	ROMO1	ENSG00000125995
BLVRB	RelapseT	RelapseN	915.564	278.388	596.976	1.71704	0.651176	2.63683	0.00836839	0.0488638	BLVRB	ENSG00000090013
NDUFB3	RelapseT	RelapseN	1326.48	403.761	865.121	1.71488	0.51994	3.29822	0.000972993	0.0115735	NDUFB3	ENSG00000119013
LGALS3BP	RelapseT	RelapseN	10475.6	3192.07	6833.84	1.71436	0.419625	4.08546	4.39895e-05	0.00179069	LGALS3BP	ENSG00000108679
ESRP1	RelapseT	RelapseN	4292.46	1309.47	2800.96	1.71281	0.583348	2.93618	0.00332283	0.0258934	ESRP1	ENSG00000104413
ZNHIT2	RelapseT	RelapseN	198.73	60.3236	129.527	1.71257	0.554587	3.08801	0.00201504	0.0186798	ZNHIT2	ENSG00000174276
YWHAQ	RelapseT	RelapseN	7932.6	2421.82	5177.21	1.71164	0.584602	2.92787	0.00341295	0.0263268	YWHAQ	ENSG00000134308
PSMB2	RelapseT	RelapseN	4822.33	1472.26	3147.29	1.71147	0.482274	3.54876	0.000387055	0.00653957	PSMB2	ENSG00000126067
FCER1G	RelapseT	RelapseN	1344.15	410.32	877.236	1.71098	0.611966	2.79588	0.00517582	0.0350399	FCER1G	ENSG00000158869
CMSS1	RelapseT	RelapseN	1015.49	310.6	663.044	1.70921	0.559198	3.05654	0.00223906	0.0199446	CMSS1	ENSG00000184220
FAM174C	RelapseT	RelapseN	606.92	185.441	396.18	1.70879	0.516136	3.31073	0.000930529	0.0112041	FAM174C	NA
BCL2L12	RelapseT	RelapseN	470.605	143.784	307.194	1.7087	0.404992	4.2191	2.45281e-05	0.00126989	BCL2L12	ENSG00000126453
ATP2C1	RelapseT	RelapseN	9237.82	2828.82	6033.32	1.70728	0.583439	2.92624	0.00343083	0.0264129	ATP2C1	ENSG00000017260
SLC25A33	RelapseT	RelapseN	525.406	160.985	343.195	1.70698	0.556509	3.0673	0.00215998	0.0194609	SLC25A33	ENSG00000171612
KNSTRN	RelapseT	RelapseN	990.354	303.411	646.882	1.70494	0.513206	3.32213	0.000893316	0.010932	KNSTRN	ENSG00000128944
MLF2	RelapseT	RelapseN	5635.2	1729.15	3682.17	1.70431	0.325796	5.23122	1.68394e-07	6.29993e-05	MLF2	ENSG00000089693
MRPS35	RelapseT	RelapseN	2098.91	643.961	1371.44	1.70427	0.374544	4.55025	5.3581e-06	0.000539691	MRPS35	ENSG00000061794
GOT1	RelapseT	RelapseN	2007.52	617.187	1312.35	1.70134	0.435433	3.90724	9.33583e-05	0.00277829	GOT1	ENSG00000120053
UBL5	RelapseT	RelapseN	1629.04	500.735	1064.89	1.7013	0.507001	3.35562	0.000791866	0.0101338	UBL5	ENSG00000198258
MRPL17	RelapseT	RelapseN	1521.45	468.245	994.849	1.69939	0.455472	3.73105	0.00019068	0.00416711	MRPL17	ENSG00000158042
GGH	RelapseT	RelapseN	737.12	226.928	482.024	1.69837	0.593194	2.86309	0.00419531	0.0303925	GGH	ENSG00000137563
LTBR	RelapseT	RelapseN	2731.97	842.519	1787.24	1.69729	0.493118	3.44196	0.000577518	0.00838682	LTBR	ENSG00000111321
PARK7	RelapseT	RelapseN	4906.63	1512.83	3209.73	1.69726	0.435399	3.89818	9.69203e-05	0.0028429	PARK7	ENSG00000116288
FARSA	RelapseT	RelapseN	3366.63	1038.03	2202.33	1.69688	0.430289	3.94358	8.02735e-05	0.00257942	FARSA	ENSG00000179115
AKT1S1	RelapseT	RelapseN	2118.28	653.495	1385.89	1.69583	0.350203	4.84241	1.28272e-06	0.00021908	AKT1S1	ENSG00000204673
SEC61G	RelapseT	RelapseN	676.497	208.724	442.61	1.69507	0.595288	2.84748	0.00440663	0.031303	SEC61G	ENSG00000132432
TRIP6	RelapseT	RelapseN	2626.28	810.851	1718.57	1.69484	0.321572	5.27048	1.3607e-07	5.77854e-05	TRIP6	ENSG00000087077
MCM7	RelapseT	RelapseN	8753.53	2705.41	5729.47	1.69386	0.440343	3.84669	0.000119723	0.00318848	MCM7	ENSG00000166508
MICAL2	RelapseT	RelapseN	6447.68	1994.1	4220.89	1.69316	0.559998	3.02352	0.00249854	0.0214781	MICAL2	ENSG00000133816
SOD1	RelapseT	RelapseN	5287.92	1636.4	3462.16	1.69205	0.444606	3.80572	0.00014139	0.00354332	SOD1	ENSG00000142168
RPS14	RelapseT	RelapseN	45078.7	13954.8	29516.7	1.69167	0.513137	3.29673	0.000978172	0.0115825	RPS14	ENSG00000164587
HDHD5	RelapseT	RelapseN	1339.35	414.66	877.003	1.69164	0.386236	4.3798	1.18788e-05	0.000822251	HDHD5	ENSG00000069998
INPP1	RelapseT	RelapseN	2220.32	687.589	1453.96	1.69087	0.394222	4.28913	1.79373e-05	0.00104777	INPP1	ENSG00000151689
YIF1A	RelapseT	RelapseN	1277	395.285	836.143	1.69085	0.491158	3.44258	0.000576198	0.00837539	YIF1A	ENSG00000174851
NDUFB11	RelapseT	RelapseN	3036.94	941.307	1989.12	1.68949	0.483158	3.49676	0.000470952	0.00743726	NDUFB11	ENSG00000147123
SPATC1L	RelapseT	RelapseN	308.647	95.565	202.106	1.68938	0.486733	3.47085	0.000518808	0.00792999	SPATC1L	ENSG00000160284
COQ3	RelapseT	RelapseN	269.829	83.4752	176.652	1.68937	0.451421	3.74233	0.000182319	0.0040693	COQ3	ENSG00000132423
ENSG00000284526	RelapseT	RelapseN	4463.18	1386.42	2924.8	1.68643	0.384722	4.38351	1.16781e-05	0.000815719	ENSG00000284526	NA
SYNGR2	RelapseT	RelapseN	9989.37	3103.79	6546.58	1.68627	0.494084	3.41291	0.000642729	0.008987	SYNGR2	ENSG00000108639
TM4SF1	RelapseT	RelapseN	1659.83	515.914	1087.87	1.68615	0.596767	2.82547	0.00472108	0.0328531	TM4SF1	ENSG00000169908
PDCD5	RelapseT	RelapseN	1417.64	440.749	929.196	1.68458	0.403346	4.17651	2.96016e-05	0.0014445	PDCD5	ENSG00000105185
COX5A	RelapseT	RelapseN	1682.57	523.826	1103.2	1.68271	0.559225	3.009	0.00262109	0.0221069	COX5A	ENSG00000178741
FAM171A1	RelapseT	RelapseN	2607.82	813.876	1710.85	1.68003	0.45399	3.70058	0.000215108	0.00448609	FAM171A1	ENSG00000148468
PRKAR1B	RelapseT	RelapseN	1178.61	367.882	773.247	1.67903	0.433239	3.87554	0.00010639	0.00296927	PRKAR1B	ENSG00000188191
MYDGF	RelapseT	RelapseN	1675.05	522.902	1098.97	1.67863	0.57866	2.90089	0.00372103	0.0280165	MYDGF	ENSG00000074842
GINS3	RelapseT	RelapseN	809.122	252.564	530.843	1.67761	0.493587	3.39881	0.000676798	0.0092716	GINS3	ENSG00000181938
GPN3	RelapseT	RelapseN	386.521	120.969	253.745	1.67573	0.585774	2.8607	0.00422702	0.0304638	GPN3	ENSG00000111231
NDUFA4L2	RelapseT	RelapseN	346.483	108.362	227.423	1.67551	0.534616	3.13405	0.0017241	0.0168832	NDUFA4L2	ENSG00000185633
PLK4	RelapseT	RelapseN	880.264	275.623	577.943	1.67416	0.637611	2.62567	0.00864783	0.0499204	PLK4	ENSG00000142731
HMG20B	RelapseT	RelapseN	2331.64	730.537	1531.09	1.67382	0.487603	3.43275	0.000597497	0.00855051	HMG20B	ENSG00000064961
NDUFAB1	RelapseT	RelapseN	1068.96	335.543	702.251	1.67109	0.487277	3.42944	0.000604831	0.00860843	NDUFAB1	ENSG00000004779
TCEAL9	RelapseT	RelapseN	311.049	97.4752	204.262	1.66911	0.55588	3.00265	0.00267642	0.0224224	TCEAL9	ENSG00000185222
BSG	RelapseT	RelapseN	9178.74	2886.32	6032.53	1.66892	0.384059	4.34548	1.38969e-05	0.000897837	BSG	ENSG00000172270
GFUS	RelapseT	RelapseN	1799.37	566.136	1182.75	1.66809	0.497109	3.35558	0.000791976	0.0101338	GFUS	NA
KIF18A	RelapseT	RelapseN	641.491	201.739	421.615	1.66743	0.565114	2.95062	0.0031714	0.0250791	KIF18A	ENSG00000121621
GPSM1	RelapseT	RelapseN	303.239	95.6259	199.432	1.66725	0.574112	2.90404	0.00368378	0.0278151	GPSM1	ENSG00000160360
SUCLG1	RelapseT	RelapseN	3163.17	996.002	2079.58	1.66691	0.56809	2.93424	0.0033436	0.0260218	SUCLG1	ENSG00000163541
CHMP4C	RelapseT	RelapseN	441.916	139.158	290.537	1.66637	0.588959	2.82935	0.00466429	0.0325589	CHMP4C	ENSG00000164695
SPAG5	RelapseT	RelapseN	2233.09	703.384	1468.24	1.66615	0.55335	3.01103	0.00260365	0.0220426	SPAG5	ENSG00000076382
PTHLH	RelapseT	RelapseN	82.8737	26.2341	54.5539	1.66609	0.583708	2.85432	0.00431285	0.0307756	PTHLH	ENSG00000087494
STARD10	RelapseT	RelapseN	2077.06	654.916	1365.99	1.66438	0.627877	2.65081	0.00802989	0.0476847	STARD10	ENSG00000214530
MYG1	RelapseT	RelapseN	1433.29	452.05	942.672	1.6643	0.335847	4.95553	7.21317e-07	0.000150649	MYG1	NA
ORC1	RelapseT	RelapseN	937.503	295.512	616.508	1.66421	0.613459	2.71283	0.00667113	0.0416917	ORC1	ENSG00000085840
RPL19	RelapseT	RelapseN	50875.3	16055.7	33465.5	1.66387	0.534661	3.11201	0.00185816	0.0176312	RPL19	ENSG00000108298
PARPBP	RelapseT	RelapseN	429.915	135.529	282.722	1.66384	0.624663	2.66359	0.00773128	0.0463464	PARPBP	ENSG00000185480
PGAM5	RelapseT	RelapseN	2049.42	647.532	1348.48	1.66184	0.418601	3.96999	7.18747e-05	0.00243092	PGAM5	ENSG00000247077
RPL14	RelapseT	RelapseN	24724	7819.81	16271.9	1.66066	0.641238	2.58977	0.00960402	0.0539008	RPL14	ENSG00000188846
CCDC34	RelapseT	RelapseN	365.744	115.327	240.535	1.66045	0.52071	3.18882	0.00142855	0.0149148	CCDC34	ENSG00000109881
GOT2	RelapseT	RelapseN	6335.03	2005.03	4170.03	1.65955	0.601301	2.75993	0.00578146	0.0377967	GOT2	ENSG00000125166
THAP4	RelapseT	RelapseN	1821.65	576.587	1199.12	1.65895	0.451053	3.67795	0.000235113	0.00472421	THAP4	ENSG00000176946
SLC25A5	RelapseT	RelapseN	6569.33	2081.12	4325.23	1.65811	0.486832	3.40592	0.000659405	0.00911278	SLC25A5	ENSG00000005022
GPS1	RelapseT	RelapseN	2724.13	862.88	1793.51	1.65809	0.386305	4.29219	1.76918e-05	0.00104117	GPS1	ENSG00000169727
TRIM47	RelapseT	RelapseN	925.984	293.733	609.859	1.65752	0.446295	3.71395	0.000204048	0.00433849	TRIM47	ENSG00000132481
EIF3I	RelapseT	RelapseN	7056.14	2240.33	4648.24	1.65497	0.431717	3.83346	0.000126352	0.00329248	EIF3I	ENSG00000084623
DNMT3B	RelapseT	RelapseN	298.873	94.9559	196.914	1.65473	0.630065	2.62628	0.00863241	0.0499204	DNMT3B	ENSG00000088305
TPX2	RelapseT	RelapseN	3437.58	1091.95	2264.77	1.65409	0.581728	2.84341	0.00446342	0.0315775	TPX2	ENSG00000088325
CCT5	RelapseT	RelapseN	11289.1	3589.49	7439.28	1.65295	0.362744	4.5568	5.19383e-06	0.000536653	CCT5	ENSG00000150753
FPR3	RelapseT	RelapseN	2339.02	744.09	1541.56	1.65199	0.604126	2.73451	0.00624735	0.0398073	FPR3	ENSG00000187474
ATP5MF	RelapseT	RelapseN	2473.06	787.019	1630.04	1.65147	0.517163	3.19332	0.00140647	0.0147627	ATP5MF	ENSG00000241468
ENSG00000271793	RelapseT	RelapseN	3041.62	968.61	2005.11	1.65128	0.55117	2.99596	0.00273584	0.0226812	ENSG00000271793	NA
RGS16	RelapseT	RelapseN	858.658	273.754	566.206	1.65088	0.534967	3.08594	0.00202909	0.0187327	RGS16	ENSG00000143333
ATP5F1C	RelapseT	RelapseN	5215.76	1660.86	3438.31	1.65079	0.504032	3.27517	0.00105597	0.0122544	ATP5F1C	ENSG00000165629
BRIP1	RelapseT	RelapseN	1593.79	507.585	1050.69	1.65026	0.604524	2.72985	0.00633631	0.040275	BRIP1	ENSG00000136492
CLPP	RelapseT	RelapseN	1202.88	383.117	792.998	1.64975	0.498702	3.30809	0.000939351	0.0112823	CLPP	ENSG00000125656
PSMB1	RelapseT	RelapseN	3434.81	1094.52	2264.66	1.64969	0.523548	3.15097	0.00162727	0.0163069	PSMB1	ENSG00000008018
ECI1	RelapseT	RelapseN	1106.9	353.27	730.087	1.64693	0.608635	2.70594	0.00681105	0.0423682	ECI1	ENSG00000167969
CCT3	RelapseT	RelapseN	9621.43	3072.24	6346.83	1.64685	0.403719	4.07919	4.51924e-05	0.00182079	CCT3	ENSG00000163468
PLAU	RelapseT	RelapseN	1796.49	573.76	1185.13	1.64674	0.491143	3.35288	0.000799766	0.0101837	PLAU	ENSG00000122861
SNRPD1	RelapseT	RelapseN	2836.83	905.988	1871.41	1.64608	0.400522	4.10983	3.95956e-05	0.00171395	SNRPD1	ENSG00000167088
MRTO4	RelapseT	RelapseN	2257.93	721.218	1489.57	1.64587	0.410921	4.00532	6.19342e-05	0.00225271	MRTO4	ENSG00000053372
RPS9	RelapseT	RelapseN	18815.2	6012.71	12414	1.64575	0.442285	3.72102	0.000198419	0.00426733	RPS9	ENSG00000170889
AFMID	RelapseT	RelapseN	1604.26	513.131	1058.69	1.64432	0.393328	4.18052	2.90849e-05	0.00142816	AFMID	ENSG00000183077
VDAC2	RelapseT	RelapseN	4481.25	1433.32	2957.28	1.64429	0.422402	3.8927	9.91336e-05	0.00286339	VDAC2	ENSG00000165637
GRINA	RelapseT	RelapseN	4155.26	1329.93	2742.59	1.6434	0.460475	3.56892	0.000358453	0.00619624	GRINA	ENSG00000178719
NCAPH	RelapseT	RelapseN	1731.64	554.623	1143.13	1.64183	0.595176	2.75856	0.00580573	0.0379001	NCAPH	ENSG00000121152
ERC2	RelapseT	RelapseN	139.66	44.5221	92.0912	1.64155	0.592143	2.77222	0.00556746	0.036912	ERC2	ENSG00000187672
MRPS26	RelapseT	RelapseN	839.033	268.755	553.894	1.64152	0.495402	3.31351	0.000921324	0.011136	MRPS26	ENSG00000125901
DNPH1	RelapseT	RelapseN	704.958	225.77	465.364	1.64147	0.550799	2.98017	0.00288092	0.0234914	DNPH1	ENSG00000112667
PUF60	RelapseT	RelapseN	3620.43	1160.36	2390.4	1.64147	0.426433	3.8493	0.000118454	0.00318143	PUF60	ENSG00000179950
L3MBTL4	RelapseT	RelapseN	1684.66	540.3	1112.48	1.64101	0.535492	3.06449	0.00218039	0.0195952	L3MBTL4	ENSG00000154655
PAK1IP1	RelapseT	RelapseN	624.603	200.505	412.554	1.63904	0.482355	3.398	0.000678803	0.00929097	PAK1IP1	ENSG00000111845
IL32	RelapseT	RelapseN	5070.41	1627.84	3349.12	1.63901	0.442697	3.70233	0.00021363	0.00446974	IL32	ENSG00000008517
ALG3	RelapseT	RelapseN	1527.69	490.567	1009.13	1.63779	0.564768	2.89994	0.00373237	0.0280516	ALG3	ENSG00000214160
MRPL10	RelapseT	RelapseN	1434.84	461.833	948.335	1.63512	0.536175	3.0496	0.00229147	0.0202964	MRPL10	ENSG00000159111
KIF20A	RelapseT	RelapseN	1486.12	478.059	982.092	1.63501	0.581625	2.8111	0.00493726	0.0339366	KIF20A	ENSG00000112984
GPI	RelapseT	RelapseN	9991.7	3217.97	6604.84	1.63451	0.44596	3.66516	0.000247187	0.00487304	GPI	ENSG00000105220
PSMC3	RelapseT	RelapseN	4172.6	1343.53	2758.06	1.63443	0.403171	4.05393	5.0365e-05	0.00195404	PSMC3	ENSG00000165916
SLC52A2	RelapseT	RelapseN	457.515	147.151	302.333	1.63397	0.524979	3.11244	0.00185547	0.0176163	SLC52A2	ENSG00000185803
OAZ1	RelapseT	RelapseN	11914.3	3842.53	7878.43	1.63248	0.478759	3.40982	0.000650069	0.00904741	OAZ1	ENSG00000104904
RAD54L	RelapseT	RelapseN	885.3	285.806	585.553	1.63081	0.604888	2.69605	0.00701663	0.043229	RAD54L	ENSG00000085999
CDCA8	RelapseT	RelapseN	1016.23	328.298	672.265	1.62894	0.56548	2.88064	0.00396868	0.0292632	CDCA8	ENSG00000134690
CHCHD3	RelapseT	RelapseN	7223.58	2335.79	4779.69	1.62867	0.443809	3.66975	0.000242789	0.00483516	CHCHD3	ENSG00000106554
DCXR	RelapseT	RelapseN	1073.62	347.133	710.379	1.62736	0.510036	3.19067	0.00141943	0.0148393	DCXR	ENSG00000169738
ADRM1	RelapseT	RelapseN	2172.1	703.993	1438.05	1.62493	0.423804	3.83416	0.000125996	0.00329143	ADRM1	ENSG00000130706
MCMDC2	RelapseT	RelapseN	816.48	264.843	540.662	1.62345	0.449584	3.61101	0.000305001	0.00562705	MCMDC2	ENSG00000178460
BID	RelapseT	RelapseN	1885.9	612.427	1249.16	1.62262	0.551675	2.94125	0.00326886	0.0255667	BID	ENSG00000015475
RPS16	RelapseT	RelapseN	33833.9	10988.8	22411.4	1.6224	0.598098	2.7126	0.00667577	0.0416917	RPS16	ENSG00000105193
KLHDC3	RelapseT	RelapseN	2975.67	966.925	1971.3	1.62182	0.54404	2.98107	0.0028724	0.023452	KLHDC3	ENSG00000124702
TMEM132A	RelapseT	RelapseN	2090.48	679.608	1385.04	1.62144	0.422597	3.83685	0.000124622	0.00328108	TMEM132A	ENSG00000006118
PEF1	RelapseT	RelapseN	2601.97	845.613	1723.79	1.62128	0.428995	3.77925	0.000157298	0.00377265	PEF1	ENSG00000162517
LSM12	RelapseT	RelapseN	1663.2	540.531	1101.86	1.62125	0.475913	3.40662	0.000657723	0.00910404	LSM12	ENSG00000161654
NAA38	RelapseT	RelapseN	670.496	218.197	444.346	1.61786	0.597877	2.70602	0.00680958	0.0423682	NAA38	ENSG00000183011
AAMP	RelapseT	RelapseN	3070.22	1000.19	2035.2	1.61784	0.441537	3.66412	0.000248191	0.00487304	AAMP	ENSG00000127837
CLEC7A	RelapseT	RelapseN	2316.12	755.075	1535.6	1.61639	0.487276	3.3172	0.000909243	0.0110622	CLEC7A	ENSG00000172243
COX7C	RelapseT	RelapseN	4568.52	1490.01	3029.26	1.61619	0.532375	3.0358	0.00239895	0.0208835	COX7C	ENSG00000127184
THOP1	RelapseT	RelapseN	1995.14	650.999	1323.07	1.61583	0.402088	4.0186	5.8545e-05	0.00215861	THOP1	ENSG00000172009
TIMMDC1	RelapseT	RelapseN	4004.25	1306.52	2655.39	1.61542	0.424106	3.809	0.000139528	0.00353613	TIMMDC1	ENSG00000113845
AKAP1	RelapseT	RelapseN	5158.87	1685.31	3422.09	1.61417	0.420711	3.83677	0.000124661	0.00328108	AKAP1	ENSG00000121057
RECQL4	RelapseT	RelapseN	904.397	295.339	599.868	1.61386	0.503404	3.20589	0.00134646	0.0143242	RECQL4	ENSG00000160957
HSPB1	RelapseT	RelapseN	7002.13	2288.22	4645.18	1.61337	0.355772	4.53483	5.76491e-06	0.000552341	HSPB1	ENSG00000106211
MRPL40	RelapseT	RelapseN	897.378	293.425	595.401	1.61126	0.487382	3.30595	0.000946557	0.011345	MRPL40	ENSG00000185608
C1QC	RelapseT	RelapseN	4122.3	1349.11	2735.71	1.61121	0.552622	2.91558	0.00355027	0.0270935	C1QC	ENSG00000159189
ATP5ME	RelapseT	RelapseN	393.517	128.741	261.129	1.61118	0.515875	3.1232	0.00178898	0.017235	ATP5ME	ENSG00000169020
TSPAN17	RelapseT	RelapseN	3632.79	1190.15	2411.47	1.60946	0.442981	3.63326	0.000279868	0.00528553	TSPAN17	ENSG00000048140
RCC1	RelapseT	RelapseN	5525.49	1811.44	3668.46	1.60867	0.435665	3.69246	0.000222099	0.00458591	RCC1	ENSG00000180198
TUFM	RelapseT	RelapseN	7065.63	2316.48	4691.05	1.60864	0.456179	3.52633	0.00042136	0.00691871	TUFM	ENSG00000178952
PARS2	RelapseT	RelapseN	391.395	128.172	259.784	1.60736	0.43735	3.67522	0.000237643	0.00476895	PARS2	ENSG00000162396
NHSL2	RelapseT	RelapseN	1516.83	498.104	1007.47	1.60715	0.54449	2.95167	0.00316058	0.0250188	NHSL2	ENSG00000204131
NDC1	RelapseT	RelapseN	2441.87	801.435	1621.65	1.60699	0.527715	3.04519	0.00232533	0.0204809	NDC1	ENSG00000058804
C1orf43	RelapseT	RelapseN	6752.96	2217.78	4485.37	1.60627	0.487155	3.29724	0.000976384	0.0115825	C1orf43	ENSG00000143612
NDUFA12	RelapseT	RelapseN	1524.79	500.943	1012.87	1.60559	0.460824	3.48417	0.000493672	0.00765752	NDUFA12	ENSG00000184752
B4GALT6	RelapseT	RelapseN	423.158	138.986	281.072	1.60545	0.549528	2.92151	0.00348342	0.026713	B4GALT6	ENSG00000118276
BAD	RelapseT	RelapseN	778.067	255.603	516.835	1.60532	0.515665	3.1131	0.00185132	0.0175982	BAD	ENSG00000002330
ZNF205	RelapseT	RelapseN	427.477	140.673	284.075	1.60525	0.343601	4.67186	2.98485e-06	0.000399062	ZNF205	ENSG00000122386
LIN9	RelapseT	RelapseN	543.831	178.663	361.247	1.60493	0.539776	2.97332	0.00294595	0.0238551	LIN9	ENSG00000183814
DOC2B	RelapseT	RelapseN	5391.07	1773.14	3582.1	1.60402	0.491393	3.26422	0.00109765	0.0125284	DOC2B	ENSG00000272636
EIF1	RelapseT	RelapseN	14516.9	4775.55	9646.24	1.60396	0.437444	3.66666	0.000245737	0.00486306	EIF1	ENSG00000173812
PAIP1	RelapseT	RelapseN	1795.62	590.708	1193.16	1.60365	0.550286	2.91422	0.00356578	0.027159	PAIP1	ENSG00000172239
BANF1	RelapseT	RelapseN	3193.57	1050.87	2122.22	1.60336	0.414971	3.86379	0.00011164	0.00308296	BANF1	ENSG00000175334
NOB1	RelapseT	RelapseN	2295.52	755.452	1525.49	1.60299	0.530056	3.0242	0.00249296	0.0214523	NOB1	ENSG00000141101
TIMM50	RelapseT	RelapseN	1810.75	596.913	1203.83	1.60019	0.368257	4.34531	1.39081e-05	0.000897837	TIMM50	ENSG00000105197
C4orf46	RelapseT	RelapseN	327.188	107.848	217.518	1.599	0.562339	2.84348	0.00446237	0.0315775	C4orf46	ENSG00000205208
CBX1	RelapseT	RelapseN	3006.89	993.255	2000.07	1.59812	0.579476	2.75787	0.0058179	0.0379582	CBX1	ENSG00000108468
ZNF775	RelapseT	RelapseN	219.044	72.4451	145.745	1.59739	0.502499	3.17889	0.00147839	0.0152828	ZNF775	ENSG00000196456
MACIR	RelapseT	RelapseN	336.771	111.304	224.037	1.59719	0.617532	2.5864	0.00969837	0.0542315	MACIR	NA
WDR41	RelapseT	RelapseN	2470.64	816.879	1643.76	1.59666	0.607683	2.62746	0.00860257	0.049879	WDR41	ENSG00000164253
PSMC4	RelapseT	RelapseN	5218.08	1725.94	3472.01	1.5958	0.455228	3.50549	0.000455772	0.00727799	PSMC4	ENSG00000013275
MRPL54	RelapseT	RelapseN	950.528	314.186	632.357	1.59575	0.608179	2.62381	0.00869511	0.0501238	MRPL54	ENSG00000183617
HRAS	RelapseT	RelapseN	862.59	285.049	573.82	1.59573	0.427568	3.7321	0.000189891	0.00416144	HRAS	ENSG00000174775
KCTD3	RelapseT	RelapseN	2192.11	725.539	1458.82	1.59516	0.596613	2.67369	0.00750215	0.0453788	KCTD3	ENSG00000136636
HDAC2	RelapseT	RelapseN	3149.32	1043.4	2096.36	1.59365	0.424572	3.75355	0.000174346	0.00401686	HDAC2	ENSG00000196591
QDPR	RelapseT	RelapseN	1265.49	419.196	842.344	1.59354	0.410343	3.88342	0.000102997	0.00293187	QDPR	ENSG00000151552
RPS4X	RelapseT	RelapseN	59729.8	19800.1	39764.9	1.59295	0.557725	2.85615	0.00428814	0.0306968	RPS4X	ENSG00000198034
PTP4A3	RelapseT	RelapseN	1258.75	417.038	837.893	1.59274	0.502067	3.17236	0.00151205	0.0155356	PTP4A3	ENSG00000184489
MRPL33	RelapseT	RelapseN	777.868	257.969	517.918	1.59125	0.427668	3.72075	0.000198631	0.00426733	MRPL33	ENSG00000243147
ARNTL2	RelapseT	RelapseN	2947.94	978.756	1963.35	1.59074	0.556691	2.85749	0.00427011	0.0306096	ARNTL2	ENSG00000029153
RACGAP1	RelapseT	RelapseN	2295.66	762.008	1528.84	1.59048	0.438365	3.6282	0.000285401	0.00535783	RACGAP1	ENSG00000161800
ATAD3A	RelapseT	RelapseN	1030.79	342.17	686.478	1.58946	0.399377	3.97985	6.8958e-05	0.00239668	ATAD3A	ENSG00000197785
FEN1	RelapseT	RelapseN	1292.48	429.23	860.854	1.58902	0.560496	2.83502	0.00458223	0.032215	FEN1	ENSG00000168496
TMEM177	RelapseT	RelapseN	564.142	187.612	375.877	1.58783	0.490109	3.23975	0.00119634	0.0131639	TMEM177	ENSG00000144120
ZNRD2	RelapseT	RelapseN	618.021	205.55	411.785	1.58673	0.44628	3.55545	0.000377334	0.00642367	ZNRD2	NA
CHST14	RelapseT	RelapseN	698.071	232.57	465.32	1.58475	0.397634	3.98547	6.73479e-05	0.00236214	CHST14	ENSG00000169105
RAD51	RelapseT	RelapseN	539.46	179.523	359.492	1.58474	0.514654	3.07924	0.00207529	0.0189808	RAD51	ENSG00000051180
FN1	RelapseT	RelapseN	12482.4	4161.49	8321.96	1.58471	0.504863	3.13889	0.00169588	0.0167505	FN1	ENSG00000115414
DUSP23	RelapseT	RelapseN	323.655	107.926	215.79	1.58247	0.61175	2.58678	0.00968761	0.0542099	DUSP23	ENSG00000158716
ATP5MC2	RelapseT	RelapseN	4713.02	1573.71	3143.36	1.58233	0.442434	3.57642	0.000348333	0.00608827	ATP5MC2	ENSG00000135390
STC1	RelapseT	RelapseN	130.547	43.8584	87.2027	1.58125	0.50057	3.1589	0.00158368	0.0160234	STC1	ENSG00000159167
PKP4	RelapseT	RelapseN	6879.18	2299.07	4589.12	1.58118	0.451185	3.5045	0.000457459	0.00729012	PKP4	ENSG00000144283
ZNRF3	RelapseT	RelapseN	768.947	256.978	512.963	1.58048	0.468732	3.37183	0.000746713	0.00980209	ZNRF3	ENSG00000183579
RPL27A	RelapseT	RelapseN	28441	9510.23	18975.6	1.58037	0.418301	3.77808	0.000158042	0.00377978	RPL27A	ENSG00000166441
TAGLN2	RelapseT	RelapseN	16400.5	5485.97	10943.3	1.57985	0.411894	3.83557	0.000125276	0.00328623	TAGLN2	ENSG00000158710
MPV17L2	RelapseT	RelapseN	468.297	156.399	312.348	1.57945	0.573004	2.75643	0.00584358	0.038016	MPV17L2	ENSG00000254858
RPS24	RelapseT	RelapseN	27047.5	9063.32	18055.4	1.57733	0.475737	3.31556	0.000914602	0.0110888	RPS24	ENSG00000138326
ATAD2	RelapseT	RelapseN	3712.63	1244.58	2478.6	1.57666	0.540332	2.91795	0.0035234	0.0269299	ATAD2	ENSG00000156802
TBCA	RelapseT	RelapseN	2331.36	781.555	1556.46	1.5764	0.425592	3.70401	0.000212216	0.00444708	TBCA	ENSG00000171530
MRPS18A	RelapseT	RelapseN	786.775	264.034	525.405	1.57517	0.595348	2.6458	0.00814985	0.0481285	MRPS18A	ENSG00000096080
IFITM3	RelapseT	RelapseN	6824.8	2290.48	4557.64	1.57497	0.455619	3.45678	0.000546669	0.00814218	IFITM3	ENSG00000142089
DPH2	RelapseT	RelapseN	1280.63	429.619	855.122	1.57475	0.414132	3.80253	0.000143225	0.00356828	DPH2	ENSG00000132768
RPL31	RelapseT	RelapseN	12279	4122.33	8200.66	1.57463	0.529036	2.97641	0.00291644	0.0236582	RPL31	ENSG00000071082
PSMD2	RelapseT	RelapseN	10347.9	3475.16	6911.51	1.57409	0.486854	3.23318	0.00122419	0.0133809	PSMD2	ENSG00000175166
UBE2L6	RelapseT	RelapseN	4065.03	1365.26	2715.14	1.57391	0.537024	2.9308	0.00338096	0.0261931	UBE2L6	ENSG00000156587
C1orf122	RelapseT	RelapseN	341.304	114.853	228.079	1.56762	0.488927	3.20625	0.00134479	0.0143162	C1orf122	ENSG00000197982
CHEK2	RelapseT	RelapseN	972.366	328.241	650.303	1.56661	0.51253	3.05662	0.00223845	0.0199446	CHEK2	ENSG00000183765
EIF3K	RelapseT	RelapseN	6575.17	2220.75	4397.96	1.56584	0.43821	3.57327	0.000352557	0.00612801	EIF3K	ENSG00000178982
EBPL	RelapseT	RelapseN	727.981	245.761	486.871	1.56548	0.596174	2.62588	0.00864242	0.0499204	EBPL	ENSG00000123179
MRPL51	RelapseT	RelapseN	1988.77	671.582	1330.18	1.56524	0.405964	3.85561	0.00011544	0.00312744	MRPL51	ENSG00000111639
UCK2	RelapseT	RelapseN	3560.95	1203.78	2382.37	1.56423	0.45365	3.4481	0.000564543	0.00826716	UCK2	ENSG00000143179
ELK1	RelapseT	RelapseN	2022.67	683.972	1353.32	1.5639	0.51113	3.05968	0.00221574	0.0198043	ELK1	ENSG00000126767
NOC4L	RelapseT	RelapseN	584.79	197.566	391.178	1.56378	0.436208	3.58495	0.000337138	0.00599122	NOC4L	ENSG00000184967
SPINDOC	RelapseT	RelapseN	1026.84	347.393	687.116	1.56375	0.424319	3.68532	0.000228412	0.00466108	SPINDOC	ENSG00000168005
SUMO1	RelapseT	RelapseN	1494.3	505.408	999.854	1.56347	0.564241	2.77093	0.00558966	0.0369829	SUMO1	ENSG00000116030
E2F6	RelapseT	RelapseN	726.834	246.079	486.456	1.56292	0.586039	2.66691	0.00765514	0.0460289	E2F6	ENSG00000169016
RPL23A	RelapseT	RelapseN	34950.2	11838.1	23394.1	1.56185	0.589392	2.64994	0.00805072	0.0477389	RPL23A	ENSG00000198242
TMEM161A	RelapseT	RelapseN	483.034	163.66	323.347	1.56151	0.34473	4.52965	5.90805e-06	0.000559236	TMEM161A	ENSG00000064545
ARMC6	RelapseT	RelapseN	1105.06	374.266	739.665	1.56149	0.42389	3.68371	0.000229866	0.00467123	ARMC6	ENSG00000105676
NDUFV1	RelapseT	RelapseN	4710.94	1597.69	3154.31	1.55984	0.424078	3.67818	0.000234901	0.00472421	NDUFV1	ENSG00000167792
RRS1	RelapseT	RelapseN	478.014	161.989	320.002	1.55921	0.384996	4.04994	5.1231e-05	0.00197787	RRS1	ENSG00000179041
NFKBIA	RelapseT	RelapseN	10629	3607.21	7118.1	1.55893	0.567002	2.74942	0.00597004	0.0386197	NFKBIA	ENSG00000100906
SLC39A6	RelapseT	RelapseN	4022.41	1365.36	2693.88	1.55878	0.515099	3.02618	0.00247662	0.0213666	SLC39A6	ENSG00000141424
HCFC1R1	RelapseT	RelapseN	427.68	145.259	286.47	1.5551	0.467728	3.3248	0.000884828	0.010862	HCFC1R1	ENSG00000103145
FAM83H	RelapseT	RelapseN	3166.51	1079.35	2122.93	1.5526	0.483781	3.2093	0.00133059	0.0142132	FAM83H	ENSG00000180921
CDCA7	RelapseT	RelapseN	1424	486.181	955.091	1.55034	0.601073	2.57928	0.00990058	0.0551018	CDCA7	ENSG00000144354
POLR2F	RelapseT	RelapseN	1096.67	374.48	735.574	1.54986	0.362406	4.27657	1.89794e-05	0.00107422	POLR2F	ENSG00000100142
CUTA	RelapseT	RelapseN	2678.78	914.917	1796.85	1.54957	0.494172	3.13569	0.00171451	0.0168375	CUTA	ENSG00000112514
ARF5	RelapseT	RelapseN	2559.31	875.051	1717.18	1.54785	0.459206	3.37071	0.000749761	0.00982568	ARF5	ENSG00000004059
DSG2	RelapseT	RelapseN	3882.2	1328.82	2605.51	1.54678	0.599743	2.57906	0.00990686	0.0551018	DSG2	ENSG00000046604
MCM3	RelapseT	RelapseN	7100.6	2431.73	4766.17	1.546	0.434419	3.55877	0.0003726	0.00636795	MCM3	ENSG00000112118
NT5C3B	RelapseT	RelapseN	552.182	189.158	370.67	1.5458	0.455826	3.39121	0.000695841	0.00941561	NT5C3B	ENSG00000141698
CENPF	RelapseT	RelapseN	4101.12	1405.84	2753.48	1.54443	0.598191	2.58184	0.00982751	0.0548536	CENPF	ENSG00000117724
RPF2	RelapseT	RelapseN	1055.14	361.987	708.561	1.54387	0.510358	3.02506	0.0024858	0.0214024	RPF2	ENSG00000197498
RPL37	RelapseT	RelapseN	15652.7	5371.8	10512.3	1.54285	0.484441	3.18481	0.00144847	0.0150708	RPL37	ENSG00000145592
PRDX6	RelapseT	RelapseN	4267.56	1468.34	2867.95	1.53908	0.478104	3.21913	0.00128578	0.0138642	PRDX6	ENSG00000117592
MAZ	RelapseT	RelapseN	9667.74	3326.48	6497.11	1.53903	0.349312	4.4059	1.05344e-05	0.000773487	MAZ	ENSG00000103495
CMAS	RelapseT	RelapseN	796.663	274.375	535.519	1.53732	0.490204	3.13609	0.00171217	0.0168375	CMAS	ENSG00000111726
METTL1	RelapseT	RelapseN	489.302	168.4	328.851	1.5366	0.483202	3.18003	0.0014726	0.0152531	METTL1	ENSG00000037897
ATP5PO	RelapseT	RelapseN	1708.53	590.593	1149.56	1.53168	0.457407	3.34861	0.000812193	0.0102702	ATP5PO	ENSG00000241837
EIF3M	RelapseT	RelapseN	5214.6	1804.44	3509.52	1.53087	0.478513	3.19922	0.00137801	0.0145908	EIF3M	ENSG00000149100
TNFSF15	RelapseT	RelapseN	809.756	279.973	544.865	1.53062	0.582593	2.62726	0.00860748	0.0498891	TNFSF15	ENSG00000181634
TIMM23	RelapseT	RelapseN	2044.21	707.61	1375.91	1.52991	0.455882	3.35595	0.000790939	0.0101338	TIMM23	ENSG00000265354
PDLIM1	RelapseT	RelapseN	10773.6	3731.67	7252.62	1.52951	0.540464	2.82999	0.00465494	0.0325225	PDLIM1	ENSG00000107438
IL1B	RelapseT	RelapseN	594.503	206.022	400.262	1.52939	0.469827	3.25522	0.00113305	0.0127078	IL1B	ENSG00000125538
ESPL1	RelapseT	RelapseN	1568.92	543.773	1056.35	1.52856	0.575064	2.65807	0.00785898	0.046918	ESPL1	ENSG00000135476
ECHS1	RelapseT	RelapseN	2463.28	855.26	1659.27	1.52593	0.519055	2.93981	0.0032841	0.0256726	ECHS1	ENSG00000127884
CENPO	RelapseT	RelapseN	1462.62	507.892	985.253	1.52578	0.544855	2.80034	0.00510484	0.0347993	CENPO	ENSG00000138092
CCNF	RelapseT	RelapseN	1995.78	693.097	1344.44	1.5257	0.533194	2.86144	0.00421726	0.0304469	CCNF	ENSG00000162063
DNAAF5	RelapseT	RelapseN	1839.84	639.114	1239.48	1.52546	0.453366	3.36474	0.000766159	0.00994108	DNAAF5	ENSG00000164818
FAM234A	RelapseT	RelapseN	1813.92	630.478	1222.2	1.52502	0.411728	3.70395	0.000212265	0.00444708	FAM234A	ENSG00000167930
KEAP1	RelapseT	RelapseN	2556.92	888.775	1722.85	1.52383	0.422436	3.60725	0.000309459	0.00566728	KEAP1	ENSG00000079999
NDUFA2	RelapseT	RelapseN	628.92	218.811	423.866	1.52194	0.582304	2.61365	0.00895812	0.0511851	NDUFA2	ENSG00000131495
CTPS1	RelapseT	RelapseN	4058	1414.17	2736.09	1.52067	0.422637	3.59805	0.000320609	0.00577721	CTPS1	ENSG00000171793
NLE1	RelapseT	RelapseN	1226.12	427.315	826.717	1.52059	0.449923	3.37966	0.000725743	0.00963956	NLE1	ENSG00000073536
BOD1	RelapseT	RelapseN	1686.31	588.284	1137.3	1.51891	0.369781	4.1076	3.99799e-05	0.00172584	BOD1	ENSG00000145919
UTP4	RelapseT	RelapseN	2672.57	934.089	1803.33	1.51648	0.553165	2.74146	0.00611669	0.0392934	UTP4	ENSG00000141076
JPT1	RelapseT	RelapseN	2785.5	974.915	1880.21	1.51451	0.548476	2.7613	0.00575714	0.0376767	JPT1	ENSG00000189159
TIMELESS	RelapseT	RelapseN	3055.24	1069.74	2062.49	1.51403	0.540019	2.80366	0.00505259	0.0345632	TIMELESS	ENSG00000111602
SERTAD1	RelapseT	RelapseN	412.557	144.493	278.525	1.51384	0.542357	2.79122	0.00525091	0.035411	SERTAD1	ENSG00000197019
DOHH	RelapseT	RelapseN	246.482	86.141	166.312	1.51236	0.418829	3.61092	0.000305114	0.00562705	DOHH	ENSG00000129932
DRG1	RelapseT	RelapseN	2844.65	997.292	1920.97	1.51199	0.42426	3.56384	0.000365474	0.00630373	DRG1	ENSG00000185721
PAPSS2	RelapseT	RelapseN	2750.46	965.999	1858.23	1.50975	0.424048	3.56033	0.000370394	0.00633987	PAPSS2	ENSG00000198682
COLCA2	RelapseT	RelapseN	2043.6	717.741	1380.67	1.50953	0.49617	3.04237	0.00234724	0.020625	COLCA2	ENSG00000214290
SLC29A1	RelapseT	RelapseN	1245.44	438.411	841.925	1.50645	0.374247	4.02528	5.6908e-05	0.00214238	SLC29A1	ENSG00000112759
PSMA7	RelapseT	RelapseN	3559.42	1253.12	2406.27	1.50581	0.470462	3.20071	0.00137088	0.0145349	PSMA7	ENSG00000101182
THNSL1	RelapseT	RelapseN	455.231	160.276	307.753	1.50531	0.505902	2.97549	0.00292522	0.0237172	THNSL1	ENSG00000185875
MRPS15	RelapseT	RelapseN	2116.3	745.553	1430.92	1.50457	0.435342	3.45606	0.00054813	0.00815604	MRPS15	ENSG00000116898
AKR1B1	RelapseT	RelapseN	2100.04	740.079	1420.06	1.50424	0.497517	3.0235	0.0024987	0.0214781	AKR1B1	ENSG00000085662
PSMD3	RelapseT	RelapseN	5368.46	1893.4	3630.93	1.50344	0.449286	3.34628	0.00081904	0.0103201	PSMD3	ENSG00000108344
PSMB4	RelapseT	RelapseN	6756.02	2383.61	4569.82	1.50284	0.415854	3.61387	0.000301666	0.00558974	PSMB4	ENSG00000159377
SGK1	RelapseT	RelapseN	9562.14	3375.64	6468.89	1.50205	0.410453	3.6595	0.000252708	0.00491962	SGK1	ENSG00000118515
UBE2M	RelapseT	RelapseN	1882.77	664.489	1273.63	1.50197	0.429809	3.49452	0.000474921	0.00746244	UBE2M	ENSG00000130725
EIF3E	RelapseT	RelapseN	10244.7	3617.14	6930.94	1.50192	0.479755	3.1306	0.00174448	0.0170255	EIF3E	ENSG00000104408
NRSN2	RelapseT	RelapseN	640.085	225.8	432.943	1.50168	0.4079	3.68151	0.000231859	0.00468942	NRSN2	ENSG00000125841
DDIT3	RelapseT	RelapseN	546.541	193.379	369.96	1.50168	0.455448	3.29716	0.000976678	0.0115825	DDIT3	ENSG00000175197
PA2G4	RelapseT	RelapseN	5011.45	1771.04	3391.25	1.50034	0.334155	4.48995	7.12398e-06	0.000618448	PA2G4	ENSG00000170515
GPN1	RelapseT	RelapseN	1735.49	613.4	1174.44	1.50024	0.558508	2.68615	0.00722804	0.0442244	GPN1	ENSG00000198522
POLR2H	RelapseT	RelapseN	2046.19	723.624	1384.91	1.49888	0.408373	3.67037	0.000242204	0.00482964	POLR2H	ENSG00000163882
NDUFA6	RelapseT	RelapseN	1273.44	450.432	861.936	1.49878	0.539375	2.77873	0.00545711	0.0363439	NDUFA6	ENSG00000184983
RAB40C	RelapseT	RelapseN	1078.42	381.723	730.074	1.49866	0.434458	3.4495	0.000561621	0.00823973	RAB40C	ENSG00000197562
H3-3B	RelapseT	RelapseN	14329.3	5071.97	9700.61	1.49832	0.407884	3.6734	0.00023934	0.00479687	H3-3B	NA
GNA15	RelapseT	RelapseN	1334.9	472.396	903.646	1.49793	0.522362	2.86761	0.00413582	0.03017	GNA15	ENSG00000060558
JMJD8	RelapseT	RelapseN	649.307	229.569	439.438	1.49774	0.433112	3.45808	0.000544033	0.00812584	JMJD8	ENSG00000161999
GMPS	RelapseT	RelapseN	3607.25	1278.87	2443.06	1.49589	0.524948	2.8496	0.00437748	0.031166	GMPS	ENSG00000163655
RRP1	RelapseT	RelapseN	1635.34	580.035	1107.69	1.49565	0.415049	3.60354	0.000313916	0.00571234	RRP1	ENSG00000160214
SMYD5	RelapseT	RelapseN	1744.65	619.198	1181.92	1.49441	0.540001	2.76743	0.0056501	0.03724	SMYD5	ENSG00000135632
CCT6A	RelapseT	RelapseN	4979.95	1768.04	3374	1.49387	0.379313	3.93836	8.20417e-05	0.00260428	CCT6A	ENSG00000146731
TBCB	RelapseT	RelapseN	1901.6	675.221	1288.41	1.49383	0.565779	2.64031	0.00828308	0.0486186	TBCB	ENSG00000105254
TRIM28	RelapseT	RelapseN	9381.22	3331.49	6356.35	1.49353	0.366473	4.07542	4.59311e-05	0.00183643	TRIM28	ENSG00000130726
RITA1	RelapseT	RelapseN	917.821	326.199	622.01	1.49142	0.489176	3.04884	0.00229731	0.0203252	RITA1	ENSG00000139405
DECR2	RelapseT	RelapseN	276.168	98.5503	187.359	1.49088	0.467107	3.19173	0.00141423	0.0148052	DECR2	ENSG00000242612
IPO5	RelapseT	RelapseN	8218.18	2923.87	5571.02	1.49086	0.558438	2.66969	0.00759213	0.0457595	IPO5	ENSG00000065150
TBRG4	RelapseT	RelapseN	3129.28	1114.13	2121.7	1.48996	0.39523	3.76984	0.000163351	0.00385981	TBRG4	ENSG00000136270
XPOT	RelapseT	RelapseN	4461.44	1588.7	3025.07	1.48982	0.532802	2.79619	0.00517083	0.0350212	XPOT	ENSG00000184575
EEF2	RelapseT	RelapseN	113113	40279.7	76696.3	1.48963	0.391385	3.80604	0.000141209	0.00354332	EEF2	ENSG00000167658
FAAP24	RelapseT	RelapseN	236.931	84.207	160.569	1.48931	0.531389	2.80268	0.00506804	0.0346386	FAAP24	ENSG00000131944
ZNF579	RelapseT	RelapseN	298.558	106.293	202.426	1.4892	0.491439	3.03029	0.00244319	0.0211281	ZNF579	ENSG00000218891
SLC3A2	RelapseT	RelapseN	3273.14	1167.11	2220.13	1.48758	0.395084	3.76524	0.000166392	0.0039081	SLC3A2	ENSG00000168003
AFAP1	RelapseT	RelapseN	4364.58	1556.83	2960.71	1.48742	0.430639	3.45399	0.000552352	0.00820227	AFAP1	ENSG00000196526
BCAT2	RelapseT	RelapseN	1958.38	698.053	1328.22	1.48734	0.475164	3.13017	0.00174707	0.0170368	BCAT2	ENSG00000105552
COL12A1	RelapseT	RelapseN	3894.39	1389.07	2641.73	1.48725	0.480398	3.09586	0.00196242	0.0183414	COL12A1	ENSG00000111799
IRF6	RelapseT	RelapseN	8395.72	2995.32	5695.52	1.48694	0.461607	3.22122	0.00127645	0.0137942	IRF6	ENSG00000117595
C16orf91	RelapseT	RelapseN	388.892	138.408	263.65	1.48662	0.537784	2.76433	0.0057039	0.0374845	C16orf91	ENSG00000174109
CAD	RelapseT	RelapseN	6556.32	2339.51	4447.91	1.4866	0.467546	3.17957	0.00147492	0.0152671	CAD	ENSG00000084774
ZNF581	RelapseT	RelapseN	627.158	223.728	425.443	1.4864	0.439743	3.38015	0.000724464	0.00963369	ZNF581	ENSG00000171425
MRPL18	RelapseT	RelapseN	1728.34	616.763	1172.55	1.48599	0.451074	3.29434	0.00098652	0.0116463	MRPL18	ENSG00000112110
PLOD1	RelapseT	RelapseN	1875.67	669.605	1272.64	1.48531	0.375229	3.95842	7.54464e-05	0.00248545	PLOD1	ENSG00000083444
NUBP2	RelapseT	RelapseN	1028.88	367.38	698.132	1.48498	0.409173	3.62923	0.000284267	0.00534933	NUBP2	ENSG00000095906
ZNF74	RelapseT	RelapseN	641.597	229.618	435.608	1.48479	0.489018	3.03627	0.00239526	0.0208629	ZNF74	ENSG00000185252
SLC25A22	RelapseT	RelapseN	1161.45	414.922	788.188	1.48412	0.44609	3.32694	0.000878056	0.0108211	SLC25A22	ENSG00000177542
GADD45G	RelapseT	RelapseN	117.279	41.8522	79.5655	1.48349	0.555019	2.67285	0.00752089	0.0454173	GADD45G	ENSG00000130222
ERI3	RelapseT	RelapseN	2368.21	847.367	1607.79	1.4828	0.360502	4.11315	3.90299e-05	0.00170829	ERI3	ENSG00000117419
EIF3H	RelapseT	RelapseN	10682.8	3822.39	7252.58	1.48266	0.40622	3.64989	0.000262348	0.00505801	EIF3H	ENSG00000147677
CIT	RelapseT	RelapseN	4271.27	1529.37	2900.32	1.48165	0.555588	2.66682	0.00765732	0.0460289	CIT	ENSG00000122966
CFL1	RelapseT	RelapseN	12589.3	4510.12	8549.69	1.48088	0.482155	3.07138	0.0021307	0.0192523	CFL1	ENSG00000172757
MTHFD1L	RelapseT	RelapseN	1880.1	673.607	1276.85	1.48087	0.571821	2.58974	0.00960493	0.0539008	MTHFD1L	ENSG00000120254
NME3	RelapseT	RelapseN	285.491	102.158	193.824	1.48004	0.480054	3.08307	0.0020488	0.0188524	NME3	ENSG00000103024
TSR3	RelapseT	RelapseN	568.066	203.395	385.73	1.47971	0.439983	3.3631	0.000770725	0.00997992	TSR3	ENSG00000007520
RHOC	RelapseT	RelapseN	1906.88	684.191	1295.54	1.47863	0.459281	3.21946	0.00128434	0.0138642	RHOC	ENSG00000155366
MIS18A	RelapseT	RelapseN	479.32	171.725	325.522	1.47831	0.441561	3.34793	0.000814187	0.0102702	MIS18A	ENSG00000159055
TWNK	RelapseT	RelapseN	1191.21	428.103	809.655	1.4765	0.436651	3.38141	0.000721141	0.00962726	TWNK	ENSG00000107815
FADD	RelapseT	RelapseN	1017.06	365.451	691.258	1.47634	0.511717	2.88507	0.00391325	0.0289715	FADD	ENSG00000168040
EME1	RelapseT	RelapseN	427.683	153.75	290.717	1.47566	0.515159	2.86448	0.00417693	0.0303308	EME1	ENSG00000154920
MRPL36	RelapseT	RelapseN	543.426	195.132	369.279	1.47553	0.50613	2.91532	0.00355329	0.0271033	MRPL36	ENSG00000171421
SLC35B1	RelapseT	RelapseN	2409.47	866.349	1637.91	1.47536	0.499803	2.95187	0.00315854	0.0250188	SLC35B1	ENSG00000121073
NOP16	RelapseT	RelapseN	717.319	257.95	487.635	1.47515	0.372019	3.96526	7.33151e-05	0.0024515	NOP16	ENSG00000048162
PEBP1	RelapseT	RelapseN	7822.56	2814.86	5318.71	1.47442	0.325478	4.53002	5.89769e-06	0.000559236	PEBP1	ENSG00000089220
PNPLA4	RelapseT	RelapseN	656.861	236.469	446.665	1.47372	0.534009	2.75972	0.00578509	0.0377967	PNPLA4	ENSG00000006757
TMEM9	RelapseT	RelapseN	864.709	311.557	588.133	1.4734	0.567015	2.59852	0.00936279	0.052825	TMEM9	ENSG00000116857
HSPBP1	RelapseT	RelapseN	953.062	343.247	648.154	1.47205	0.508	2.89773	0.00375871	0.0281643	HSPBP1	ENSG00000133265
PPAT	RelapseT	RelapseN	995.421	358.941	677.181	1.47155	0.529604	2.77859	0.00545956	0.0363439	PPAT	ENSG00000128059
TMEM237	RelapseT	RelapseN	1469.92	530.58	1000.25	1.47016	0.533746	2.75443	0.00587948	0.0381911	TMEM237	ENSG00000155755
NEMP1	RelapseT	RelapseN	3820.22	1380.4	2600.31	1.46873	0.547396	2.68311	0.00729405	0.0444575	NEMP1	ENSG00000166881
MTX1	RelapseT	RelapseN	806.62	291.247	548.934	1.46811	0.508114	2.88933	0.00386063	0.0287498	MTX1	ENSG00000173171
TARS1	RelapseT	RelapseN	5188.19	1876.31	3532.25	1.46718	0.402078	3.649	0.000263261	0.00506319	TARS1	NA
SUMO2	RelapseT	RelapseN	4963.14	1796.7	3379.92	1.46566	0.463919	3.15931	0.00158143	0.0160109	SUMO2	ENSG00000188612
PRELID3B	RelapseT	RelapseN	2082.43	754.2	1418.32	1.46516	0.5472	2.67757	0.00741592	0.0449735	PRELID3B	ENSG00000101166
FDXR	RelapseT	RelapseN	1080.33	391.455	735.89	1.46291	0.40389	3.62204	0.000292287	0.00546101	FDXR	ENSG00000161513
RNF19B	RelapseT	RelapseN	5035.41	1826.71	3431.06	1.46256	0.448234	3.26293	0.00110267	0.0125475	RNF19B	ENSG00000116514
ENSG00000269242	RelapseT	RelapseN	4729.36	1717.94	3223.65	1.4609	0.551647	2.64826	0.00809083	0.0479017	ENSG00000269242	NA
UBL7	RelapseT	RelapseN	1673.31	607.896	1140.6	1.46042	0.484026	3.01723	0.00255097	0.0217726	UBL7	ENSG00000138629
MRPL22	RelapseT	RelapseN	1145.34	416.874	781.107	1.45734	0.508307	2.86704	0.00414326	0.0302103	MRPL22	ENSG00000082515
PHF5A	RelapseT	RelapseN	1378.41	501.688	940.05	1.45705	0.413555	3.52323	0.000426323	0.0069511	PHF5A	ENSG00000100410
JUNB	RelapseT	RelapseN	3386.55	1233.89	2310.22	1.45641	0.504764	2.88534	0.00390993	0.0289715	JUNB	ENSG00000171223
TBL3	RelapseT	RelapseN	1285.11	468.253	876.683	1.45589	0.367555	3.961	7.4635e-05	0.00247937	TBL3	ENSG00000183751
PC	RelapseT	RelapseN	988.921	360.67	674.795	1.45434	0.555372	2.61869	0.00882694	0.0506814	PC	ENSG00000173599
TFAP4	RelapseT	RelapseN	1323.83	483.659	903.747	1.45244	0.472872	3.07154	0.00212959	0.0192523	TFAP4	ENSG00000090447
LRP5	RelapseT	RelapseN	2228.15	814.905	1521.53	1.45109	0.516174	2.81124	0.00493506	0.0339363	LRP5	ENSG00000162337
NDUFA8	RelapseT	RelapseN	1064.24	389.014	726.625	1.45105	0.522164	2.77891	0.00545417	0.0363439	NDUFA8	ENSG00000119421
PVR	RelapseT	RelapseN	1345.17	492.086	918.626	1.45097	0.420216	3.45291	0.000554573	0.00820227	PVR	ENSG00000073008
STARD3NL	RelapseT	RelapseN	1065.87	390.089	727.977	1.44989	0.536382	2.70308	0.00686994	0.0426333	STARD3NL	ENSG00000010270
TSKU	RelapseT	RelapseN	783.392	287.032	535.212	1.44911	0.544884	2.65948	0.00782605	0.0467925	TSKU	ENSG00000182704
POLD1	RelapseT	RelapseN	1933.91	707.939	1320.93	1.44909	0.529551	2.73646	0.00621045	0.039644	POLD1	ENSG00000062822
CEBPB	RelapseT	RelapseN	867.972	317.599	592.786	1.44872	0.386665	3.7467	0.000179174	0.00405467	CEBPB	ENSG00000172216
C19orf53	RelapseT	RelapseN	936.339	343.529	639.934	1.44542	0.550389	2.62617	0.00863516	0.0499204	C19orf53	ENSG00000104979
SNRPB	RelapseT	RelapseN	3241.12	1190.01	2215.56	1.44509	0.428714	3.37076	0.000749622	0.00982568	SNRPB	ENSG00000125835
TARBP2	RelapseT	RelapseN	1014.62	372.909	693.764	1.44488	0.378942	3.81294	0.000137326	0.00350863	TARBP2	ENSG00000139546
RPS27A	RelapseT	RelapseN	21623	7943.12	14783	1.44476	0.500788	2.88498	0.00391437	0.0289715	RPS27A	ENSG00000143947
TFB2M	RelapseT	RelapseN	652.729	239.575	446.152	1.444	0.475235	3.0385	0.00237762	0.0207783	TFB2M	ENSG00000162851
SLBP	RelapseT	RelapseN	1430.1	525.667	977.882	1.44333	0.478286	3.01772	0.00254684	0.021761	SLBP	ENSG00000163950
DRAM1	RelapseT	RelapseN	1836.51	675.487	1256	1.44306	0.403264	3.57845	0.000345639	0.00606818	DRAM1	ENSG00000136048
PES1	RelapseT	RelapseN	3930.05	1445.34	2687.69	1.44287	0.335936	4.29506	1.74645e-05	0.00103165	PES1	ENSG00000100029
TRAPPC6A	RelapseT	RelapseN	478.013	175.672	326.843	1.44238	0.495681	2.90989	0.00361555	0.0274249	TRAPPC6A	ENSG00000007255
ATRAID	RelapseT	RelapseN	2413.64	888.685	1651.16	1.44102	0.503862	2.85995	0.00423706	0.0304969	ATRAID	ENSG00000138085
PNKD	RelapseT	RelapseN	3217.61	1184.77	2201.19	1.44081	0.538856	2.67383	0.00749895	0.0453788	PNKD	ENSG00000127838
SLX9	RelapseT	RelapseN	554.36	204.378	379.369	1.4397	0.437306	3.29219	0.000994102	0.0117094	SLX9	NA
PGD	RelapseT	RelapseN	8743.62	3227.61	5985.61	1.43762	0.455227	3.15804	0.00158834	0.0160359	PGD	ENSG00000142657
PRKDC	RelapseT	RelapseN	36646.5	13532.5	25089.5	1.43726	0.5395	2.66405	0.00772052	0.0463379	PRKDC	ENSG00000253729
FSCN1	RelapseT	RelapseN	2304.56	851.18	1577.87	1.4371	0.425081	3.38077	0.000722837	0.00963354	FSCN1	ENSG00000075618
R3HCC1	RelapseT	RelapseN	1215.91	449.569	832.737	1.43557	0.38185	3.75952	0.00017024	0.00395229	R3HCC1	ENSG00000104679
ZDHHC9	RelapseT	RelapseN	1459.63	539.633	999.633	1.43484	0.44738	3.2072	0.00134033	0.014288	ZDHHC9	ENSG00000188706
GRB7	RelapseT	RelapseN	1064.04	393.729	728.887	1.43413	0.540939	2.65118	0.00802105	0.0476793	GRB7	ENSG00000141738
RPS23	RelapseT	RelapseN	13516.7	5003.5	9260.11	1.43364	0.451228	3.17719	0.00148708	0.0153525	RPS23	ENSG00000186468
EFNB1	RelapseT	RelapseN	1072.26	397.526	734.894	1.43139	0.419637	3.41103	0.000647191	0.00902335	EFNB1	ENSG00000090776
KDF1	RelapseT	RelapseN	367.562	136.351	251.957	1.42954	0.500572	2.85581	0.00429278	0.030716	KDF1	ENSG00000175707
ZNF385C	RelapseT	RelapseN	253.366	93.8993	173.633	1.42935	0.476149	3.00191	0.00268296	0.0224358	ZNF385C	ENSG00000187595
PLD3	RelapseT	RelapseN	3920.59	1455.83	2688.21	1.42909	0.439853	3.24902	0.00115805	0.0128779	PLD3	ENSG00000105223
ZNF511	RelapseT	RelapseN	234.269	87.0013	160.635	1.42868	0.525943	2.71642	0.00659928	0.0414115	ZNF511	ENSG00000198546
MDH1	RelapseT	RelapseN	4073.07	1512.93	2793	1.42868	0.539144	2.6499	0.0080515	0.0477389	MDH1	ENSG00000014641
AUP1	RelapseT	RelapseN	5078.44	1889.74	3484.09	1.42609	0.536339	2.65894	0.00783875	0.046815	AUP1	ENSG00000115307
DKC1	RelapseT	RelapseN	3787.56	1409.37	2598.46	1.42601	0.365923	3.89702	9.73836e-05	0.0028429	DKC1	ENSG00000130826
TSSC4	RelapseT	RelapseN	765.488	284.96	525.224	1.42431	0.414248	3.4383	0.000585388	0.00846201	TSSC4	ENSG00000184281
HPRT1	RelapseT	RelapseN	751.45	279.797	515.624	1.42358	0.500363	2.8451	0.00443976	0.0314952	HPRT1	ENSG00000165704
POLR2D	RelapseT	RelapseN	3061.15	1142.24	2101.69	1.42213	0.438066	3.24638	0.00116883	0.012961	POLR2D	ENSG00000144231
UQCRC1	RelapseT	RelapseN	3928.46	1465.72	2697.09	1.42193	0.510494	2.78541	0.00534604	0.0358831	UQCRC1	ENSG00000010256
TM7SF3	RelapseT	RelapseN	5479.81	2048.16	3763.98	1.42	0.505863	2.80708	0.00499924	0.0342615	TM7SF3	ENSG00000064115
YIF1B	RelapseT	RelapseN	823.538	307.842	565.69	1.4191	0.533096	2.662	0.00776768	0.0464966	YIF1B	ENSG00000167645
RIDA	RelapseT	RelapseN	230.671	86.2447	158.458	1.41798	0.459935	3.083	0.00204925	0.0188524	RIDA	ENSG00000132541
ZNF428	RelapseT	RelapseN	1036.58	388.066	712.322	1.41752	0.423039	3.35081	0.00080577	0.0102353	ZNF428	ENSG00000131116
NR2F6	RelapseT	RelapseN	1088.99	407.678	748.333	1.41687	0.508547	2.78612	0.00533431	0.035835	NR2F6	ENSG00000160113
ARL6IP4	RelapseT	RelapseN	2757.25	1032.34	1894.79	1.41677	0.407994	3.47252	0.000515591	0.00790389	ARL6IP4	ENSG00000182196
DUS1L	RelapseT	RelapseN	4008.52	1502.48	2755.5	1.41557	0.321534	4.40254	1.06992e-05	0.000775339	DUS1L	ENSG00000169718
KRT8	RelapseT	RelapseN	14218.7	5331.29	9774.98	1.41521	0.478819	2.95562	0.00312037	0.0248255	KRT8	ENSG00000170421
DTYMK	RelapseT	RelapseN	1117.27	418.793	768.034	1.4152	0.413257	3.42449	0.000615943	0.00872417	DTYMK	ENSG00000168393
ZNF598	RelapseT	RelapseN	1486.02	557.228	1021.62	1.4151	0.41393	3.41869	0.000629238	0.00884367	ZNF598	ENSG00000167962
RPL3	RelapseT	RelapseN	98789.5	37045.5	67917.5	1.41505	0.515356	2.74578	0.00603675	0.0389231	RPL3	ENSG00000100316
SEMA4C	RelapseT	RelapseN	2803.69	1051.87	1927.78	1.41442	0.306821	4.60991	4.02837e-06	0.000465424	SEMA4C	ENSG00000168758
MFAP3L	RelapseT	RelapseN	213.06	79.6749	146.367	1.41421	0.542099	2.60876	0.00908707	0.0516402	MFAP3L	ENSG00000198948
METTL5	RelapseT	RelapseN	631.101	237.134	434.117	1.41184	0.492932	2.86416	0.00418118	0.0303308	METTL5	ENSG00000138382
PDRG1	RelapseT	RelapseN	686.23	258.011	472.121	1.41055	0.43392	3.2507	0.00115121	0.0128248	PDRG1	ENSG00000088356
ZFP64	RelapseT	RelapseN	1716.66	646.85	1181.76	1.40869	0.484345	2.90845	0.00363223	0.0275052	ZFP64	ENSG00000020256
TRIB1	RelapseT	RelapseN	4020.74	1514.87	2767.8	1.40804	0.492125	2.86115	0.00422114	0.030453	TRIB1	ENSG00000173334
WASF1	RelapseT	RelapseN	259.762	98.0036	178.883	1.40777	0.467379	3.01205	0.00259486	0.0220038	WASF1	ENSG00000112290
RPL10	RelapseT	RelapseN	46428.4	17513.6	31971	1.40652	0.502074	2.80141	0.00508793	0.0347437	RPL10	ENSG00000147403
PSMB5	RelapseT	RelapseN	1926.07	726.385	1326.22	1.40606	0.509117	2.76176	0.00574913	0.03766	PSMB5	ENSG00000100804
NHP2	RelapseT	RelapseN	930.94	350.991	640.965	1.40605	0.396444	3.54666	0.000390153	0.00657776	NHP2	ENSG00000145912
DKK3	RelapseT	RelapseN	1027.52	388.235	707.877	1.40442	0.534975	2.62522	0.00865939	0.0499688	DKK3	ENSG00000050165
SH3BP4	RelapseT	RelapseN	3180.54	1203.72	2192.13	1.40165	0.431024	3.2519	0.00114636	0.0128202	SH3BP4	ENSG00000130147
USP39	RelapseT	RelapseN	3356.94	1270.85	2313.9	1.40127	0.503964	2.78049	0.00542774	0.0362808	USP39	ENSG00000168883
ZNF697	RelapseT	RelapseN	350.166	132.512	241.339	1.40117	0.417891	3.35295	0.000799557	0.0101837	ZNF697	ENSG00000143067
PDIA5	RelapseT	RelapseN	1185.95	449.057	817.505	1.40047	0.489386	2.86169	0.00421387	0.0304469	PDIA5	ENSG00000065485
THBS2	RelapseT	RelapseN	644.833	244.362	444.598	1.39945	0.530581	2.63759	0.0083498	0.0488638	THBS2	ENSG00000186340
S100A16	RelapseT	RelapseN	2168.21	821.558	1494.88	1.39943	0.371501	3.76696	0.000165249	0.00388706	S100A16	ENSG00000188643
EBNA1BP2	RelapseT	RelapseN	1822.31	690.687	1256.5	1.39913	0.304715	4.5916	4.39851e-06	0.000490169	EBNA1BP2	ENSG00000117395
PGAM1	RelapseT	RelapseN	4119.45	1562.81	2841.13	1.39799	0.488779	2.86017	0.00423417	0.030491	PGAM1	ENSG00000171314
SEMA3F	RelapseT	RelapseN	2323.82	882.515	1603.17	1.39633	0.445544	3.13398	0.00172453	0.0168832	SEMA3F	ENSG00000001617
RAB5C	RelapseT	RelapseN	1062.85	403.881	733.363	1.39525	0.498745	2.79752	0.00514965	0.0349682	RAB5C	ENSG00000108774
ZNF768	RelapseT	RelapseN	1108.19	421.357	764.774	1.39481	0.410632	3.39673	0.000681957	0.00930981	ZNF768	ENSG00000169957
BZW2	RelapseT	RelapseN	2255.45	857.875	1556.66	1.39389	0.355754	3.91814	8.92361e-05	0.0026913	BZW2	ENSG00000136261
TUSC1	RelapseT	RelapseN	147.325	55.878	101.601	1.39293	0.46404	3.00175	0.00268436	0.0224358	TUSC1	ENSG00000198680
ATP5PB	RelapseT	RelapseN	4079.06	1554.36	2816.71	1.39168	0.471143	2.95384	0.00313851	0.0249068	ATP5PB	ENSG00000116459
ATG101	RelapseT	RelapseN	1584.62	603.858	1094.24	1.39124	0.354077	3.9292	8.52297e-05	0.00266246	ATG101	ENSG00000123395
VDAC3	RelapseT	RelapseN	3382.23	1289.95	2336.09	1.3906	0.510749	2.72266	0.00647579	0.0408797	VDAC3	ENSG00000078668
DUT	RelapseT	RelapseN	1526.31	582.675	1054.49	1.38839	0.481081	2.88597	0.00390206	0.0289349	DUT	ENSG00000128951
RNF43	RelapseT	RelapseN	1317.17	503.882	910.528	1.38692	0.502713	2.75888	0.00579996	0.0378781	RNF43	ENSG00000108375
CYCS	RelapseT	RelapseN	2002.52	765.587	1384.05	1.38678	0.425772	3.25709	0.0011256	0.0126537	CYCS	ENSG00000172115
CD63	RelapseT	RelapseN	9501.59	3634.15	6567.87	1.38639	0.466364	2.97276	0.00295133	0.0238551	CD63	ENSG00000135404
TCP1	RelapseT	RelapseN	5514.73	2109.83	3812.28	1.38611	0.404278	3.42859	0.000606716	0.00862744	TCP1	ENSG00000120438
COPZ1	RelapseT	RelapseN	4836.75	1853.56	3345.15	1.38351	0.328084	4.21693	2.47652e-05	0.00127585	COPZ1	ENSG00000111481
DGAT2	RelapseT	RelapseN	998.773	383.074	690.924	1.38275	0.386309	3.5794	0.000344383	0.0060529	DGAT2	ENSG00000062282
CISD1	RelapseT	RelapseN	636.043	243.96	440.001	1.38197	0.444316	3.11033	0.00186877	0.0176846	CISD1	ENSG00000122873
PSMA4	RelapseT	RelapseN	4371.39	1678.6	3025	1.38052	0.374899	3.68238	0.00023107	0.0046849	PSMA4	ENSG00000041357
BEND3	RelapseT	RelapseN	730.844	280.634	505.739	1.38013	0.533477	2.58704	0.0096805	0.0541894	BEND3	ENSG00000178409
FAH	RelapseT	RelapseN	849.752	326.073	587.913	1.37996	0.382767	3.60524	0.000311868	0.00569812	FAH	ENSG00000103876
MRPL24	RelapseT	RelapseN	1473.51	565.996	1019.75	1.37941	0.366742	3.76126	0.00016906	0.00394716	MRPL24	ENSG00000143314
ITGA11	RelapseT	RelapseN	537.545	206.909	372.227	1.37853	0.467974	2.94573	0.00322192	0.0252906	ITGA11	ENSG00000137809
RNF126	RelapseT	RelapseN	1711.28	658.425	1184.85	1.37742	0.358855	3.83836	0.000123857	0.00327086	RNF126	ENSG00000070423
ADI1	RelapseT	RelapseN	2530.44	974.107	1752.27	1.37715	0.505524	2.72421	0.00644551	0.0407559	ADI1	ENSG00000182551
ERH	RelapseT	RelapseN	1734.66	667.657	1201.16	1.37666	0.520773	2.6435	0.00820549	0.0483256	ERH	ENSG00000100632
CSRP1	RelapseT	RelapseN	5338.87	2055.64	3697.26	1.37664	0.40607	3.39016	0.00069852	0.00942132	CSRP1	ENSG00000159176
ZNF385A	RelapseT	RelapseN	1730.11	667.002	1198.55	1.37525	0.50076	2.74632	0.00602679	0.0389067	ZNF385A	ENSG00000161642
HGH1	RelapseT	RelapseN	595.076	229.843	412.459	1.3718	0.40585	3.38006	0.000724688	0.00963369	HGH1	ENSG00000235173
MRPS17	RelapseT	RelapseN	150.977	58.1713	104.574	1.37133	0.473317	2.89729	0.00376406	0.0281775	MRPS17	ENSG00000239789
TNPO2	RelapseT	RelapseN	6365.58	2460.72	4413.15	1.3713	0.390702	3.50984	0.000448382	0.00721129	TNPO2	ENSG00000105576
MFSD3	RelapseT	RelapseN	228.105	88.0967	158.101	1.37071	0.414371	3.30793	0.000939891	0.0112823	MFSD3	ENSG00000167700
HSF1	RelapseT	RelapseN	2614.2	1011.29	1812.75	1.37012	0.399114	3.43289	0.000597177	0.00855051	HSF1	ENSG00000185122
COPE	RelapseT	RelapseN	2149.22	832.126	1490.67	1.36827	0.507938	2.69377	0.00706489	0.0434144	COPE	ENSG00000105669
RFNG	RelapseT	RelapseN	625.342	242.254	433.798	1.36688	0.388649	3.51701	0.000436435	0.00707709	RFNG	ENSG00000169733
DVL1	RelapseT	RelapseN	1054.77	409.023	731.895	1.36678	0.389972	3.50482	0.000456918	0.00728889	DVL1	ENSG00000107404
RHNO1	RelapseT	RelapseN	1630.65	631.924	1131.29	1.36677	0.409822	3.33502	0.000852922	0.0106028	RHNO1	ENSG00000171792
DDOST	RelapseT	RelapseN	6845.45	2654.22	4749.83	1.36664	0.438156	3.11907	0.00181422	0.0173611	DDOST	ENSG00000244038
GTF3C6	RelapseT	RelapseN	873.028	338.809	605.919	1.3641	0.506101	2.69532	0.00703218	0.0432811	GTF3C6	ENSG00000155115
FDPS	RelapseT	RelapseN	3555.8	1381.14	2468.47	1.36401	0.43239	3.15458	0.00160727	0.016158	FDPS	ENSG00000160752
TMEM241	RelapseT	RelapseN	905.364	352.362	628.863	1.36046	0.461112	2.95039	0.00317371	0.0250848	TMEM241	ENSG00000134490
CCDC28B	RelapseT	RelapseN	1223.46	477.359	850.41	1.35818	0.354426	3.83207	0.000127071	0.00330209	CCDC28B	ENSG00000160050
WDR76	RelapseT	RelapseN	1382.59	539.806	961.198	1.35602	0.514241	2.63693	0.00836611	0.0488638	WDR76	ENSG00000092470
TMED3	RelapseT	RelapseN	3630.91	1419.83	2525.37	1.35445	0.484853	2.79352	0.00521375	0.035236	TMED3	ENSG00000166557
FAM162A	RelapseT	RelapseN	2317.68	906.145	1611.91	1.35426	0.414761	3.26516	0.00109403	0.0125022	FAM162A	ENSG00000114023
UQCRC2	RelapseT	RelapseN	7439.03	2912.02	5175.53	1.35304	0.426655	3.17127	0.00151776	0.015567	UQCRC2	ENSG00000140740
NAXE	RelapseT	RelapseN	1699.75	665.25	1182.5	1.35291	0.373956	3.61782	0.000297094	0.00551802	NAXE	ENSG00000163382
EARS2	RelapseT	RelapseN	2365.4	926.77	1646.09	1.35211	0.417543	3.23826	0.00120261	0.0132236	EARS2	ENSG00000103356
BRMS1	RelapseT	RelapseN	1363.05	533.891	948.472	1.35182	0.43784	3.08747	0.00201865	0.0186912	BRMS1	ENSG00000174744
LYRM4	RelapseT	RelapseN	978.286	383.472	680.879	1.35114	0.452565	2.98552	0.00283096	0.0232773	LYRM4	ENSG00000214113
NDUFS6	RelapseT	RelapseN	570.814	223.369	397.091	1.35084	0.514083	2.62767	0.00859706	0.0498655	NDUFS6	ENSG00000145494
EIF3G	RelapseT	RelapseN	6007.07	2359.06	4183.07	1.34825	0.431096	3.12748	0.0017631	0.0171221	EIF3G	ENSG00000130811
TSEN34	RelapseT	RelapseN	702.217	275.758	488.988	1.34808	0.426918	3.1577	0.00159021	0.0160378	TSEN34	ENSG00000170892
RHBDD3	RelapseT	RelapseN	548.077	215.265	381.671	1.34753	0.404321	3.33281	0.000859735	0.0106622	RHBDD3	ENSG00000100263
TRIP13	RelapseT	RelapseN	891.775	350.631	621.203	1.34575	0.50553	2.66207	0.00776623	0.0464966	TRIP13	ENSG00000071539
SNRPA	RelapseT	RelapseN	2495.34	981.444	1738.39	1.34572	0.43884	3.06653	0.0021656	0.0195003	SNRPA	ENSG00000077312
SLC1A5	RelapseT	RelapseN	4060.13	1601.69	2830.91	1.3419	0.361959	3.70732	0.000209467	0.00442172	SLC1A5	ENSG00000105281
UBFD1	RelapseT	RelapseN	3835.47	1513.34	2674.4	1.34187	0.515561	2.60274	0.0092481	0.0523471	UBFD1	ENSG00000103353
ATIC	RelapseT	RelapseN	4719.99	1862.72	3291.35	1.34115	0.394426	3.40027	0.000673201	0.00924652	ATIC	ENSG00000138363
FBXL6	RelapseT	RelapseN	309.512	121.99	215.751	1.34058	0.467729	2.86615	0.00415497	0.0302397	FBXL6	ENSG00000182325
SPINT2	RelapseT	RelapseN	3070.07	1213.66	2141.87	1.33867	0.47608	2.81186	0.00492563	0.0339012	SPINT2	ENSG00000167642
CTU1	RelapseT	RelapseN	165.77	65.7117	115.741	1.33775	0.462415	2.89297	0.00381613	0.0284454	CTU1	ENSG00000142544
NET1	RelapseT	RelapseN	7783.7	3079.27	5431.49	1.33773	0.445257	3.00439	0.00266116	0.0223608	NET1	ENSG00000173848
MPC2	RelapseT	RelapseN	399.697	158.366	279.031	1.33525	0.466415	2.8628	0.00419914	0.0304061	MPC2	ENSG00000143158
QTRT1	RelapseT	RelapseN	1045.94	414.601	730.272	1.33415	0.442511	3.01495	0.00257024	0.0218658	QTRT1	ENSG00000213339
NOP56	RelapseT	RelapseN	6139.52	2435.03	4287.28	1.33411	0.351863	3.79156	0.000149703	0.00364696	NOP56	ENSG00000101361
ADAMTS12	RelapseT	RelapseN	415.607	165.035	290.321	1.33365	0.493366	2.70316	0.00686829	0.0426333	ADAMTS12	ENSG00000151388
RPS19BP1	RelapseT	RelapseN	2104.53	835.923	1470.23	1.33151	0.508433	2.61885	0.00882261	0.0506814	RPS19BP1	ENSG00000187051
TXNL4A	RelapseT	RelapseN	2353.33	936.43	1644.88	1.32906	0.370797	3.58433	0.000337942	0.00599122	TXNL4A	ENSG00000141759
COLGALT1	RelapseT	RelapseN	4970.09	1979.52	3474.81	1.32805	0.45366	2.92741	0.00341795	0.0263524	COLGALT1	ENSG00000130309
HACD3	RelapseT	RelapseN	3146.84	1253.86	2200.35	1.32736	0.456048	2.91058	0.00360759	0.0273978	HACD3	ENSG00000074696
TYMS	RelapseT	RelapseN	942.036	375.201	658.619	1.32692	0.47016	2.82227	0.00476853	0.0330807	TYMS	ENSG00000176890
SGTA	RelapseT	RelapseN	2377.18	948.753	1662.97	1.32461	0.348439	3.80157	0.000143781	0.00356934	SGTA	ENSG00000104969
PYCR3	RelapseT	RelapseN	480.781	191.842	336.311	1.32388	0.485669	2.72588	0.00641299	0.0406484	PYCR3	ENSG00000104524
NEDD1	RelapseT	RelapseN	1712.48	684.746	1198.61	1.3226	0.404495	3.26976	0.00107639	0.0123998	NEDD1	ENSG00000139350
PPP4C	RelapseT	RelapseN	2574.34	1029.13	1801.73	1.32226	0.450786	2.93324	0.00335447	0.0260703	PPP4C	ENSG00000149923
PDCL3	RelapseT	RelapseN	907.599	363.289	635.444	1.32091	0.441879	2.9893	0.00279617	0.0230636	PDCL3	ENSG00000115539
JUP	RelapseT	RelapseN	10424.4	4176.13	7300.27	1.31975	0.368838	3.57814	0.000346053	0.00606867	JUP	ENSG00000173801
RNF5	RelapseT	RelapseN	1541.05	617.458	1079.26	1.31914	0.480289	2.74656	0.00602233	0.0388939	RNF5	ENSG00000204308
ITGAV	RelapseT	RelapseN	8428.09	3378.8	5903.44	1.31862	0.445784	2.95798	0.00309664	0.0246992	ITGAV	ENSG00000138448
SNU13	RelapseT	RelapseN	3846.16	1542.05	2694.11	1.31831	0.433628	3.04018	0.0023644	0.0207205	SNU13	ENSG00000100138
DHX34	RelapseT	RelapseN	1765.66	708.267	1236.96	1.31814	0.458978	2.8719	0.00408008	0.0299162	DHX34	ENSG00000134815
STUB1	RelapseT	RelapseN	464.384	185.991	325.187	1.31766	0.430619	3.05992	0.00221395	0.0198018	STUB1	ENSG00000103266
CLUH	RelapseT	RelapseN	3862.57	1549.45	2706.01	1.31764	0.462618	2.84823	0.00439633	0.0312719	CLUH	ENSG00000132361
PNPO	RelapseT	RelapseN	2430.91	975.785	1703.35	1.31691	0.465012	2.832	0.0046258	0.0324343	PNPO	ENSG00000108439
REEP4	RelapseT	RelapseN	810.138	325.23	567.684	1.31691	0.345354	3.81322	0.000137168	0.00350863	REEP4	ENSG00000168476
MMAB	RelapseT	RelapseN	959.319	385.305	672.312	1.31654	0.381406	3.45182	0.000556821	0.00822305	MMAB	ENSG00000139428
VEGFA	RelapseT	RelapseN	5980.11	2401.46	4190.78	1.31648	0.474595	2.7739	0.00553888	0.0368002	VEGFA	ENSG00000112715
OAF	RelapseT	RelapseN	492.497	198.159	345.328	1.31408	0.331968	3.95846	7.5435e-05	0.00248545	OAF	ENSG00000184232
SMPD4	RelapseT	RelapseN	4311.2	1734.44	3022.82	1.31351	0.409536	3.20731	0.00133983	0.014288	SMPD4	ENSG00000136699
HAX1	RelapseT	RelapseN	3607.46	1452.35	2529.9	1.31235	0.466397	2.81381	0.00489583	0.0337404	HAX1	ENSG00000143575
PABPC1	RelapseT	RelapseN	71165.3	28661	49913.2	1.31209	0.408774	3.20983	0.00132814	0.0142064	PABPC1	ENSG00000070756
MIIP	RelapseT	RelapseN	720.665	290.126	505.396	1.31112	0.472935	2.77231	0.00556601	0.036912	MIIP	ENSG00000116691
PTDSS1	RelapseT	RelapseN	5378.45	2171.25	3774.85	1.30861	0.403564	3.24262	0.00118434	0.0130685	PTDSS1	ENSG00000156471
BTG3	RelapseT	RelapseN	1004.97	405.704	705.336	1.30692	0.404023	3.23477	0.00121739	0.0133377	BTG3	ENSG00000154640
OTUB1	RelapseT	RelapseN	2786.64	1126.1	1956.37	1.30678	0.421032	3.10376	0.00191079	0.0180002	OTUB1	ENSG00000167770
SSRP1	RelapseT	RelapseN	8308.25	3359.35	5833.8	1.3063	0.335235	3.89667	9.7526e-05	0.0028429	SSRP1	ENSG00000149136
GLRX3	RelapseT	RelapseN	3380.15	1367.91	2374.03	1.30476	0.337606	3.86473	0.000111212	0.00307654	GLRX3	ENSG00000108010
CTNNBIP1	RelapseT	RelapseN	1250.39	506.641	878.517	1.30339	0.490149	2.65917	0.00783346	0.046815	CTNNBIP1	ENSG00000178585
UBL4A	RelapseT	RelapseN	1208.67	489.914	849.29	1.30239	0.491252	2.65116	0.00802146	0.0476793	UBL4A	ENSG00000102178
SHARPIN	RelapseT	RelapseN	1140.02	462.201	801.109	1.30178	0.391719	3.32325	0.000889756	0.0108969	SHARPIN	ENSG00000179526
ROBO1	RelapseT	RelapseN	13710	5561.41	9635.69	1.3016	0.490982	2.65101	0.00802511	0.0476793	ROBO1	ENSG00000169855
MRPS33	RelapseT	RelapseN	1281	519.39	900.193	1.3013	0.461838	2.81764	0.00483775	0.0334282	MRPS33	ENSG00000090263
ATF4	RelapseT	RelapseN	13475.1	5470.19	9472.66	1.30053	0.436246	2.98119	0.00287131	0.023452	ATF4	ENSG00000128272
SMARCD2	RelapseT	RelapseN	5256.26	2133.75	3695	1.3005	0.430509	3.02085	0.0025207	0.021601	SMARCD2	ENSG00000108604
RELB	RelapseT	RelapseN	2601.24	1055.66	1828.45	1.30048	0.385455	3.37389	0.000741152	0.00976171	RELB	ENSG00000104856
LSM2	RelapseT	RelapseN	755.01	306.719	530.864	1.29936	0.420808	3.08778	0.00201658	0.0186831	LSM2	ENSG00000204392
PCGF2	RelapseT	RelapseN	464.117	188.595	326.356	1.29723	0.414948	3.12625	0.00177053	0.0171625	PCGF2	ENSG00000277258
PKM	RelapseT	RelapseN	34820.9	14176	24498.4	1.2965	0.316995	4.08996	4.31456e-05	0.00177043	PKM	ENSG00000067225
PITX1	RelapseT	RelapseN	862.369	351.146	606.758	1.29648	0.499584	2.59512	0.00945579	0.0532159	PITX1	ENSG00000069011
NSDHL	RelapseT	RelapseN	767.765	312.533	540.149	1.2959	0.486389	2.66433	0.00771427	0.0463296	NSDHL	ENSG00000147383
NELFE	RelapseT	RelapseN	2796.18	1138.69	1967.43	1.29577	0.292147	4.43534	9.19273e-06	0.000711005	NELFE	ENSG00000204356
NDUFA3	RelapseT	RelapseN	1002.13	408.032	705.082	1.29499	0.426153	3.03879	0.00237534	0.02077	NDUFA3	ENSG00000170906
ABRACL	RelapseT	RelapseN	689.916	281.821	485.869	1.29325	0.429155	3.01348	0.00258271	0.0219482	ABRACL	ENSG00000146386
ATG4D	RelapseT	RelapseN	677.243	276.15	476.697	1.29316	0.34699	3.72681	0.00019392	0.00421303	ATG4D	ENSG00000130734
NT5DC1	RelapseT	RelapseN	3237.78	1321.54	2279.66	1.29258	0.489399	2.64117	0.00826212	0.0485302	NT5DC1	ENSG00000178425
RWDD2B	RelapseT	RelapseN	985.039	402.008	693.524	1.29144	0.430282	3.00138	0.00268762	0.0224395	RWDD2B	ENSG00000156253
AKR7A2	RelapseT	RelapseN	1124.22	459.272	791.747	1.29115	0.378417	3.41198	0.000644933	0.00900785	AKR7A2	ENSG00000053371
RRP12	RelapseT	RelapseN	2529.98	1034.07	1782.02	1.29103	0.473482	2.72667	0.00639776	0.0405846	RRP12	ENSG00000052749
DCTD	RelapseT	RelapseN	3034.54	1240.57	2137.55	1.29045	0.363694	3.54818	0.000387905	0.00654689	DCTD	ENSG00000129187
C8orf33	RelapseT	RelapseN	1620.55	662.995	1141.77	1.28947	0.363884	3.54362	0.000394666	0.00661129	C8orf33	ENSG00000182307
RNF187	RelapseT	RelapseN	3110.14	1272.62	2191.38	1.2894	0.344058	3.74762	0.000178523	0.00405422	RNF187	ENSG00000168159
YIPF2	RelapseT	RelapseN	678.945	277.41	478.177	1.28937	0.486524	2.65016	0.0080453	0.0477389	YIPF2	ENSG00000130733
GPR161	RelapseT	RelapseN	1104.47	452.403	778.435	1.28812	0.388839	3.31273	0.000923914	0.0111535	GPR161	ENSG00000143147
RBFOX2	RelapseT	RelapseN	4416.66	1808.77	3112.71	1.28811	0.436394	2.95172	0.00316007	0.0250188	RBFOX2	ENSG00000100320
FKBP7	RelapseT	RelapseN	160.326	65.5913	112.958	1.28731	0.481222	2.67509	0.00747084	0.0452542	FKBP7	ENSG00000079150
ELOF1	RelapseT	RelapseN	1307.61	535.637	921.625	1.28702	0.438345	2.93609	0.00332381	0.0258934	ELOF1	ENSG00000130165
SLC25A43	RelapseT	RelapseN	1162.24	476.046	819.144	1.287	0.423431	3.03945	0.00237007	0.020747	SLC25A43	ENSG00000077713
ATP6V0B	RelapseT	RelapseN	1699.24	696.443	1197.84	1.28621	0.466595	2.75658	0.00584094	0.038016	ATP6V0B	ENSG00000117410
PSMD11	RelapseT	RelapseN	4846.66	1988.04	3417.35	1.28565	0.457548	2.80987	0.00495608	0.0340213	PSMD11	ENSG00000108671
CS	RelapseT	RelapseN	10151.5	4164.55	7158.03	1.28548	0.326342	3.93906	8.18018e-05	0.00260193	CS	ENSG00000062485
RFXANK	RelapseT	RelapseN	1180.22	484.21	832.215	1.28447	0.462332	2.77825	0.00546531	0.0363575	RFXANK	ENSG00000064490
RTL6	RelapseT	RelapseN	1867.82	768.119	1317.97	1.28263	0.407426	3.14813	0.00164317	0.0163931	RTL6	ENSG00000188636
MEA1	RelapseT	RelapseN	1664.03	684.087	1174.06	1.28186	0.373559	3.43148	0.000600302	0.00856374	MEA1	ENSG00000124733
ABHD17C	RelapseT	RelapseN	1571.72	646.466	1109.09	1.28116	0.398428	3.21553	0.00130203	0.0139937	ABHD17C	ENSG00000136379
MRPL43	RelapseT	RelapseN	898.365	369.321	633.843	1.28113	0.446123	2.87169	0.00408282	0.0299163	MRPL43	ENSG00000055950
NDUFB9	RelapseT	RelapseN	3067.72	1262.3	2165.01	1.28106	0.44727	2.86418	0.00418091	0.0303308	NDUFB9	ENSG00000147684
TMEM69	RelapseT	RelapseN	1232.07	506.615	869.342	1.28073	0.457414	2.79995	0.00511111	0.0348269	TMEM69	ENSG00000159596
AIMP2	RelapseT	RelapseN	747.438	307.421	527.43	1.28004	0.464874	2.75351	0.00589598	0.0382351	AIMP2	ENSG00000106305
ZNF32	RelapseT	RelapseN	1041.24	429.074	735.155	1.27862	0.487335	2.6237	0.00869797	0.0501238	ZNF32	ENSG00000169740
POLR2E	RelapseT	RelapseN	3643.07	1503.22	2573.14	1.27675	0.468988	2.72236	0.00648171	0.0408797	POLR2E	ENSG00000099817
SRP14	RelapseT	RelapseN	2274.91	938.82	1606.87	1.27631	0.483943	2.63733	0.00835626	0.0488638	SRP14	ENSG00000140319
NDST1	RelapseT	RelapseN	4333.5	1789.82	3061.66	1.2759	0.480605	2.65477	0.00793625	0.0472895	NDST1	ENSG00000070614
CCT8	RelapseT	RelapseN	4255.63	1757.48	3006.56	1.27577	0.458345	2.78343	0.00537882	0.0360416	CCT8	ENSG00000156261
MRPL2	RelapseT	RelapseN	345.253	142.412	243.832	1.27576	0.410579	3.10721	0.00188861	0.017834	MRPL2	ENSG00000112651
RPL22	RelapseT	RelapseN	2430.19	1004	1717.1	1.2754	0.331829	3.84354	0.000121274	0.00320805	RPL22	ENSG00000116251
STIP1	RelapseT	RelapseN	6049.91	2503.32	4276.61	1.27297	0.34555	3.68388	0.000229711	0.00467123	STIP1	ENSG00000168439
DRAP1	RelapseT	RelapseN	1549.37	641.19	1095.28	1.27254	0.487523	2.61022	0.00904838	0.0514762	DRAP1	ENSG00000175550
JPH1	RelapseT	RelapseN	418.431	173.427	295.929	1.27222	0.47364	2.68604	0.00723048	0.0442244	JPH1	ENSG00000104369
JUN	RelapseT	RelapseN	3504.17	1451.48	2477.83	1.27118	0.45169	2.81429	0.00488858	0.0337052	JUN	ENSG00000177606
LONP1	RelapseT	RelapseN	2924.59	1211.97	2068.28	1.271	0.400492	3.17359	0.00150565	0.0154831	LONP1	ENSG00000196365
PTPRF	RelapseT	RelapseN	21385.8	8867.46	15126.6	1.27005	0.439717	2.88834	0.00387279	0.028813	PTPRF	ENSG00000142949
PINX1	RelapseT	RelapseN	788.75	327.881	558.315	1.26805	0.465259	2.72548	0.00642084	0.0406764	PINX1	ENSG00000254093
RUVBL2	RelapseT	RelapseN	2993.36	1242.98	2118.17	1.26761	0.369002	3.43524	0.000592033	0.00852669	RUVBL2	ENSG00000183207
GUK1	RelapseT	RelapseN	2498	1037.8	1767.9	1.26707	0.458223	2.76517	0.00568927	0.0374196	GUK1	ENSG00000143774
ETFA	RelapseT	RelapseN	3017.81	1254.41	2136.11	1.26631	0.419247	3.02045	0.00252399	0.021601	ETFA	ENSG00000140374
CDK16	RelapseT	RelapseN	3967.59	1649.4	2808.5	1.26619	0.42999	2.94471	0.00323262	0.0253571	CDK16	ENSG00000102225
IFRD2	RelapseT	RelapseN	707.525	293.828	500.677	1.26576	0.458263	2.76207	0.00574362	0.03766	IFRD2	ENSG00000214706
MRPS21	RelapseT	RelapseN	1952.97	812.444	1382.71	1.26544	0.475112	2.66345	0.00773448	0.0463464	MRPS21	ENSG00000266472
ZNHIT1	RelapseT	RelapseN	2087.02	867.995	1477.51	1.26541	0.436215	2.90088	0.00372115	0.0280165	ZNHIT1	ENSG00000106400
ARF3	RelapseT	RelapseN	7927.69	3299.77	5613.73	1.26467	0.434493	2.91068	0.00360642	0.0273978	ARF3	ENSG00000134287
SNRNP40	RelapseT	RelapseN	3113.45	1296.02	2204.74	1.26395	0.41693	3.03156	0.00243291	0.0210856	SNRNP40	ENSG00000060688
FAM32A	RelapseT	RelapseN	1995.35	830.664	1413.01	1.26365	0.435571	2.90113	0.00371817	0.0280165	FAM32A	ENSG00000105058
RCC2	RelapseT	RelapseN	12558.3	5235.43	8896.86	1.2623	0.419942	3.0059	0.002648	0.0222622	RCC2	ENSG00000179051
COX14	RelapseT	RelapseN	745.126	310.737	527.932	1.2609	0.374524	3.36667	0.000760814	0.00992912	COX14	ENSG00000178449
PDCD11	RelapseT	RelapseN	6612.61	2760.53	4686.57	1.2604	0.47507	2.65309	0.00797598	0.0474901	PDCD11	ENSG00000148843
GPAA1	RelapseT	RelapseN	1434.82	598.664	1016.74	1.26012	0.351161	3.58843	0.000332677	0.00593881	GPAA1	ENSG00000197858
MAGOH	RelapseT	RelapseN	984.771	410.825	697.798	1.26009	0.461619	2.72973	0.00633871	0.040275	MAGOH	ENSG00000162385
MRPL9	RelapseT	RelapseN	1241.03	518.879	879.955	1.25714	0.455194	2.76176	0.00574899	0.03766	MRPL9	ENSG00000143436
DCAKD	RelapseT	RelapseN	2697.35	1128.9	1913.13	1.25688	0.465714	2.69883	0.00695839	0.0429798	DCAKD	ENSG00000172992
CLTB	RelapseT	RelapseN	1586.54	663.845	1125.19	1.25592	0.463472	2.70982	0.00673201	0.0420018	CLTB	ENSG00000175416
SSBP1	RelapseT	RelapseN	2692.71	1127.94	1910.32	1.25497	0.390366	3.21484	0.00130518	0.0140084	SSBP1	ENSG00000106028
NACC1	RelapseT	RelapseN	2719.62	1140.23	1929.92	1.25385	0.339244	3.696	0.000219022	0.00454023	NACC1	ENSG00000160877
CTDSPL	RelapseT	RelapseN	1359.44	570.444	964.942	1.25245	0.47947	2.61215	0.0089976	0.051336	CTDSPL	ENSG00000144677
CDC123	RelapseT	RelapseN	2727.56	1146.83	1937.19	1.24956	0.437138	2.85849	0.00425657	0.0305786	CDC123	ENSG00000151465
MRPS7	RelapseT	RelapseN	1238.21	520.374	879.292	1.24954	0.455826	2.74127	0.00612024	0.0393001	MRPS7	ENSG00000125445
EEF1D	RelapseT	RelapseN	13449.5	5659.86	9554.7	1.2487	0.373775	3.34078	0.000835433	0.0104427	EEF1D	ENSG00000104529
PGLS	RelapseT	RelapseN	1243.27	523.352	883.31	1.24755	0.429932	2.90175	0.00371088	0.0279794	PGLS	ENSG00000130313
FAM53C	RelapseT	RelapseN	2601.54	1096.02	1848.78	1.24728	0.459566	2.71404	0.00664682	0.0416101	FAM53C	ENSG00000120709
SCYL1	RelapseT	RelapseN	3119.18	1314.15	2216.66	1.2467	0.450185	2.76931	0.00561749	0.0370872	SCYL1	ENSG00000142186
FIS1	RelapseT	RelapseN	2438.99	1028.21	1733.6	1.24558	0.461488	2.69906	0.00695358	0.0429798	FIS1	ENSG00000214253
RPL6	RelapseT	RelapseN	32352.3	13647.1	22999.7	1.24524	0.450138	2.76636	0.00566855	0.0373303	RPL6	ENSG00000089009
KIAA2013	RelapseT	RelapseN	1781.56	752.304	1266.93	1.2434	0.447508	2.77851	0.00546095	0.0363439	KIAA2013	ENSG00000116685
DCLRE1B	RelapseT	RelapseN	627.058	264.534	445.796	1.24336	0.478949	2.59601	0.00943123	0.0530967	DCLRE1B	ENSG00000118655
TNFAIP3	RelapseT	RelapseN	14681.1	6204.19	10442.7	1.24262	0.456704	2.72085	0.00651144	0.0409478	TNFAIP3	ENSG00000118503
UQCRFS1	RelapseT	RelapseN	2344.09	990.47	1667.28	1.2421	0.452622	2.74424	0.0060652	0.0390584	UQCRFS1	ENSG00000169021
TIGD5	RelapseT	RelapseN	444.705	188.107	316.406	1.24207	0.447828	2.77353	0.00554509	0.0368259	TIGD5	ENSG00000179886
LSM4	RelapseT	RelapseN	1886.23	797.61	1341.92	1.24126	0.405772	3.05899	0.00222082	0.0198384	LSM4	ENSG00000130520
PFKP	RelapseT	RelapseN	4813.72	2036.66	3425.19	1.24074	0.380832	3.25798	0.00112209	0.0126461	PFKP	ENSG00000067057
MAP2K2	RelapseT	RelapseN	4549.75	1927.07	3238.41	1.23908	0.389921	3.17777	0.00148415	0.0153323	MAP2K2	ENSG00000126934
NUDT19	RelapseT	RelapseN	601.769	254.917	428.343	1.23891	0.409849	3.02285	0.0025041	0.0215128	NUDT19	ENSG00000213965
ZNF574	RelapseT	RelapseN	831.222	351.92	591.571	1.23835	0.430595	2.87591	0.00402861	0.0296356	ZNF574	ENSG00000105732
CHID1	RelapseT	RelapseN	1541.11	653.281	1097.2	1.2382	0.339834	3.64355	0.000268904	0.00514652	CHID1	ENSG00000177830
RPS15A	RelapseT	RelapseN	4389.71	1861.74	3125.73	1.23727	0.438072	2.82435	0.00473771	0.0329397	RPS15A	ENSG00000134419
SERTAD3	RelapseT	RelapseN	1003.76	425.82	714.792	1.23702	0.472735	2.61674	0.00887746	0.0508907	SERTAD3	ENSG00000167565
XRCC6	RelapseT	RelapseN	11692.3	4961.95	8327.12	1.23647	0.357479	3.45887	0.000542456	0.00811001	XRCC6	ENSG00000196419
ALDH18A1	RelapseT	RelapseN	4421.41	1876.48	3148.95	1.23637	0.366106	3.37709	0.000732582	0.00969761	ALDH18A1	ENSG00000059573
UBQLN4	RelapseT	RelapseN	2702.15	1146.89	1924.52	1.23627	0.354291	3.48943	0.00048406	0.00754568	UBQLN4	ENSG00000160803
RRM1	RelapseT	RelapseN	3115.88	1322.26	2219.07	1.23614	0.436748	2.83034	0.00464992	0.0325019	RRM1	ENSG00000167325
GPR137	RelapseT	RelapseN	984.875	418.05	701.462	1.23518	0.357322	3.45677	0.000546681	0.00814218	GPR137	ENSG00000173264
USP5	RelapseT	RelapseN	3198.01	1358.78	2278.4	1.23506	0.349014	3.5387	0.000402096	0.00671427	USP5	ENSG00000111667
DMAC2	RelapseT	RelapseN	1423.1	604.822	1013.96	1.23389	0.366164	3.36977	0.000752298	0.00984251	DMAC2	ENSG00000105341
SRC	RelapseT	RelapseN	2633.53	1120.04	1876.79	1.23372	0.476787	2.58756	0.00966574	0.0541647	SRC	ENSG00000197122
NSMCE1	RelapseT	RelapseN	1262.41	537.321	899.863	1.23197	0.355991	3.46068	0.000538806	0.00808621	NSMCE1	ENSG00000169189
ATP5F1A	RelapseT	RelapseN	15649	6664.09	11156.6	1.2315	0.438118	2.81088	0.00494056	0.0339445	ATP5F1A	ENSG00000152234
PGK1	RelapseT	RelapseN	9881.69	4210.78	7046.23	1.23058	0.403402	3.05051	0.00228454	0.0202489	PGK1	ENSG00000102144
ESRRA	RelapseT	RelapseN	1290.35	550.122	920.234	1.22981	0.317592	3.87231	0.00010781	0.00300359	ESRRA	ENSG00000173153
KAT2A	RelapseT	RelapseN	2283.39	973.725	1628.56	1.22961	0.408625	3.00913	0.00261994	0.0221069	KAT2A	ENSG00000108773
COMT	RelapseT	RelapseN	2334.65	995.389	1665.02	1.22958	0.299877	4.10026	4.12682e-05	0.00172956	COMT	ENSG00000093010
DCAF13	RelapseT	RelapseN	1628.02	694.376	1161.2	1.22937	0.448666	2.74005	0.00614302	0.039382	DCAF13	ENSG00000164934
MCAT	RelapseT	RelapseN	577.992	246.757	412.374	1.22812	0.388667	3.15981	0.00157871	0.0159937	MCAT	ENSG00000100294
ATG2A	RelapseT	RelapseN	2094.43	894.648	1494.54	1.22737	0.466954	2.62846	0.00857726	0.0498242	ATG2A	ENSG00000110046
YRDC	RelapseT	RelapseN	500.455	213.686	357.071	1.22725	0.367376	3.34057	0.000836057	0.0104427	YRDC	ENSG00000196449
EFTUD2	RelapseT	RelapseN	7276.54	3109.9	5193.22	1.22644	0.424052	2.8922	0.0038256	0.0285025	EFTUD2	ENSG00000108883
ERGIC3	RelapseT	RelapseN	6996.99	2990.14	4993.56	1.22637	0.409075	2.99791	0.0027184	0.0226001	ERGIC3	ENSG00000125991
IMP4	RelapseT	RelapseN	1796.2	767.445	1281.82	1.22635	0.426033	2.87853	0.00399536	0.0294185	IMP4	ENSG00000136718
VANGL2	RelapseT	RelapseN	3485.18	1491.24	2488.21	1.22479	0.31043	3.94545	7.96514e-05	0.00256994	VANGL2	ENSG00000162738
HDGF	RelapseT	RelapseN	11669.2	4999.78	8334.5	1.22267	0.335824	3.64081	0.000271779	0.0051826	HDGF	ENSG00000143321
BABAM1	RelapseT	RelapseN	545.697	233.746	389.722	1.22218	0.441835	2.76614	0.00567235	0.0373396	BABAM1	ENSG00000105393
MBD3	RelapseT	RelapseN	1202.32	515.589	858.955	1.22148	0.464655	2.62879	0.00856887	0.0498123	MBD3	ENSG00000071655
JMJD4	RelapseT	RelapseN	581.42	249.756	415.588	1.21976	0.454063	2.68633	0.00722421	0.0442205	JMJD4	ENSG00000081692
NECTIN2	RelapseT	RelapseN	2202.65	946.104	1574.38	1.21862	0.400539	3.04246	0.00234652	0.020625	NECTIN2	ENSG00000130202
MCRS1	RelapseT	RelapseN	2119.36	910.818	1515.09	1.21845	0.312634	3.89738	9.72405e-05	0.0028429	MCRS1	ENSG00000187778
RCN2	RelapseT	RelapseN	1222.6	525.776	874.186	1.21746	0.384472	3.16659	0.00154238	0.0157476	RCN2	ENSG00000117906
JOSD1	RelapseT	RelapseN	2927.2	1259.33	2093.27	1.21665	0.433428	2.80705	0.00499978	0.0342615	JOSD1	ENSG00000100221
GTF2A2	RelapseT	RelapseN	789.927	339.894	564.91	1.21568	0.434666	2.79681	0.00516099	0.0350149	GTF2A2	ENSG00000140307
MTHFD2	RelapseT	RelapseN	2181.77	939.866	1560.82	1.21487	0.4153	2.92529	0.00344139	0.0264487	MTHFD2	ENSG00000065911
PSMD4	RelapseT	RelapseN	3879.53	1671.42	2775.47	1.21452	0.34024	3.56959	0.000357542	0.00619412	PSMD4	ENSG00000159352
TTLL12	RelapseT	RelapseN	3197.46	1378.67	2288.07	1.21338	0.372157	3.26041	0.00111253	0.0126127	TTLL12	ENSG00000100304
TYMP	RelapseT	RelapseN	4337.21	1870.67	3103.94	1.2129	0.384217	3.1568	0.00159513	0.0160712	TYMP	ENSG00000025708
NR2C2AP	RelapseT	RelapseN	505.227	218.157	361.692	1.21048	0.413646	2.92636	0.00342959	0.0264129	NR2C2AP	ENSG00000184162
KNOP1	RelapseT	RelapseN	1676.3	724.606	1200.45	1.21045	0.405965	2.98167	0.00286683	0.0234495	KNOP1	ENSG00000103550
NCLN	RelapseT	RelapseN	1595.68	689.948	1142.82	1.20951	0.368713	3.28036	0.00103675	0.0120849	NCLN	ENSG00000125912
UQCRB	RelapseT	RelapseN	1988.22	859.589	1423.9	1.20911	0.416453	2.90336	0.00369186	0.0278627	UQCRB	ENSG00000156467
IDH3B	RelapseT	RelapseN	2718.3	1175.99	1947.15	1.20832	0.37052	3.26114	0.00110963	0.012598	IDH3B	ENSG00000101365
TMEM70	RelapseT	RelapseN	462.111	200.127	331.119	1.20784	0.413931	2.91797	0.00352318	0.0269299	TMEM70	ENSG00000175606
MANBAL	RelapseT	RelapseN	1736.88	752.041	1244.46	1.20688	0.416287	2.89916	0.00374165	0.0280995	MANBAL	ENSG00000101363
PLP2	RelapseT	RelapseN	2721.81	1181.44	1951.63	1.20359	0.448371	2.68437	0.00726674	0.0443438	PLP2	ENSG00000102007
DGUOK	RelapseT	RelapseN	2236.45	971.149	1603.8	1.20302	0.419325	2.86895	0.00411835	0.0300938	DGUOK	ENSG00000114956
CSTB	RelapseT	RelapseN	2106.47	915.618	1511.05	1.20194	0.423779	2.83624	0.00456487	0.0321217	CSTB	ENSG00000160213
DUS3L	RelapseT	RelapseN	903.195	392.892	648.044	1.20191	0.35533	3.38253	0.000718212	0.00962085	DUS3L	ENSG00000141994
TMEM184B	RelapseT	RelapseN	2389.25	1038.58	1713.92	1.20187	0.333827	3.60027	0.000317885	0.00575453	TMEM184B	ENSG00000198792
CAMTA1	RelapseT	RelapseN	1304.58	567.55	936.063	1.2015	0.411978	2.91641	0.00354085	0.0270347	CAMTA1	ENSG00000171735
PFDN1	RelapseT	RelapseN	1472.13	640.03	1056.08	1.20112	0.438192	2.74107	0.00612389	0.0393074	PFDN1	ENSG00000113068
LAD1	RelapseT	RelapseN	3377.62	1469.87	2423.74	1.19987	0.446543	2.68702	0.00720921	0.0441803	LAD1	ENSG00000159166
YARS1	RelapseT	RelapseN	4824.89	2100.93	3462.91	1.19945	0.354373	3.38472	0.000712518	0.00956252	YARS1	NA
SMIM3	RelapseT	RelapseN	246.235	107.55	176.892	1.19867	0.453574	2.64274	0.00822394	0.048398	SMIM3	ENSG00000256235
MPZL1	RelapseT	RelapseN	6428.83	2802.5	4615.67	1.19783	0.346296	3.45896	0.000542263	0.00811001	MPZL1	ENSG00000197965
NOC2L	RelapseT	RelapseN	3152.66	1375.03	2263.84	1.19725	0.332685	3.59876	0.000319738	0.00576814	NOC2L	ENSG00000188976
SLC12A7	RelapseT	RelapseN	4038.73	1761.56	2900.15	1.19706	0.4117	2.90759	0.00364221	0.0275674	SLC12A7	ENSG00000113504
PLEKHG4	RelapseT	RelapseN	669.224	291.725	480.474	1.19695	0.383038	3.12489	0.00177871	0.0171866	PLEKHG4	ENSG00000196155
ENY2	RelapseT	RelapseN	946.191	413.409	679.8	1.19442	0.416252	2.86947	0.00411166	0.0300635	ENY2	ENSG00000120533
CHCHD6	RelapseT	RelapseN	442.054	193.531	317.792	1.19323	0.423365	2.81843	0.00482589	0.0333755	CHCHD6	ENSG00000159685
PUSL1	RelapseT	RelapseN	247.099	108.138	177.619	1.19322	0.446278	2.67372	0.00750157	0.0453788	PUSL1	ENSG00000169972
PANK1	RelapseT	RelapseN	394.144	171.987	283.066	1.19314	0.406284	2.93672	0.00331699	0.0258659	PANK1	ENSG00000152782
CAMKK2	RelapseT	RelapseN	3852.37	1686.65	2769.51	1.19151	0.373875	3.18692	0.00143796	0.0149931	CAMKK2	ENSG00000110931
MRPS18B	RelapseT	RelapseN	2508.15	1099.74	1803.95	1.18938	0.433345	2.74466	0.00605734	0.0390398	MRPS18B	ENSG00000204568
RPUSD2	RelapseT	RelapseN	482.819	211.4	347.109	1.18893	0.418185	2.84308	0.00446795	0.0315812	RPUSD2	ENSG00000166133
MTMR11	RelapseT	RelapseN	375.232	165.052	270.142	1.18779	0.381099	3.11676	0.00182848	0.0174656	MTMR11	ENSG00000014914
TIMM44	RelapseT	RelapseN	1199.05	526.491	862.769	1.18759	0.335047	3.54455	0.000393283	0.00659514	TIMM44	ENSG00000104980
NSA2	RelapseT	RelapseN	1926.86	846.092	1386.47	1.18681	0.391141	3.03422	0.00241162	0.0209706	NSA2	ENSG00000164346
RFC5	RelapseT	RelapseN	1257.46	552.806	905.135	1.1859	0.417827	2.83825	0.00453619	0.0319715	RFC5	ENSG00000111445
GAA	RelapseT	RelapseN	2218.1	976.128	1597.11	1.18382	0.375024	3.15666	0.00159589	0.0160712	GAA	ENSG00000171298
TMX2	RelapseT	RelapseN	2625.17	1155.38	1890.28	1.18364	0.336612	3.51634	0.000437544	0.00708776	TMX2	ENSG00000213593
RHEB	RelapseT	RelapseN	1458.79	642.193	1050.49	1.1836	0.402969	2.9372	0.00331189	0.0258518	RHEB	ENSG00000106615
NUP37	RelapseT	RelapseN	829.994	365.838	597.916	1.1801	0.368698	3.20074	0.00137077	0.0145349	NUP37	ENSG00000075188
REPIN1	RelapseT	RelapseN	5552	2451.08	4001.54	1.17954	0.312351	3.77634	0.000159151	0.00379476	REPIN1	ENSG00000214022
NCAPH2	RelapseT	RelapseN	1579.34	698.162	1138.75	1.17701	0.371586	3.16753	0.00153739	0.0157278	NCAPH2	ENSG00000025770
CTIF	RelapseT	RelapseN	934.045	413.689	673.867	1.1757	0.374024	3.14337	0.00167014	0.0165779	CTIF	ENSG00000134030
WDR43	RelapseT	RelapseN	3332.68	1475.42	2404.05	1.17545	0.446418	2.63307	0.00846178	0.0493358	WDR43	ENSG00000163811
NDUFS3	RelapseT	RelapseN	1611.23	713.32	1162.27	1.17492	0.334441	3.51307	0.000442962	0.00714605	NDUFS3	ENSG00000213619
IL15RA	RelapseT	RelapseN	1067.56	473.129	770.346	1.17467	0.397999	2.95143	0.00316302	0.0250254	IL15RA	ENSG00000134470
TMEM201	RelapseT	RelapseN	819.853	363.176	591.514	1.17436	0.430998	2.72475	0.00643505	0.0407225	TMEM201	ENSG00000188807
LYAR	RelapseT	RelapseN	568.978	252.307	410.642	1.17246	0.337305	3.47597	0.000509015	0.00783146	LYAR	ENSG00000145220
DDA1	RelapseT	RelapseN	1890.18	838.504	1364.34	1.17225	0.315389	3.71683	0.000201741	0.00429532	DDA1	ENSG00000130311
SEPHS1	RelapseT	RelapseN	2490.26	1104.8	1797.53	1.17216	0.373786	3.13591	0.00171324	0.0168375	SEPHS1	ENSG00000086475
TFRC	RelapseT	RelapseN	6889.71	3057.93	4973.82	1.17176	0.419725	2.79172	0.00524281	0.0353715	TFRC	ENSG00000072274
GARS1	RelapseT	RelapseN	5391.53	2393.17	3892.35	1.17165	0.34305	3.4154	0.000636875	0.00893276	GARS1	NA
NOLC1	RelapseT	RelapseN	4377.1	1946.65	3161.87	1.16895	0.369079	3.16722	0.00153906	0.0157341	NOLC1	ENSG00000166197
MCRIP2	RelapseT	RelapseN	777.43	345.65	561.54	1.16885	0.397977	2.93699	0.00331418	0.0258569	MCRIP2	ENSG00000172366
RTN3	RelapseT	RelapseN	2909.96	1294.67	2102.32	1.16842	0.444494	2.62865	0.00857255	0.0498153	RTN3	ENSG00000133318
ELOVL6	RelapseT	RelapseN	470.341	209.344	339.843	1.16774	0.413544	2.82374	0.00474669	0.0329875	ELOVL6	ENSG00000170522
LCMT1	RelapseT	RelapseN	1335.62	595.225	965.422	1.16598	0.371824	3.13584	0.00171362	0.0168375	LCMT1	ENSG00000205629
PSMA5	RelapseT	RelapseN	2835.15	1263.5	2049.32	1.16559	0.389134	2.99534	0.00274135	0.0226972	PSMA5	ENSG00000143106
GRWD1	RelapseT	RelapseN	1733.58	773.031	1253.31	1.1646	0.350196	3.32557	0.000882364	0.0108572	GRWD1	ENSG00000105447
PSMG3	RelapseT	RelapseN	772.904	344.551	558.727	1.16451	0.327904	3.55139	0.000383206	0.00649158	PSMG3	ENSG00000157778
APH1A	RelapseT	RelapseN	2983.11	1330.9	2157	1.16403	0.390388	2.98171	0.00286639	0.0234495	APH1A	ENSG00000117362
PRPF19	RelapseT	RelapseN	4222.97	1885.41	3054.19	1.16314	0.341902	3.40197	0.000669021	0.00920519	PRPF19	ENSG00000110107
CNOT9	RelapseT	RelapseN	5677.61	2535.1	4106.36	1.16311	0.385007	3.02101	0.00251933	0.021601	CNOT9	ENSG00000144580
PPM1G	RelapseT	RelapseN	5317.75	2374.82	3846.28	1.16274	0.330785	3.51508	0.000439616	0.00710668	PPM1G	ENSG00000115241
UQCC2	RelapseT	RelapseN	1796.05	802.095	1299.07	1.16257	0.37323	3.11489	0.00184011	0.0175447	UQCC2	ENSG00000137288
PPP1R16A	RelapseT	RelapseN	1028.52	460.181	744.352	1.16058	0.439439	2.64105	0.00826494	0.0485302	PPP1R16A	ENSG00000160972
ARF1	RelapseT	RelapseN	9851.47	4411.81	7131.64	1.15886	0.420823	2.75379	0.00589087	0.0382177	ARF1	ENSG00000143761
TMED2	RelapseT	RelapseN	8751.25	3926.16	6338.71	1.15622	0.339021	3.41047	0.000648508	0.0090337	TMED2	ENSG00000086598
LSM7	RelapseT	RelapseN	877.396	393.708	635.552	1.15554	0.410987	2.81163	0.0049291	0.0339102	LSM7	ENSG00000130332
RRP9	RelapseT	RelapseN	672.457	302.179	487.318	1.15202	0.429653	2.68127	0.00733439	0.0446341	RRP9	ENSG00000114767
ZNF408	RelapseT	RelapseN	404.576	181.758	293.167	1.15186	0.404999	2.84411	0.00445354	0.0315503	ZNF408	ENSG00000175213
RTCB	RelapseT	RelapseN	4972.03	2238.1	3605.06	1.15123	0.36305	3.17101	0.0015191	0.0155705	RTCB	ENSG00000100220
VPS28	RelapseT	RelapseN	1904.22	858.031	1381.13	1.14955	0.419724	2.73883	0.00616578	0.0394796	VPS28	ENSG00000160948
MYO19	RelapseT	RelapseN	4581	2067.23	3324.11	1.14791	0.349996	3.2798	0.00103883	0.0121001	MYO19	ENSG00000278259
PHC2	RelapseT	RelapseN	3438.31	1555.54	2496.92	1.1443	0.347095	3.2968	0.000977928	0.0115825	PHC2	ENSG00000134686
PRXL2B	RelapseT	RelapseN	717.011	323.929	520.47	1.14422	0.420461	2.72134	0.0065017	0.0409342	PRXL2B	NA
UBE2Z	RelapseT	RelapseN	8350.42	3779.24	6064.83	1.14378	0.357587	3.19861	0.00138092	0.0146065	UBE2Z	ENSG00000159202
ERF	RelapseT	RelapseN	1857.19	842.675	1349.93	1.1405	0.363292	3.13935	0.00169322	0.0167436	ERF	ENSG00000105722
PCCB	RelapseT	RelapseN	2160.44	980.758	1570.6	1.13892	0.424261	2.68448	0.00726429	0.0443438	PCCB	ENSG00000114054
TRAPPC3	RelapseT	RelapseN	2239.36	1016.71	1628.04	1.1387	0.339804	3.35103	0.00080511	0.0102352	TRAPPC3	ENSG00000054116
SCRIB	RelapseT	RelapseN	2257.18	1025.83	1641.5	1.13799	0.426129	2.67052	0.00757347	0.0456821	SCRIB	ENSG00000180900
SERPINH1	RelapseT	RelapseN	1661.11	754.961	1208.04	1.13763	0.38015	2.99259	0.00276622	0.0228646	SERPINH1	ENSG00000149257
AK2	RelapseT	RelapseN	7855.01	3570.89	5712.95	1.1372	0.308405	3.68735	0.000226599	0.00464218	AK2	ENSG00000004455
C18orf21	RelapseT	RelapseN	787.778	358.075	572.926	1.13648	0.405358	2.80366	0.00505261	0.0345632	C18orf21	ENSG00000141428
WDR12	RelapseT	RelapseN	1403.26	638.955	1021.11	1.13516	0.432241	2.62622	0.00863391	0.0499204	WDR12	ENSG00000138442
KXD1	RelapseT	RelapseN	3166.28	1441.63	2303.95	1.13468	0.418741	2.70973	0.00673379	0.0420018	KXD1	ENSG00000105700
P4HB	RelapseT	RelapseN	20438.2	9311.52	14874.8	1.13411	0.362965	3.12457	0.00178068	0.0171866	P4HB	ENSG00000185624
C17orf75	RelapseT	RelapseN	583.179	265.862	424.52	1.13365	0.387051	2.92895	0.00340104	0.0262865	C17orf75	ENSG00000108666
CDK2AP1	RelapseT	RelapseN	1055.86	481.264	768.561	1.13246	0.321282	3.52482	0.000423775	0.00692595	CDK2AP1	ENSG00000111328
UBE2L3	RelapseT	RelapseN	3242.34	1481.01	2361.67	1.13036	0.378987	2.98258	0.00285831	0.0234286	UBE2L3	ENSG00000185651
POMGNT1	RelapseT	RelapseN	4207.96	1922.54	3065.25	1.13	0.409965	2.75634	0.00584527	0.038016	POMGNT1	ENSG00000085998
ADIPOR2	RelapseT	RelapseN	3968.87	1814.03	2891.45	1.12972	0.39715	2.84456	0.00444722	0.0315197	ADIPOR2	ENSG00000006831
SMG8	RelapseT	RelapseN	1108.97	507.174	808.072	1.12886	0.36189	3.11934	0.00181254	0.0173555	SMG8	ENSG00000167447
TMEM51	RelapseT	RelapseN	568.617	260.421	414.519	1.1276	0.359342	3.13795	0.00170134	0.0167711	TMEM51	ENSG00000171729
UBA2	RelapseT	RelapseN	4561.74	2088.24	3324.99	1.12715	0.379453	2.97047	0.00297346	0.0239811	UBA2	ENSG00000126261
THOC3	RelapseT	RelapseN	1855.91	851.347	1353.63	1.12412	0.28744	3.9108	9.19896e-05	0.0027532	THOC3	ENSG00000051596
DNTTIP1	RelapseT	RelapseN	1505.79	690.453	1098.12	1.12399	0.414119	2.71418	0.00664396	0.0416101	DNTTIP1	ENSG00000101457
IDH2	RelapseT	RelapseN	6685.04	3067.29	4876.16	1.12376	0.303368	3.70427	0.000211997	0.00444708	IDH2	ENSG00000182054
MFN2	RelapseT	RelapseN	6257.54	2873.65	4565.6	1.12279	0.378119	2.96941	0.00298371	0.0239811	MFN2	ENSG00000116688
BUD31	RelapseT	RelapseN	1259.18	578.023	918.602	1.12251	0.384687	2.91798	0.00352304	0.0269299	BUD31	ENSG00000106245
MED24	RelapseT	RelapseN	3507.84	1612.39	2560.12	1.12134	0.411657	2.72397	0.0064502	0.0407691	MED24	ENSG00000008838
ZBTB39	RelapseT	RelapseN	1722.28	791.989	1257.14	1.12114	0.352661	3.17908	0.00147742	0.0152828	ZBTB39	ENSG00000166860
UMPS	RelapseT	RelapseN	2219.82	1021.6	1620.71	1.11954	0.371841	3.01081	0.00260556	0.0220469	UMPS	ENSG00000114491
GANAB	RelapseT	RelapseN	14272.7	6568.88	10420.8	1.11953	0.359575	3.11347	0.00184902	0.0175908	GANAB	ENSG00000089597
SAE1	RelapseT	RelapseN	3500.94	1611.7	2556.32	1.11906	0.336225	3.32832	0.000873714	0.0107818	SAE1	ENSG00000142230
DNAJB1	RelapseT	RelapseN	5509.47	2541.07	4025.27	1.11638	0.30139	3.70411	0.000212138	0.00444708	DNAJB1	ENSG00000132002
HNRNPAB	RelapseT	RelapseN	6155.3	2839.93	4497.61	1.11578	0.39061	2.85651	0.00428331	0.0306762	HNRNPAB	ENSG00000197451
VPS72	RelapseT	RelapseN	1933.48	892.181	1412.83	1.11514	0.418699	2.66335	0.00773668	0.0463464	VPS72	ENSG00000163159
COL3A1	RelapseT	RelapseN	7287.06	3366.57	5326.81	1.11412	0.428939	2.59739	0.00939348	0.0529601	COL3A1	ENSG00000168542
CLP1	RelapseT	RelapseN	385.375	177.778	281.576	1.1136	0.390125	2.85446	0.00431105	0.0307756	CLP1	ENSG00000172409
TLCD3A	RelapseT	RelapseN	781.121	361.318	571.219	1.11157	0.361627	3.0738	0.00211354	0.0191854	TLCD3A	NA
ADH5	RelapseT	RelapseN	3252.75	1505.5	2379.12	1.11111	0.315239	3.52466	0.000424029	0.00692595	ADH5	ENSG00000197894
NUP107	RelapseT	RelapseN	2785.43	1290.54	2037.99	1.11019	0.367692	3.01936	0.00253313	0.0216675	NUP107	ENSG00000111581
SMARCD1	RelapseT	RelapseN	4441.52	2058.81	3250.16	1.10936	0.368869	3.00746	0.00263445	0.0221839	SMARCD1	ENSG00000066117
BTBD2	RelapseT	RelapseN	2839.25	1316.47	2077.86	1.10871	0.341824	3.24351	0.00118066	0.013037	BTBD2	ENSG00000133243
PRIM1	RelapseT	RelapseN	400.71	185.764	293.237	1.10719	0.412676	2.68295	0.00729752	0.0444614	PRIM1	ENSG00000198056
TPD52L2	RelapseT	RelapseN	3507.07	1628.08	2567.58	1.10706	0.361466	3.06271	0.00219344	0.0196721	TPD52L2	ENSG00000101150
FKBP8	RelapseT	RelapseN	3647.27	1695.41	2671.34	1.10489	0.409509	2.6981	0.00697373	0.0430394	FKBP8	ENSG00000105701
BCAP31	RelapseT	RelapseN	3377.26	1572.74	2475	1.10242	0.353944	3.11467	0.00184154	0.0175476	BCAP31	ENSG00000185825
GEMIN6	RelapseT	RelapseN	509.602	237.621	373.611	1.10087	0.319071	3.45022	0.000560129	0.00823973	GEMIN6	ENSG00000152147
WIZ	RelapseT	RelapseN	2062.92	961.464	1512.19	1.10078	0.399798	2.75335	0.00589886	0.038238	WIZ	ENSG00000011451
EEF1A1	RelapseT	RelapseN	315173	146956	231065	1.10076	0.394167	2.79262	0.00522827	0.0352886	EEF1A1	ENSG00000156508
NACA	RelapseT	RelapseN	9438.99	4401.98	6920.48	1.10038	0.324284	3.39325	0.000690689	0.00938823	NACA	ENSG00000196531
CEBPA	RelapseT	RelapseN	644.661	300.748	472.705	1.09996	0.339714	3.23789	0.00120418	0.0132316	CEBPA	ENSG00000245848
ECSIT	RelapseT	RelapseN	1143.46	533.839	838.649	1.09784	0.386951	2.83716	0.00455167	0.0320432	ECSIT	ENSG00000130159
KHSRP	RelapseT	RelapseN	6855.3	3203.35	5029.33	1.09766	0.423843	2.58978	0.00960373	0.0539008	KHSRP	ENSG00000088247
GART	RelapseT	RelapseN	4867.23	2276.09	3571.66	1.09643	0.357876	3.06372	0.00218605	0.019617	GART	ENSG00000159131
KIF22	RelapseT	RelapseN	3805.01	1779.5	2792.26	1.09614	0.401425	2.73062	0.00632153	0.0401984	KIF22	ENSG00000079616
CPSF3	RelapseT	RelapseN	1873.13	876.469	1374.8	1.09529	0.404922	2.70494	0.00683171	0.0424463	CPSF3	ENSG00000119203
NUDC	RelapseT	RelapseN	3688.97	1728.12	2708.54	1.09393	0.326754	3.34785	0.000814399	0.0102702	NUDC	ENSG00000090273
THOC6	RelapseT	RelapseN	648.596	304.028	476.312	1.09218	0.308435	3.54104	0.000398547	0.00666209	THOC6	ENSG00000131652
EIF4A3	RelapseT	RelapseN	2211.17	1037.19	1624.18	1.09212	0.390355	2.79775	0.00514597	0.0349583	EIF4A3	ENSG00000141543
RAD23A	RelapseT	RelapseN	3059.43	1434.87	2247.15	1.09192	0.412704	2.64576	0.00815068	0.0481285	RAD23A	ENSG00000179262
NUDT16L1	RelapseT	RelapseN	392.8	184.247	288.524	1.08937	0.419857	2.59463	0.0094694	0.0532734	NUDT16L1	ENSG00000168101
CCDC59	RelapseT	RelapseN	710.207	333.808	522.008	1.08904	0.322817	3.37355	0.000742046	0.0097653	CCDC59	ENSG00000133773
LTA4H	RelapseT	RelapseN	4532.83	2131.46	3332.15	1.08861	0.322761	3.37279	0.000744095	0.00978407	LTA4H	ENSG00000111144
MVK	RelapseT	RelapseN	774.997	364.663	569.83	1.08841	0.42194	2.57953	0.00989343	0.0551018	MVK	ENSG00000110921
EIF3D	RelapseT	RelapseN	11284.8	5306.89	8295.83	1.08834	0.422289	2.57723	0.0099596	0.0553182	EIF3D	ENSG00000100353
SLC2A4RG	RelapseT	RelapseN	912.258	429.951	671.105	1.08447	0.352415	3.07724	0.00208926	0.0190642	SLC2A4RG	ENSG00000125520
NARS1	RelapseT	RelapseN	5014.24	2365.13	3689.69	1.08408	0.377263	2.87355	0.00405892	0.0298027	NARS1	NA
OSBPL1A	RelapseT	RelapseN	1456.56	689.12	1072.84	1.07969	0.401694	2.68784	0.00719162	0.0440897	OSBPL1A	ENSG00000141447
ERRFI1	RelapseT	RelapseN	870.723	412.355	641.539	1.07903	0.405684	2.65979	0.007819	0.0467682	ERRFI1	ENSG00000116285
SNF8	RelapseT	RelapseN	2429.63	1149.76	1789.69	1.07893	0.357371	3.01908	0.0025354	0.0216751	SNF8	ENSG00000159210
VARS1	RelapseT	RelapseN	3042.06	1442.25	2242.16	1.07688	0.412644	2.60971	0.00906187	0.0515187	VARS1	NA
DENND2B	RelapseT	RelapseN	5030.54	2385.19	3707.87	1.07645	0.375854	2.86402	0.00418296	0.0303308	DENND2B	NA
RPN2	RelapseT	RelapseN	8742.82	4151.04	6446.93	1.07451	0.39426	2.72539	0.00642259	0.0406764	RPN2	ENSG00000118705
SAMD1	RelapseT	RelapseN	1423.93	676.298	1050.11	1.07448	0.343281	3.13004	0.00174781	0.0170368	SAMD1	ENSG00000141858
FH	RelapseT	RelapseN	1537.14	730.582	1133.86	1.07252	0.375971	2.85268	0.00433526	0.0309074	FH	ENSG00000091483
DLG5	RelapseT	RelapseN	6886.28	3276.05	5081.16	1.07167	0.367722	2.91436	0.0035642	0.027159	DLG5	ENSG00000151208
PALB2	RelapseT	RelapseN	1216.77	580.144	898.456	1.06864	0.383513	2.78645	0.00532886	0.0358137	PALB2	ENSG00000083093
PDHA1	RelapseT	RelapseN	3094.5	1476.32	2285.41	1.06755	0.329774	3.23721	0.00120706	0.0132448	PDHA1	ENSG00000131828
TTC23	RelapseT	RelapseN	836.64	399.301	617.971	1.06648	0.408474	2.61088	0.00903084	0.0514323	TTC23	ENSG00000103852
MRPL27	RelapseT	RelapseN	1154.28	551.018	852.651	1.06629	0.360977	2.95391	0.00313775	0.0249068	MRPL27	ENSG00000108826
ATXN10	RelapseT	RelapseN	2915.38	1393.21	2154.29	1.06517	0.371074	2.87052	0.00409803	0.0299918	ATXN10	ENSG00000130638
SDHC	RelapseT	RelapseN	2248.57	1075.26	1661.91	1.06379	0.36518	2.91304	0.00357927	0.0272486	SDHC	ENSG00000143252
EXT1	RelapseT	RelapseN	3520.16	1684.38	2602.27	1.06372	0.389202	2.73309	0.00627439	0.039931	EXT1	ENSG00000182197
HSPA9	RelapseT	RelapseN	9899.02	4735.93	7317.48	1.06367	0.346898	3.06624	0.00216769	0.019508	HSPA9	ENSG00000113013
ZFAND1	RelapseT	RelapseN	1142.51	546.817	844.665	1.06289	0.33018	3.21911	0.00128588	0.0138642	ZFAND1	ENSG00000104231
MARS1	RelapseT	RelapseN	6285.49	3012.21	4648.85	1.06132	0.345764	3.06949	0.00214427	0.0193465	MARS1	NA
ZNF16	RelapseT	RelapseN	657.086	315.204	486.145	1.06073	0.333982	3.17601	0.00149317	0.0153951	ZNF16	ENSG00000170631
SPINT1	RelapseT	RelapseN	3964	1900.33	2932.17	1.06059	0.404216	2.62381	0.00869519	0.0501238	SPINT1	ENSG00000166145
RAVER1	RelapseT	RelapseN	1000.13	479.584	739.856	1.05993	0.37029	2.86243	0.00420402	0.0304274	RAVER1	ENSG00000161847
PRPF31	RelapseT	RelapseN	2510.2	1205.98	1858.09	1.05717	0.340168	3.10777	0.00188503	0.0178108	PRPF31	ENSG00000105618
COIL	RelapseT	RelapseN	1011.69	486.43	749.062	1.05681	0.355808	2.97016	0.00297644	0.0239811	COIL	ENSG00000121058
MYBBP1A	RelapseT	RelapseN	3396.6	1632.98	2514.79	1.05649	0.395154	2.67362	0.00750364	0.0453788	MYBBP1A	ENSG00000132382
SCAMP3	RelapseT	RelapseN	1688.78	813.156	1250.97	1.05382	0.389225	2.70748	0.0067796	0.0422227	SCAMP3	ENSG00000116521
DERA	RelapseT	RelapseN	1047.5	505.101	776.3	1.05269	0.32638	3.22536	0.00125816	0.0136719	DERA	ENSG00000023697
TNIP2	RelapseT	RelapseN	1747.63	842.356	1294.99	1.0523	0.378465	2.78045	0.00542839	0.0362808	TNIP2	ENSG00000168884
RNPS1	RelapseT	RelapseN	6565.36	3166.1	4865.73	1.05216	0.324084	3.24656	0.00116809	0.012961	RNPS1	ENSG00000205937
RAD51C	RelapseT	RelapseN	703.475	339.601	521.538	1.05101	0.370668	2.83545	0.00457615	0.0321866	RAD51C	ENSG00000108384
PIGU	RelapseT	RelapseN	1168.19	565.357	866.772	1.04633	0.344241	3.03954	0.00236944	0.020747	PIGU	ENSG00000101464
NGRN	RelapseT	RelapseN	1163.34	563.92	863.628	1.04424	0.31981	3.26518	0.00109395	0.0125022	NGRN	ENSG00000182768
WSB2	RelapseT	RelapseN	2596.29	1261.24	1928.76	1.04123	0.363504	2.86444	0.00417748	0.0303308	WSB2	ENSG00000176871
YARS2	RelapseT	RelapseN	897.165	436.344	666.755	1.04103	0.366142	2.84323	0.0044659	0.0315809	YARS2	ENSG00000139131
MCOLN1	RelapseT	RelapseN	492.864	239.693	366.278	1.0396	0.403279	2.57787	0.00994115	0.0552352	MCOLN1	ENSG00000090674
PDIA6	RelapseT	RelapseN	5557.04	2714.52	4135.78	1.03337	0.384958	2.68436	0.00726696	0.0443438	PDIA6	ENSG00000143870
SF3B4	RelapseT	RelapseN	2282.04	1115.63	1698.84	1.03178	0.393437	2.62248	0.00872928	0.0502448	SF3B4	ENSG00000143368
RCCD1	RelapseT	RelapseN	801.818	392.01	596.914	1.03144	0.39453	2.61436	0.00893946	0.0511412	RCCD1	ENSG00000166965
UBC	RelapseT	RelapseN	28686.3	14035.3	21360.8	1.03128	0.376961	2.73577	0.00622343	0.0396709	UBC	ENSG00000150991
TMEM109	RelapseT	RelapseN	2931.83	1435.87	2183.85	1.0295	0.393723	2.61478	0.00892858	0.0511092	TMEM109	ENSG00000110108
ARL16	RelapseT	RelapseN	827.456	405.402	616.429	1.02861	0.355149	2.89628	0.00377617	0.0282528	ARL16	ENSG00000214087
SPNS1	RelapseT	RelapseN	814.661	399.38	607.021	1.027	0.342613	2.99754	0.00272167	0.0226034	SPNS1	ENSG00000169682
CDK7	RelapseT	RelapseN	810.87	397.855	604.363	1.02638	0.371665	2.76158	0.00575218	0.03766	CDK7	ENSG00000134058
DESI1	RelapseT	RelapseN	2240.72	1100.69	1670.71	1.02594	0.374174	2.74187	0.00610912	0.0392608	DESI1	ENSG00000100418
HSPA8	RelapseT	RelapseN	58394.9	28792.8	43593.9	1.02012	0.360869	2.82683	0.00470113	0.0327954	HSPA8	ENSG00000109971
MRFAP1	RelapseT	RelapseN	4130.58	2037.69	3084.13	1.01906	0.329737	3.09053	0.00199801	0.0185767	MRFAP1	ENSG00000179010
POLRMT	RelapseT	RelapseN	1184.29	585.612	884.952	1.01599	0.370932	2.73902	0.00616228	0.0394733	POLRMT	ENSG00000099821
CANT1	RelapseT	RelapseN	2770	1370.47	2070.23	1.01524	0.366496	2.77012	0.00560358	0.0370265	CANT1	ENSG00000171302
AARS1	RelapseT	RelapseN	5729.58	2841.67	4285.62	1.0116	0.382371	2.64561	0.00815441	0.0481285	AARS1	NA
PARD3B	RelapseT	RelapseN	3151	1565.25	2358.13	1.00966	0.364352	2.77111	0.00558658	0.0369829	PARD3B	ENSG00000116117
TFG	RelapseT	RelapseN	4284.09	2129.3	3206.69	1.00831	0.340967	2.95719	0.00310454	0.0247371	TFG	ENSG00000114354
SLC4A2	RelapseT	RelapseN	2081.65	1035	1558.33	1.00821	0.309302	3.25961	0.00111564	0.0126145	SLC4A2	ENSG00000164889
TNFAIP1	RelapseT	RelapseN	2144.08	1066.2	1605.14	1.00785	0.352563	2.85865	0.00425449	0.0305786	TNFAIP1	ENSG00000109079
PNRC1	RelapseT	RelapseN	5560.27	2766.16	4163.21	1.00723	0.343289	2.93407	0.0033455	0.0260237	PNRC1	ENSG00000146278
TPGS2	RelapseT	RelapseN	3785.5	1883.54	2834.52	1.00702	0.359882	2.7982	0.00513886	0.0349251	TPGS2	ENSG00000134779
DSN1	RelapseT	RelapseN	691.867	344.44	518.154	1.00584	0.3544	2.83816	0.00453742	0.0319715	DSN1	ENSG00000149636
ZNF668	RelapseT	RelapseN	459.314	228.709	344.011	1.00426	0.349543	2.87306	0.00406518	0.0298347	ZNF668	ENSG00000167394
LYPLA2	RelapseT	RelapseN	1487.43	742.313	1114.87	1.00202	0.372691	2.68861	0.00717511	0.0440229	LYPLA2	ENSG00000011009
LRRC45	RelapseT	RelapseN	556.61	278.201	417.406	1.00074	0.375618	2.66424	0.00771619	0.0463296	LRRC45	ENSG00000169683
MIDEAS	RelapseT	RelapseN	2282.51	4566.57	3424.54	-1.00007	0.332325	-3.00932	0.00261834	0.0221069	MIDEAS	NA
KLHL36	RelapseT	RelapseN	1229.21	2461.46	1845.34	-1.00156	0.293609	-3.41119	0.000646797	0.00902335	KLHL36	ENSG00000135686
RABGAP1L	RelapseT	RelapseN	2507.27	5024	3765.63	-1.00253	0.367716	-2.72637	0.00640347	0.0406044	RABGAP1L	ENSG00000152061
ZMAT3	RelapseT	RelapseN	601.667	1205.64	903.652	-1.00321	0.35544	-2.82245	0.00476589	0.033077	ZMAT3	ENSG00000172667
ATXN3	RelapseT	RelapseN	479.979	964.262	722.121	-1.00479	0.325576	-3.08617	0.0020275	0.018729	ATXN3	ENSG00000066427
DDX17	RelapseT	RelapseN	19795	39932.4	29863.7	-1.01239	0.366808	-2.76	0.00578013	0.0377967	DDX17	ENSG00000100201
KLHL28	RelapseT	RelapseN	383.702	774.769	579.236	-1.01417	0.318471	-3.18448	0.00145012	0.0150708	KLHL28	ENSG00000179454
TTC13	RelapseT	RelapseN	809.78	1645.19	1227.49	-1.02229	0.385627	-2.65098	0.00802595	0.0476793	TTC13	ENSG00000143643
SORL1	RelapseT	RelapseN	6465.2	13134.4	9799.78	-1.0226	0.338557	-3.02048	0.00252375	0.021601	SORL1	ENSG00000137642
ZNF484	RelapseT	RelapseN	339.058	689.271	514.164	-1.02327	0.305091	-3.35399	0.000796541	0.0101837	ZNF484	ENSG00000127081
N4BP2L2	RelapseT	RelapseN	2405.11	4903.17	3654.14	-1.02732	0.38451	-2.67176	0.00754537	0.0455476	N4BP2L2	ENSG00000244754
CBL	RelapseT	RelapseN	2282.18	4673.22	3477.7	-1.03418	0.343332	-3.01219	0.00259368	0.0220038	CBL	ENSG00000110395
MBNL3	RelapseT	RelapseN	867.013	1776.81	1321.91	-1.03498	0.348861	-2.96675	0.00300965	0.0241648	MBNL3	ENSG00000076770
PURA	RelapseT	RelapseN	723.753	1487.97	1105.86	-1.03927	0.375147	-2.7703	0.00560045	0.0370214	PURA	ENSG00000185129
PSIP1	RelapseT	RelapseN	719.22	1486.15	1102.69	-1.04563	0.351732	-2.9728	0.00295095	0.0238551	PSIP1	ENSG00000164985
STX2	RelapseT	RelapseN	339.281	701.416	520.348	-1.04602	0.384309	-2.72181	0.00649254	0.0409215	STX2	ENSG00000111450
SH3KBP1	RelapseT	RelapseN	1714.45	3541.72	2628.08	-1.04705	0.385992	-2.71262	0.00667534	0.0416917	SH3KBP1	ENSG00000147010
GIT2	RelapseT	RelapseN	1370.73	2836.54	2103.63	-1.04859	0.369432	-2.83839	0.00453415	0.0319715	GIT2	ENSG00000139436
ARSG	RelapseT	RelapseN	393.364	814.008	603.686	-1.04977	0.346993	-3.02533	0.00248363	0.0213955	ARSG	ENSG00000141337
GCNT1	RelapseT	RelapseN	352.189	729.989	541.089	-1.04978	0.333791	-3.14503	0.0016607	0.0165122	GCNT1	ENSG00000187210
SIK3	RelapseT	RelapseN	1712.51	3547.46	2629.98	-1.05057	0.348367	-3.01571	0.00256375	0.0218342	SIK3	ENSG00000160584
DPYD	RelapseT	RelapseN	779.85	1618.04	1198.94	-1.0543	0.397883	-2.64978	0.00805446	0.0477389	DPYD	ENSG00000188641
PIEZO2	RelapseT	RelapseN	156.192	325.725	240.958	-1.05957	0.385583	-2.74797	0.00599662	0.0387597	PIEZO2	ENSG00000154864
SNX29	RelapseT	RelapseN	2002.03	4184.63	3093.33	-1.06311	0.322814	-3.29325	0.00099037	0.0116829	SNX29	ENSG00000048471
PIK3R1	RelapseT	RelapseN	1885.09	3943.23	2914.16	-1.06518	0.368869	-2.88768	0.0038809	0.028849	PIK3R1	ENSG00000145675
MBP	RelapseT	RelapseN	1747.97	3664.34	2706.16	-1.06802	0.392623	-2.72023	0.00652371	0.0410028	MBP	ENSG00000197971
KIAA0513	RelapseT	RelapseN	673.396	1411.42	1042.41	-1.06822	0.384411	-2.77884	0.00545534	0.0363439	KIAA0513	ENSG00000135709
RALGAPA1	RelapseT	RelapseN	1408.84	2956.01	2182.43	-1.06963	0.358976	-2.97966	0.00288564	0.0235055	RALGAPA1	ENSG00000174373
ZNF432	RelapseT	RelapseN	220.254	462.664	341.459	-1.07011	0.35548	-3.01031	0.00260982	0.0220711	ZNF432	ENSG00000256087
SCAPER	RelapseT	RelapseN	760.794	1598.61	1179.7	-1.07021	0.380856	-2.81	0.0049541	0.0340213	SCAPER	ENSG00000140386
TMF1	RelapseT	RelapseN	1059.91	2226.01	1642.96	-1.07072	0.316761	-3.38023	0.000724259	0.00963369	TMF1	ENSG00000144747
CA5B	RelapseT	RelapseN	368.351	777.586	572.969	-1.07795	0.393526	-2.73922	0.00615858	0.0394657	CA5B	ENSG00000169239
PTPRB	RelapseT	RelapseN	697.641	1481.43	1089.54	-1.08505	0.360701	-3.00818	0.00262817	0.0221429	PTPRB	ENSG00000127329
ALOX12	RelapseT	RelapseN	297.637	632.507	465.072	-1.08717	0.356983	-3.04543	0.00232347	0.0204809	ALOX12	ENSG00000108839
ZBTB38	RelapseT	RelapseN	2484.37	5279.57	3881.97	-1.08795	0.369244	-2.94643	0.00321469	0.0252689	ZBTB38	ENSG00000177311
SMC5	RelapseT	RelapseN	525.785	1118.18	821.98	-1.08866	0.323902	-3.36106	0.000776437	0.0100068	SMC5	ENSG00000198887
PHACTR2	RelapseT	RelapseN	891.705	1898.25	1394.98	-1.08921	0.354476	-3.07274	0.00212104	0.0192314	PHACTR2	ENSG00000112419
KIAA0586	RelapseT	RelapseN	658.767	1402.37	1030.57	-1.0907	0.292507	-3.7288	0.000192395	0.00419292	KIAA0586	ENSG00000100578
ZNF850	RelapseT	RelapseN	147.586	314.955	231.27	-1.09146	0.375717	-2.90502	0.00367234	0.0277554	ZNF850	ENSG00000267041
OXNAD1	RelapseT	RelapseN	1371.52	2945.42	2158.47	-1.10307	0.411432	-2.68106	0.00733889	0.0446359	OXNAD1	ENSG00000154814
LRRC8C	RelapseT	RelapseN	530.034	1141.54	835.786	-1.10807	0.404015	-2.74264	0.00609471	0.0392007	LRRC8C	ENSG00000171488
SETX	RelapseT	RelapseN	4009.6	8671.56	6340.58	-1.11268	0.299065	-3.72052	0.000198813	0.00426733	SETX	ENSG00000107290
KMT2E	RelapseT	RelapseN	3426.88	7418.38	5422.63	-1.11409	0.352946	-3.15653	0.00159659	0.0160712	KMT2E	ENSG00000005483
TLR7	RelapseT	RelapseN	299.191	651.231	475.211	-1.12251	0.353856	-3.17223	0.00151273	0.0155356	TLR7	ENSG00000196664
ANKRD13A	RelapseT	RelapseN	2012.68	4384.26	3198.47	-1.12345	0.393058	-2.85824	0.00425995	0.0305786	ANKRD13A	ENSG00000076513
PRKACB	RelapseT	RelapseN	584.258	1273.85	929.056	-1.12585	0.364882	-3.08552	0.00203198	0.0187424	PRKACB	ENSG00000142875
CCDC82	RelapseT	RelapseN	401.468	877.433	639.45	-1.12789	0.344435	-3.27461	0.00105808	0.0122607	CCDC82	ENSG00000149231
CWF19L2	RelapseT	RelapseN	413.271	904.13	658.7	-1.13089	0.420226	-2.69114	0.00712077	0.0437407	CWF19L2	ENSG00000152404
ZBTB20	RelapseT	RelapseN	3467.13	7600.81	5533.97	-1.1326	0.338629	-3.34465	0.000823874	0.0103399	ZBTB20	ENSG00000181722
ZNF577	RelapseT	RelapseN	417.371	916.593	666.982	-1.13449	0.402086	-2.8215	0.00477995	0.0331307	ZNF577	ENSG00000161551
STK4	RelapseT	RelapseN	3413.91	7502.59	5458.25	-1.13588	0.34699	-3.27354	0.0010621	0.0122893	STK4	ENSG00000101109
FNBP1	RelapseT	RelapseN	3361.62	7393.51	5377.57	-1.13677	0.42191	-2.69433	0.00705303	0.0433585	FNBP1	ENSG00000187239
WDFY2	RelapseT	RelapseN	865.782	1904.73	1385.25	-1.13681	0.328061	-3.46524	0.000529765	0.00801174	WDFY2	ENSG00000139668
PPP3CA	RelapseT	RelapseN	815.46	1799.35	1307.4	-1.14128	0.323105	-3.53223	0.000412077	0.00683734	PPP3CA	ENSG00000138814
ZNF782	RelapseT	RelapseN	282.285	624.083	453.184	-1.14254	0.362824	-3.14903	0.00163811	0.0163634	ZNF782	ENSG00000196597
ROCK1	RelapseT	RelapseN	1260.34	2783.58	2021.96	-1.14264	0.318223	-3.5907	0.000329788	0.00590874	ROCK1	ENSG00000067900
PDE7B	RelapseT	RelapseN	96.1045	211.601	153.853	-1.14395	0.403085	-2.83799	0.00453979	0.0319739	PDE7B	ENSG00000171408
PPP2R5C	RelapseT	RelapseN	2787.19	6160.1	4473.64	-1.14444	0.432227	-2.64777	0.00810238	0.0479521	PPP2R5C	ENSG00000078304
CYRIA	RelapseT	RelapseN	633.115	1399.09	1016.1	-1.14505	0.436823	-2.62131	0.00875934	0.0503606	CYRIA	NA
PSD4	RelapseT	RelapseN	2873.32	6381.84	4627.58	-1.15115	0.357233	-3.22239	0.00127125	0.013757	PSD4	ENSG00000125637
NCKAP1L	RelapseT	RelapseN	4007.86	8928.56	6468.21	-1.15576	0.408933	-2.82627	0.00470931	0.0328003	NCKAP1L	ENSG00000123338
ZNF708	RelapseT	RelapseN	261.593	582.751	422.172	-1.15691	0.354887	-3.25994	0.00111434	0.0126145	ZNF708	ENSG00000182141
SECISBP2	RelapseT	RelapseN	1669.15	3723.44	2696.29	-1.15748	0.385741	-3.00067	0.00269386	0.0224793	SECISBP2	ENSG00000187742
SGPP1	RelapseT	RelapseN	195.276	435.424	315.35	-1.15766	0.41801	-2.76945	0.00561504	0.0370867	SGPP1	ENSG00000126821
PLEKHO1	RelapseT	RelapseN	1349.86	3011.75	2180.81	-1.15795	0.439679	-2.63363	0.00844787	0.0492913	PLEKHO1	ENSG00000023902
RNASEL	RelapseT	RelapseN	447.917	1002.57	725.244	-1.16294	0.340272	-3.41767	0.000631602	0.00886895	RNASEL	ENSG00000135828
ARHGAP17	RelapseT	RelapseN	1671.83	3745.92	2708.87	-1.16323	0.442877	-2.62653	0.00862614	0.0499204	ARHGAP17	ENSG00000140750
ZNF852	RelapseT	RelapseN	292.022	655.675	473.848	-1.16577	0.350574	-3.32532	0.000883163	0.0108585	ZNF852	ENSG00000178917
SAMD4A	RelapseT	RelapseN	455.746	1024.02	739.882	-1.1663	0.444191	-2.62568	0.00864772	0.0499204	SAMD4A	ENSG00000020577
ANKRD12	RelapseT	RelapseN	1698.12	3814.79	2756.45	-1.16745	0.285068	-4.09533	4.21571e-05	0.00176174	ANKRD12	ENSG00000101745
NEMF	RelapseT	RelapseN	794.482	1787.6	1291.04	-1.16956	0.333334	-3.50867	0.000450354	0.0072282	NEMF	ENSG00000165525
UHRF2	RelapseT	RelapseN	1081.79	2434.96	1758.38	-1.1712	0.385987	-3.0343	0.00241098	0.0209706	UHRF2	ENSG00000147854
L3MBTL3	RelapseT	RelapseN	385.306	867.83	626.568	-1.17207	0.358565	-3.26877	0.00108016	0.0124068	L3MBTL3	ENSG00000198945
ANKRD36	RelapseT	RelapseN	1102.58	2487.33	1794.96	-1.17335	0.286663	-4.09314	4.25575e-05	0.0017653	ANKRD36	ENSG00000135976
SCRN1	RelapseT	RelapseN	852.717	1923.6	1388.16	-1.17444	0.391099	-3.00292	0.00267402	0.0224224	SCRN1	ENSG00000136193
PREX2	RelapseT	RelapseN	142.24	321.058	231.649	-1.17452	0.447232	-2.62621	0.00863425	0.0499204	PREX2	ENSG00000046889
TNK2	RelapseT	RelapseN	1182.92	2675.95	1929.44	-1.17723	0.420553	-2.79925	0.00512217	0.034872	TNK2	ENSG00000061938
TUT7	RelapseT	RelapseN	1517.72	3432.81	2475.26	-1.17799	0.350064	-3.36508	0.000765229	0.00994108	TUT7	ENSG00000083223
KAT2B	RelapseT	RelapseN	661.911	1499.48	1080.7	-1.18089	0.387117	-3.05047	0.00228481	0.0202489	KAT2B	ENSG00000114166
CHURC1	RelapseT	RelapseN	391.109	887.981	639.545	-1.18121	0.337968	-3.49504	0.000473996	0.00746244	CHURC1	ENSG00000258289
IGIP	RelapseT	RelapseN	157.092	357.532	257.312	-1.18438	0.396905	-2.98404	0.00284474	0.0233539	IGIP	ENSG00000182700
KRBA2	RelapseT	RelapseN	234.507	533.717	384.112	-1.18509	0.439206	-2.69825	0.00697053	0.0430365	KRBA2	ENSG00000184619
ZMYM6	RelapseT	RelapseN	221.582	504.338	362.96	-1.18611	0.427895	-2.77197	0.00557183	0.0369254	ZMYM6	ENSG00000163867
FAM126A	RelapseT	RelapseN	548.668	1253.61	901.141	-1.19115	0.367641	-3.23998	0.0011954	0.0131628	FAM126A	ENSG00000122591
STK38	RelapseT	RelapseN	1441.03	3292.59	2366.81	-1.19206	0.456505	-2.61127	0.00902066	0.0514116	STK38	ENSG00000112079
SNRK	RelapseT	RelapseN	807.288	1844.92	1326.1	-1.19273	0.352771	-3.38102	0.000722177	0.00963291	SNRK	ENSG00000163788
ANKAR	RelapseT	RelapseN	172.464	394.087	283.275	-1.19312	0.335727	-3.55384	0.000379643	0.00645599	ANKAR	ENSG00000151687
SENP7	RelapseT	RelapseN	612.243	1404.98	1008.61	-1.1984	0.399069	-3.00299	0.00267339	0.0224224	SENP7	ENSG00000138468
TLR10	RelapseT	RelapseN	918.633	2113.19	1515.91	-1.20262	0.415434	-2.89486	0.00379322	0.0283283	TLR10	ENSG00000174123
KCTD7	RelapseT	RelapseN	417.019	962.54	689.779	-1.20659	0.387892	-3.11064	0.00186683	0.0176815	KCTD7	ENSG00000243335
PPP1R12B	RelapseT	RelapseN	2057.3	4757.32	3407.31	-1.20899	0.432055	-2.79823	0.00513831	0.0349251	PPP1R12B	ENSG00000077157
MAML2	RelapseT	RelapseN	1139.3	2640.05	1889.67	-1.21168	0.417958	-2.89905	0.00374291	0.0280995	MAML2	ENSG00000184384
UGCG	RelapseT	RelapseN	857.546	1991.65	1424.6	-1.21622	0.369966	-3.28739	0.00101122	0.0118312	UGCG	ENSG00000148154
NPR2	RelapseT	RelapseN	264.354	613.644	438.999	-1.21734	0.450703	-2.70099	0.00691334	0.0428224	NPR2	ENSG00000159899
ZNF836	RelapseT	RelapseN	209.923	488.497	349.21	-1.22039	0.353392	-3.45338	0.000553612	0.00820227	ZNF836	ENSG00000196267
ATXN7	RelapseT	RelapseN	2052.95	4787.51	3420.23	-1.22119	0.407092	-2.99979	0.00270167	0.0225206	ATXN7	ENSG00000163635
VILL	RelapseT	RelapseN	455.87	1061.71	758.789	-1.22138	0.391957	-3.1161	0.00183263	0.0174946	VILL	ENSG00000136059
ADCY7	RelapseT	RelapseN	854.459	1993.84	1424.15	-1.22261	0.395588	-3.09061	0.00199747	0.0185767	ADCY7	ENSG00000121281
CTC1	RelapseT	RelapseN	1819.96	4247.3	3033.63	-1.22271	0.416996	-2.9322	0.00336574	0.0261165	CTC1	ENSG00000178971
FAM161B	RelapseT	RelapseN	159.017	372.133	265.575	-1.22706	0.441477	-2.77943	0.00544537	0.0363439	FAM161B	ENSG00000156050
STK10	RelapseT	RelapseN	2418.15	5661.67	4039.91	-1.22747	0.408697	-3.00337	0.00267004	0.0224224	STK10	ENSG00000072786
RASA2	RelapseT	RelapseN	569.056	1333.44	951.246	-1.22817	0.415594	-2.95522	0.00312447	0.0248456	RASA2	ENSG00000155903
MICAL1	RelapseT	RelapseN	1757.38	4134.28	2945.83	-1.23424	0.469985	-2.62613	0.00863621	0.0499204	MICAL1	ENSG00000135596
MAP3K1	RelapseT	RelapseN	1981.16	4667.59	3324.38	-1.23651	0.31188	-3.96469	7.34906e-05	0.00245172	MAP3K1	ENSG00000095015
HECW2	RelapseT	RelapseN	337.478	795.89	566.684	-1.23661	0.432168	-2.86141	0.00421761	0.0304469	HECW2	ENSG00000138411
MPEG1	RelapseT	RelapseN	2548.15	6010.26	4279.21	-1.23828	0.345518	-3.58383	0.000338595	0.00599122	MPEG1	ENSG00000197629
ZNF493	RelapseT	RelapseN	331.443	784.36	557.901	-1.24014	0.37018	-3.3501	0.000807836	0.0102397	ZNF493	ENSG00000196268
TAOK3	RelapseT	RelapseN	1075.13	2539.6	1807.36	-1.24043	0.368648	-3.36482	0.000765941	0.00994108	TAOK3	ENSG00000135090
DMTF1	RelapseT	RelapseN	1877.74	4437.96	3157.85	-1.24068	0.407951	-3.04124	0.00235603	0.0206702	DMTF1	ENSG00000135164
ITGAX	RelapseT	RelapseN	1175.39	2780.57	1977.98	-1.24181	0.430752	-2.8829	0.00394033	0.0291224	ITGAX	ENSG00000140678
CHD2	RelapseT	RelapseN	4099.32	9719.6	6909.46	-1.24543	0.286402	-4.34853	1.37053e-05	0.000897296	CHD2	ENSG00000173575
DZIP3	RelapseT	RelapseN	555.516	1318.81	937.161	-1.24695	0.476645	-2.6161	0.00889408	0.0509674	DZIP3	ENSG00000198919
KBTBD8	RelapseT	RelapseN	183.704	436.516	310.11	-1.24724	0.427394	-2.91824	0.0035201	0.0269299	KBTBD8	ENSG00000163376
RAD51B	RelapseT	RelapseN	353.016	839.098	596.057	-1.24872	0.390175	-3.2004	0.00137237	0.0145408	RAD51B	ENSG00000182185
MPHOSPH8	RelapseT	RelapseN	1170.91	2785.72	1978.32	-1.25014	0.307504	-4.06545	4.79406e-05	0.00188644	MPHOSPH8	ENSG00000196199
PALM2AKAP2	RelapseT	RelapseN	2512.73	5979.25	4245.99	-1.2509	0.409539	-3.05441	0.00225504	0.0200642	PALM2AKAP2	NA
SLC25A53	RelapseT	RelapseN	152.364	362.484	257.424	-1.25143	0.435347	-2.87456	0.00404592	0.0297351	SLC25A53	ENSG00000269743
TRANK1	RelapseT	RelapseN	3369.13	8023.4	5696.26	-1.25166	0.360165	-3.47523	0.000510412	0.00783978	TRANK1	ENSG00000168016
RASGRP1	RelapseT	RelapseN	982.652	2346.66	1664.65	-1.25594	0.469811	-2.67329	0.00751103	0.0453926	RASGRP1	ENSG00000172575
TFEC	RelapseT	RelapseN	245.834	587.861	416.847	-1.25896	0.436514	-2.88412	0.0039251	0.0290372	TFEC	ENSG00000105967
ANKHD1-EIF4EBP3	RelapseT	RelapseN	112.992	271.763	192.378	-1.26164	0.424501	-2.97207	0.00295804	0.023897	ANKHD1-EIF4EBP3	ENSG00000254996
GNB5	RelapseT	RelapseN	573.671	1378.15	975.913	-1.26341	0.377876	-3.34344	0.000827455	0.0103765	GNB5	ENSG00000069966
SOS2	RelapseT	RelapseN	552.31	1328.85	940.581	-1.26781	0.32348	-3.91929	8.88117e-05	0.00268882	SOS2	ENSG00000100485
TGFBR2	RelapseT	RelapseN	2281	5496.84	3888.92	-1.26932	0.457746	-2.77298	0.00555454	0.0368731	TGFBR2	ENSG00000163513
ACO1	RelapseT	RelapseN	570.435	1379.97	975.204	-1.27344	0.48419	-2.63005	0.00853733	0.0496841	ACO1	ENSG00000122729
INPP5F	RelapseT	RelapseN	724.741	1753.86	1239.3	-1.27382	0.389587	-3.26967	0.00107674	0.0123998	INPP5F	ENSG00000198825
DGKD	RelapseT	RelapseN	1404.94	3404.01	2404.48	-1.27635	0.380826	-3.35152	0.000803692	0.0102254	DGKD	ENSG00000077044
ENTPD1	RelapseT	RelapseN	1798.63	4357.73	3078.18	-1.27678	0.368829	-3.46172	0.000536739	0.0080706	ENTPD1	ENSG00000138185
MINDY2	RelapseT	RelapseN	215.47	525.654	370.562	-1.28237	0.383975	-3.33972	0.000838638	0.0104667	MINDY2	ENSG00000128923
TEP1	RelapseT	RelapseN	2005.67	4896.05	3450.86	-1.2873	0.38347	-3.35697	0.000788006	0.0101077	TEP1	ENSG00000129566
IQGAP2	RelapseT	RelapseN	800.769	1954.58	1377.68	-1.28761	0.375408	-3.42988	0.000603849	0.00860224	IQGAP2	ENSG00000145703
STYX	RelapseT	RelapseN	220.897	539.292	380.094	-1.28772	0.371166	-3.46938	0.000521661	0.00795811	STYX	ENSG00000198252
NABP1	RelapseT	RelapseN	2158.11	5271.17	3714.64	-1.2886	0.38888	-3.31362	0.000920966	0.011136	NABP1	ENSG00000173559
RAPGEF6	RelapseT	RelapseN	252.033	618.166	435.1	-1.29116	0.42139	-3.06404	0.00218368	0.0196069	RAPGEF6	ENSG00000158987
ETS1	RelapseT	RelapseN	4027.12	9861.79	6944.45	-1.29225	0.442867	-2.91792	0.00352369	0.0269299	ETS1	ENSG00000134954
PTGS1	RelapseT	RelapseN	250.535	616.204	433.37	-1.29725	0.440241	-2.94667	0.00321217	0.0252646	PTGS1	ENSG00000095303
RESF1	RelapseT	RelapseN	2898.22	7133.32	5015.77	-1.2992	0.293203	-4.43105	9.3777e-06	0.000714505	RESF1	NA
ZNF382	RelapseT	RelapseN	120.591	300.447	210.519	-1.31183	0.42589	-3.08022	0.00206848	0.0189589	ZNF382	ENSG00000161298
ZNF700	RelapseT	RelapseN	379.161	944.468	661.814	-1.31574	0.300214	-4.38269	1.17221e-05	0.000815719	ZNF700	ENSG00000196757
ZNF19	RelapseT	RelapseN	127.402	316.239	221.82	-1.31599	0.480702	-2.73764	0.00618814	0.0395812	ZNF19	ENSG00000157429
GABRR2	RelapseT	RelapseN	65.7552	163.929	114.842	-1.31675	0.505965	-2.60245	0.00925612	0.0523736	GABRR2	ENSG00000111886
ZNF699	RelapseT	RelapseN	125.883	313.885	219.884	-1.31889	0.470921	-2.80065	0.00509995	0.0347811	ZNF699	ENSG00000196110
DGKH	RelapseT	RelapseN	938.599	2343.96	1641.28	-1.31971	0.494743	-2.66746	0.00764272	0.0459939	DGKH	ENSG00000102780
ZNF366	RelapseT	RelapseN	177.884	445.456	311.67	-1.32188	0.499668	-2.64551	0.0081567	0.0481285	ZNF366	ENSG00000178175
MAP4K2	RelapseT	RelapseN	497.574	1244.53	871.05	-1.32212	0.437606	-3.02125	0.00251733	0.021601	MAP4K2	ENSG00000168067
SKAP2	RelapseT	RelapseN	389.799	974.738	682.268	-1.32439	0.365972	-3.61882	0.000295952	0.0055033	SKAP2	ENSG00000005020
CCDC88A	RelapseT	RelapseN	782.524	1962.14	1372.33	-1.32558	0.286574	-4.62562	3.73484e-06	0.000458481	CCDC88A	ENSG00000115355
SLC38A6	RelapseT	RelapseN	156.775	394.264	275.519	-1.32706	0.441936	-3.00284	0.00267474	0.0224224	SLC38A6	ENSG00000139974
DDR2	RelapseT	RelapseN	523.634	1315.39	919.51	-1.32869	0.510925	-2.60055	0.00930747	0.0525989	DDR2	ENSG00000162733
PIP4K2A	RelapseT	RelapseN	1925.06	4842.4	3383.73	-1.33109	0.418024	-3.18426	0.00145126	0.0150718	PIP4K2A	ENSG00000150867
ERCC5	RelapseT	RelapseN	250.012	628.843	439.427	-1.33174	0.430724	-3.09187	0.00198901	0.0185369	ERCC5	ENSG00000134899
STXBP5	RelapseT	RelapseN	537.028	1352.07	944.549	-1.33416	0.468506	-2.84769	0.00440376	0.031303	STXBP5	ENSG00000164506
ZBTB37	RelapseT	RelapseN	904.134	2284.17	1594.15	-1.33586	0.455426	-2.93321	0.00335481	0.0260703	ZBTB37	ENSG00000185278
MYCBP2	RelapseT	RelapseN	6564.86	16573.6	11569.2	-1.33611	0.317042	-4.21432	2.50536e-05	0.00128649	MYCBP2	ENSG00000005810
KCTD12	RelapseT	RelapseN	899.879	2275.49	1587.68	-1.33753	0.367327	-3.64125	0.000271315	0.00518003	KCTD12	ENSG00000178695
TNFSF8	RelapseT	RelapseN	347.434	877.675	612.555	-1.33908	0.512213	-2.61431	0.00894067	0.0511412	TNFSF8	ENSG00000106952
KIAA2026	RelapseT	RelapseN	953.342	2411.31	1682.33	-1.33915	0.302189	-4.43149	9.35852e-06	0.000714505	KIAA2026	ENSG00000183354
IL6R	RelapseT	RelapseN	1145.71	2899.98	2022.85	-1.34027	0.415611	-3.22482	0.00126051	0.013681	IL6R	ENSG00000160712
ZEB1	RelapseT	RelapseN	643.329	1630.26	1136.79	-1.34191	0.404458	-3.31781	0.000907268	0.0110511	ZEB1	ENSG00000148516
TFEB	RelapseT	RelapseN	535.062	1356.19	945.627	-1.34197	0.362722	-3.69972	0.000215839	0.00448609	TFEB	ENSG00000112561
ELK3	RelapseT	RelapseN	1010.37	2570.34	1790.35	-1.34708	0.519386	-2.59361	0.00949749	0.0534123	ELK3	ENSG00000111145
BLNK	RelapseT	RelapseN	1002.94	2552	1777.47	-1.34749	0.449785	-2.99585	0.00273681	0.0226812	BLNK	ENSG00000095585
GPCPD1	RelapseT	RelapseN	1139.08	2900.7	2019.89	-1.34796	0.287716	-4.68505	2.79892e-06	0.000379133	GPCPD1	ENSG00000125772
ZNF808	RelapseT	RelapseN	394.838	1004	699.417	-1.34854	0.451505	-2.98677	0.00281944	0.023219	ZNF808	ENSG00000198482
EML6	RelapseT	RelapseN	447.013	1140.78	793.896	-1.35051	0.499386	-2.70434	0.00684408	0.0425064	EML6	ENSG00000214595
ARID4A	RelapseT	RelapseN	460.239	1173.29	816.766	-1.35141	0.35123	-3.84767	0.000119249	0.00318848	ARID4A	ENSG00000032219
MYO5A	RelapseT	RelapseN	2160.13	5516.28	3838.21	-1.35219	0.378122	-3.57608	0.000348787	0.00608943	MYO5A	ENSG00000197535
CD84	RelapseT	RelapseN	1679.17	4322.46	3000.82	-1.3644	0.364487	-3.74334	0.000181588	0.0040693	CD84	ENSG00000066294
LY86	RelapseT	RelapseN	206.549	531.164	368.856	-1.36602	0.513727	-2.65904	0.00783633	0.046815	LY86	ENSG00000112799
ERMN	RelapseT	RelapseN	103.893	267.944	185.918	-1.36868	0.51075	-2.67975	0.00736764	0.0447451	ERMN	ENSG00000136541
MMP24	RelapseT	RelapseN	197.234	510.313	353.773	-1.37078	0.442389	-3.0986	0.00194438	0.0182074	MMP24	ENSG00000125966
MTM1	RelapseT	RelapseN	488.468	1267.02	877.746	-1.37298	0.416276	-3.29825	0.000972899	0.0115735	MTM1	ENSG00000171100
CATSPER2	RelapseT	RelapseN	234.723	608.284	421.504	-1.37368	0.485208	-2.83112	0.00463856	0.0324559	CATSPER2	ENSG00000166762
HDAC9	RelapseT	RelapseN	733.483	1908.39	1320.94	-1.37814	0.414082	-3.32817	0.000874184	0.0107818	HDAC9	ENSG00000048052
ZDHHC14	RelapseT	RelapseN	509.99	1327.05	918.519	-1.37873	0.39734	-3.46989	0.000520663	0.00795061	ZDHHC14	ENSG00000175048
CBWD5	RelapseT	RelapseN	184.353	479.477	331.915	-1.37941	0.431324	-3.19808	0.00138345	0.014609	CBWD5	ENSG00000147996
CD96	RelapseT	RelapseN	725.216	1899.12	1312.17	-1.38991	0.478083	-2.90725	0.00364616	0.0275841	CD96	ENSG00000153283
LAT2	RelapseT	RelapseN	765.156	2008.05	1386.6	-1.39212	0.481112	-2.89354	0.00380928	0.0284078	LAT2	ENSG00000086730
ZNF101	RelapseT	RelapseN	818.346	2148.95	1483.65	-1.39313	0.512012	-2.7209	0.00651051	0.0409478	ZNF101	ENSG00000181896
TNFAIP8L1	RelapseT	RelapseN	468.835	1232.32	850.578	-1.39398	0.429198	-3.24788	0.00116268	0.0129202	TNFAIP8L1	ENSG00000185361
IL18	RelapseT	RelapseN	174.402	458.569	316.485	-1.4002	0.521357	-2.68569	0.00723802	0.0442533	IL18	ENSG00000150782
NIN	RelapseT	RelapseN	2687.73	7111.4	4899.56	-1.40337	0.352689	-3.97905	6.9191e-05	0.00239668	NIN	ENSG00000100503
ZBTB25	RelapseT	RelapseN	754.487	2001.98	1378.23	-1.40751	0.454422	-3.09737	0.00195249	0.0182725	ZBTB25	ENSG00000089775
ZNF185	RelapseT	RelapseN	334.013	885.872	609.943	-1.40801	0.49547	-2.84177	0.00448635	0.0316827	ZNF185	ENSG00000147394
APBA1	RelapseT	RelapseN	75.976	201.864	138.92	-1.40815	0.472378	-2.98098	0.00287323	0.023452	APBA1	ENSG00000107282
MLYCD	RelapseT	RelapseN	684.019	1816.39	1250.21	-1.40844	0.475196	-2.96392	0.00303744	0.0243258	MLYCD	ENSG00000103150
SEMA4D	RelapseT	RelapseN	3031.25	8049.84	5540.55	-1.40915	0.513152	-2.74606	0.00603157	0.0389193	SEMA4D	ENSG00000187764
CPNE8	RelapseT	RelapseN	73.1046	194.302	133.703	-1.41009	0.478876	-2.94458	0.00323398	0.0253571	CPNE8	ENSG00000139117
TMEM243	RelapseT	RelapseN	278.644	739.611	509.127	-1.41037	0.365182	-3.8621	0.000112417	0.00309353	TMEM243	ENSG00000135185
CD69	RelapseT	RelapseN	177.244	470.023	323.633	-1.41133	0.458051	-3.08116	0.00206196	0.0189361	CD69	ENSG00000110848
CRYBG2	RelapseT	RelapseN	121.308	324.928	223.118	-1.4173	0.474583	-2.98641	0.00282272	0.0232217	CRYBG2	ENSG00000176092
AMY2B	RelapseT	RelapseN	305.709	815.63	560.669	-1.41761	0.547943	-2.58715	0.00967724	0.0541894	AMY2B	ENSG00000240038
MAP3K7CL	RelapseT	RelapseN	149.307	401.883	275.595	-1.42208	0.540277	-2.63213	0.00848523	0.0494358	MAP3K7CL	ENSG00000156265
ESR2	RelapseT	RelapseN	319.81	859.007	589.408	-1.42376	0.474179	-3.00258	0.00267704	0.0224224	ESR2	ENSG00000140009
ASB2	RelapseT	RelapseN	155.806	418.034	286.92	-1.42447	0.540165	-2.6371	0.0083617	0.0488638	ASB2	ENSG00000100628
SOBP	RelapseT	RelapseN	99.9593	268.822	184.391	-1.42505	0.477691	-2.9832	0.00285247	0.023393	SOBP	ENSG00000112320
TPK1	RelapseT	RelapseN	159.658	429.371	294.515	-1.42595	0.398376	-3.57942	0.00034436	0.0060529	TPK1	ENSG00000196511
PTPRO	RelapseT	RelapseN	138.16	371.716	254.938	-1.42637	0.409491	-3.48327	0.000495322	0.00767554	PTPRO	ENSG00000151490
FAM214A	RelapseT	RelapseN	1130.94	3045.74	2088.34	-1.42949	0.272606	-5.24379	1.57315e-07	6.17974e-05	FAM214A	ENSG00000047346
FAM107B	RelapseT	RelapseN	1667.37	4501.98	3084.68	-1.43302	0.328098	-4.36767	1.2558e-05	0.000845231	FAM107B	ENSG00000065809
SLC12A6	RelapseT	RelapseN	1446.55	3906.1	2676.33	-1.43329	0.301496	-4.75391	1.99524e-06	0.00030438	SLC12A6	ENSG00000140199
EPAS1	RelapseT	RelapseN	2664.25	7197.31	4930.78	-1.43383	0.40968	-3.49989	0.000465448	0.00737669	EPAS1	ENSG00000116016
TMED8	RelapseT	RelapseN	740.872	2004.19	1372.53	-1.43493	0.344805	-4.16156	3.16076e-05	0.00147374	TMED8	ENSG00000100580
ZNF433	RelapseT	RelapseN	86.5092	234.279	160.394	-1.43886	0.456349	-3.15297	0.00161618	0.0162269	ZNF433	ENSG00000197647
NFASC	RelapseT	RelapseN	682.858	1852.55	1267.7	-1.43954	0.393161	-3.66145	0.000250788	0.00488912	NFASC	ENSG00000163531
CCDC88C	RelapseT	RelapseN	2704.53	7340.13	5022.33	-1.44024	0.523381	-2.7518	0.00592694	0.0383725	CCDC88C	ENSG00000015133
LRRFIP1	RelapseT	RelapseN	2427.29	6592.41	4509.85	-1.4411	0.371494	-3.8792	0.000104801	0.00295644	LRRFIP1	ENSG00000124831
GAS7	RelapseT	RelapseN	518.972	1409.71	964.34	-1.44187	0.385551	-3.73977	0.000184188	0.00408363	GAS7	ENSG00000007237
PIK3C2B	RelapseT	RelapseN	2021.67	5496.46	3759.06	-1.44259	0.344231	-4.19077	2.78011e-05	0.0013737	PIK3C2B	ENSG00000133056
ST3GAL5	RelapseT	RelapseN	828.052	2259.5	1543.78	-1.44853	0.362306	-3.99809	6.38547e-05	0.00229599	ST3GAL5	ENSG00000115525
ELMO1	RelapseT	RelapseN	1817.75	4960.05	3388.9	-1.44863	0.505476	-2.86587	0.00415869	0.0302525	ELMO1	ENSG00000155849
KDM7A	RelapseT	RelapseN	1032.41	2824.87	1928.64	-1.45134	0.459874	-3.15594	0.0015998	0.0160932	KDM7A	ENSG00000006459
APH1B	RelapseT	RelapseN	178.655	487.673	333.164	-1.45223	0.472311	-3.07474	0.00210686	0.0191504	APH1B	ENSG00000138613
TBRG1	RelapseT	RelapseN	630.597	1734.35	1182.47	-1.46026	0.480865	-3.03674	0.00239152	0.0208535	TBRG1	ENSG00000154144
ST8SIA4	RelapseT	RelapseN	489.809	1346.59	918.199	-1.46071	0.354873	-4.11616	3.85244e-05	0.00169088	ST8SIA4	ENSG00000113532
LMO7	RelapseT	RelapseN	1661.73	4581.06	3121.39	-1.46346	0.551901	-2.65167	0.00800942	0.0476532	LMO7	ENSG00000136153
MCUB	RelapseT	RelapseN	218.556	602.424	410.49	-1.46504	0.494489	-2.96273	0.00304928	0.0244082	MCUB	ENSG00000005059
RASGRF1	RelapseT	RelapseN	121.009	333.141	227.075	-1.46516	0.53043	-2.76221	0.00574118	0.03766	RASGRF1	ENSG00000058335
STRBP	RelapseT	RelapseN	1231.03	3408.23	2319.63	-1.46997	0.38659	-3.80241	0.000143294	0.00356828	STRBP	ENSG00000165209
ATP2A3	RelapseT	RelapseN	2972.55	8247.57	5610.06	-1.47254	0.559128	-2.63363	0.00844784	0.0492913	ATP2A3	ENSG00000074370
NKTR	RelapseT	RelapseN	3063.93	8530.95	5797.44	-1.47718	0.409267	-3.60932	0.000306998	0.00563556	NKTR	ENSG00000114857
ZIK1	RelapseT	RelapseN	117.761	326.266	222.014	-1.47732	0.544505	-2.71314	0.00666497	0.0416917	ZIK1	ENSG00000171649
ENSG00000277758	RelapseT	RelapseN	31.6986	88.5118	60.1052	-1.47897	0.572252	-2.58448	0.00975261	0.0544766	ENSG00000277758	NA
ABHD6	RelapseT	RelapseN	187.968	524.92	356.444	-1.48499	0.500046	-2.96971	0.00298077	0.0239811	ABHD6	ENSG00000163686
SP110	RelapseT	RelapseN	1859.54	5208.76	3534.15	-1.48579	0.417807	-3.55617	0.000376299	0.006413	SP110	ENSG00000135899
GPRIN3	RelapseT	RelapseN	1140.24	3194.07	2167.15	-1.48627	0.425115	-3.49616	0.000472013	0.00744652	GPRIN3	ENSG00000185477
PCDHGC3	RelapseT	RelapseN	164.872	462.382	313.627	-1.48665	0.352248	-4.22048	2.43787e-05	0.00126989	PCDHGC3	ENSG00000240184
CCDC88B	RelapseT	RelapseN	674.298	1892.84	1283.57	-1.48861	0.490049	-3.03767	0.00238416	0.0208124	CCDC88B	ENSG00000168071
SH2D1A	RelapseT	RelapseN	148.121	414.966	281.544	-1.49143	0.494254	-3.01754	0.00254839	0.0217624	SH2D1A	ENSG00000183918
KCNK6	RelapseT	RelapseN	319.762	898.696	609.229	-1.4923	0.531134	-2.80966	0.00495945	0.0340296	KCNK6	ENSG00000099337
KDM4C	RelapseT	RelapseN	1496.79	4211.95	2854.37	-1.49313	0.427365	-3.4938	0.000476196	0.00747499	KDM4C	ENSG00000107077
MDFIC	RelapseT	RelapseN	452.945	1275.66	864.304	-1.4957	0.576007	-2.59667	0.00941318	0.0530186	MDFIC	ENSG00000135272
ARHGAP44	RelapseT	RelapseN	101.929	288.407	195.168	-1.49739	0.568738	-2.63282	0.00846784	0.0493528	ARHGAP44	ENSG00000006740
ITPR1	RelapseT	RelapseN	3520.09	9941.68	6730.88	-1.49772	0.474937	-3.15352	0.00161314	0.0162067	ITPR1	ENSG00000150995
PCSK7	RelapseT	RelapseN	1871.06	5308.82	3589.94	-1.50436	0.561638	-2.67851	0.00739495	0.044881	PCSK7	ENSG00000160613
PIK3CG	RelapseT	RelapseN	960.73	2726.28	1843.5	-1.50546	0.486564	-3.09405	0.00197442	0.0184228	PIK3CG	ENSG00000105851
FRMD4B	RelapseT	RelapseN	557.782	1583.96	1070.87	-1.50606	0.430541	-3.49807	0.000468635	0.00740811	FRMD4B	ENSG00000114541
PPM1K	RelapseT	RelapseN	885.678	2523.58	1704.63	-1.50972	0.352273	-4.28566	1.822e-05	0.00105254	PPM1K	ENSG00000163644
ANKHD1	RelapseT	RelapseN	159.085	454.507	306.796	-1.51098	0.558459	-2.70562	0.00681762	0.0423923	ANKHD1	ENSG00000131503
ICA1L	RelapseT	RelapseN	207.176	594.877	401.027	-1.51833	0.487012	-3.11765	0.00182297	0.0174236	ICA1L	ENSG00000163596
PIK3AP1	RelapseT	RelapseN	1356.08	3888.33	2622.21	-1.51983	0.396842	-3.82982	0.000128237	0.00332505	PIK3AP1	ENSG00000155629
SMIM35	RelapseT	RelapseN	127.63	365.257	246.444	-1.52045	0.537029	-2.83122	0.00463708	0.0324559	SMIM35	ENSG00000255274
CLMN	RelapseT	RelapseN	1143.8	3288.66	2216.23	-1.52371	0.5554	-2.74345	0.00607972	0.0391358	CLMN	ENSG00000165959
TSGA10	RelapseT	RelapseN	295.538	855.51	575.524	-1.53279	0.567264	-2.70208	0.00689065	0.0427169	TSGA10	ENSG00000135951
SNED1	RelapseT	RelapseN	479.5	1393.38	936.439	-1.53777	0.589997	-2.6064	0.00914997	0.051885	SNED1	ENSG00000162804
THEMIS	RelapseT	RelapseN	365.299	1062.15	713.723	-1.54022	0.500169	-3.0794	0.0020742	0.0189808	THEMIS	ENSG00000172673
GDPD3	RelapseT	RelapseN	67.3087	195.783	131.546	-1.54026	0.562731	-2.73711	0.00619824	0.0396067	GDPD3	ENSG00000102886
ITGAL	RelapseT	RelapseN	2596.62	7576.93	5086.78	-1.5451	0.578466	-2.67103	0.00756183	0.0456294	ITGAL	ENSG00000005844
INSL6	RelapseT	RelapseN	35.3763	102.563	68.9699	-1.54837	0.574459	-2.69535	0.00703151	0.0432811	INSL6	ENSG00000120210
CHPT1	RelapseT	RelapseN	266.354	783.714	525.034	-1.55389	0.522463	-2.97417	0.00293786	0.0238074	CHPT1	ENSG00000111666
MGAT4A	RelapseT	RelapseN	710.552	2092.22	1401.39	-1.55757	0.376308	-4.13908	3.487e-05	0.00157098	MGAT4A	ENSG00000071073
GRAP2	RelapseT	RelapseN	658.062	1937.5	1297.78	-1.55789	0.528837	-2.94588	0.00322041	0.0252906	GRAP2	ENSG00000100351
ZNF763	RelapseT	RelapseN	39.7024	117.471	78.5866	-1.56193	0.489243	-3.19254	0.00141029	0.0147831	ZNF763	ENSG00000197054
ULK4	RelapseT	RelapseN	519.689	1542.86	1031.28	-1.56891	0.490513	-3.19852	0.00138135	0.0146065	ULK4	ENSG00000168038
SERPINB6	RelapseT	RelapseN	748.956	2221.27	1485.12	-1.56895	0.525622	-2.98495	0.00283628	0.0232966	SERPINB6	ENSG00000124570
VWA5A	RelapseT	RelapseN	498.336	1478.33	988.331	-1.56957	0.517509	-3.03294	0.00242187	0.0210064	VWA5A	ENSG00000110002
RNF125	RelapseT	RelapseN	144.92	430.804	287.862	-1.56962	0.532606	-2.94705	0.00320821	0.0252646	RNF125	ENSG00000101695
JAM2	RelapseT	RelapseN	116.337	345.325	230.831	-1.56963	0.56113	-2.79727	0.00515367	0.0349804	JAM2	ENSG00000154721
PIK3R6	RelapseT	RelapseN	167.403	496.571	331.987	-1.56978	0.487234	-3.22181	0.00127382	0.0137753	PIK3R6	ENSG00000276231
C1GALT1	RelapseT	RelapseN	226.728	674.201	450.465	-1.57138	0.316773	-4.96057	7.02863e-07	0.000149426	C1GALT1	ENSG00000106392
CCDC9B	RelapseT	RelapseN	230.4	685.737	458.069	-1.57347	0.533386	-2.94997	0.00317806	0.0250939	CCDC9B	ENSG00000188549
ALPL	RelapseT	RelapseN	133.896	398.493	266.195	-1.5746	0.477486	-3.29769	0.000974852	0.0115825	ALPL	ENSG00000162551
TMC8	RelapseT	RelapseN	1556.79	4637.99	3097.39	-1.57503	0.556365	-2.83093	0.00464128	0.0324559	TMC8	ENSG00000167895
SLC22A15	RelapseT	RelapseN	62.7734	187.221	124.997	-1.57628	0.430245	-3.66368	0.000248616	0.00487304	SLC22A15	ENSG00000163393
TPTEP2-CSNK1E	RelapseT	RelapseN	89.8306	269.635	179.733	-1.57638	0.477124	-3.30392	0.000953424	0.0114186	TPTEP2-CSNK1E	ENSG00000283900
LRRC4	RelapseT	RelapseN	566.688	1691.03	1128.86	-1.57691	0.584911	-2.69598	0.00701821	0.043229	LRRC4	ENSG00000128594
M1AP	RelapseT	RelapseN	30.6998	92.3852	61.5425	-1.57863	0.57839	-2.72936	0.00634582	0.0403039	M1AP	ENSG00000159374
MARCHF1	RelapseT	RelapseN	726.604	2171.19	1448.9	-1.57885	0.381088	-4.14301	3.42774e-05	0.00156116	MARCHF1	NA
DPP4	RelapseT	RelapseN	225.342	673.192	449.267	-1.5792	0.526022	-3.00215	0.00268081	0.02243	DPP4	ENSG00000197635
AKAP5	RelapseT	RelapseN	81.7186	245.602	163.66	-1.58648	0.380636	-4.16797	3.07319e-05	0.00145784	AKAP5	ENSG00000179841
KLF12	RelapseT	RelapseN	1145.53	3445.38	2295.45	-1.58913	0.402138	-3.9517	7.75982e-05	0.00253609	KLF12	ENSG00000118922
ATG16L2	RelapseT	RelapseN	998.038	3008.65	2003.34	-1.59178	0.612265	-2.59982	0.00932738	0.052682	ATG16L2	ENSG00000168010
ATP10B	RelapseT	RelapseN	411.655	1240.54	826.096	-1.59278	0.495703	-3.21317	0.00131278	0.0140708	ATP10B	ENSG00000118322
SELL	RelapseT	RelapseN	1592.68	4806.82	3199.75	-1.59407	0.537642	-2.96493	0.00302755	0.024259	SELL	ENSG00000188404
PLCL1	RelapseT	RelapseN	215.169	653.25	434.209	-1.59982	0.5646	-2.83355	0.00460339	0.0323204	PLCL1	ENSG00000115896
TTLL3	RelapseT	RelapseN	680.419	2062.73	1371.58	-1.59986	0.538131	-2.973	0.00294907	0.0238551	TTLL3	ENSG00000214021
ZEB2	RelapseT	RelapseN	1916.98	5821.88	3869.43	-1.60237	0.423376	-3.78474	0.000153869	0.00371388	ZEB2	ENSG00000169554
ATP8A1	RelapseT	RelapseN	912.075	2769.09	1840.58	-1.60297	0.358593	-4.47018	7.81552e-06	0.00065575	ATP8A1	ENSG00000124406
PIK3CD	RelapseT	RelapseN	1113.34	3385.47	2249.41	-1.60461	0.486771	-3.29644	0.000979173	0.0115856	PIK3CD	ENSG00000171608
PTPRN2	RelapseT	RelapseN	132.358	401.601	266.98	-1.60567	0.612	-2.62364	0.00869953	0.0501238	PTPRN2	ENSG00000155093
RAB38	RelapseT	RelapseN	47.7403	144.907	96.3238	-1.60627	0.618361	-2.59762	0.00938715	0.0529434	RAB38	ENSG00000123892
HPGD	RelapseT	RelapseN	189.074	575.166	382.12	-1.6075	0.615598	-2.61129	0.00902017	0.0514116	HPGD	ENSG00000164120
CDK6	RelapseT	RelapseN	583.82	1782.24	1183.03	-1.61096	0.324094	-4.97064	6.67314e-07	0.000149426	CDK6	ENSG00000105810
ADARB1	RelapseT	RelapseN	630.591	1929.76	1280.17	-1.61199	0.509502	-3.16385	0.00155695	0.0158653	ADARB1	ENSG00000197381
ABCC3	RelapseT	RelapseN	342.649	1048.07	695.36	-1.61254	0.39674	-4.06447	4.81424e-05	0.00188644	ABCC3	ENSG00000108846
CYSLTR1	RelapseT	RelapseN	134.051	409.535	271.793	-1.61811	0.479032	-3.37787	0.000730487	0.00968619	CYSLTR1	ENSG00000173198
SGMS2	RelapseT	RelapseN	178.479	548.166	363.322	-1.62013	0.605989	-2.67353	0.00750585	0.0453788	SGMS2	ENSG00000164023
LMO2	RelapseT	RelapseN	173.597	532.434	353.015	-1.62122	0.409005	-3.96381	7.37616e-05	0.00245554	LMO2	ENSG00000135363
CD163L1	RelapseT	RelapseN	332.876	1023.24	678.059	-1.62279	0.488185	-3.32414	0.00088692	0.0108707	CD163L1	ENSG00000177675
PROS1	RelapseT	RelapseN	74.5749	229.813	152.194	-1.62608	0.601754	-2.70223	0.00688765	0.0427169	PROS1	ENSG00000184500
CFAP44	RelapseT	RelapseN	539.944	1668.46	1104.2	-1.62685	0.626508	-2.5967	0.00941253	0.0530186	CFAP44	ENSG00000206530
NBPF15	RelapseT	RelapseN	478.014	1478.72	978.367	-1.62792	0.467763	-3.48023	0.000500987	0.00773281	NBPF15	ENSG00000266338
STK17B	RelapseT	RelapseN	1953.05	6036.02	3994.54	-1.6281	0.355389	-4.58119	4.62346e-06	0.000504503	STK17B	ENSG00000081320
SLFN12L	RelapseT	RelapseN	917.023	2837.07	1877.04	-1.62935	0.48878	-3.33351	0.000857587	0.010644	SLFN12L	ENSG00000205045
WIPF1	RelapseT	RelapseN	2861.36	8863.23	5862.3	-1.63117	0.549274	-2.96969	0.002981	0.0239811	WIPF1	ENSG00000115935
ZNF518B	RelapseT	RelapseN	525.852	1630.05	1077.95	-1.6312	0.582619	-2.79977	0.00511389	0.0348308	ZNF518B	ENSG00000178163
PAG1	RelapseT	RelapseN	1239.53	3842.22	2540.88	-1.63203	0.42548	-3.83574	0.000125185	0.00328623	PAG1	ENSG00000076641
ALDH1A3	RelapseT	RelapseN	196.028	606.965	401.497	-1.63236	0.621109	-2.62813	0.00858552	0.0498353	ALDH1A3	ENSG00000184254
LRP2BP	RelapseT	RelapseN	154.867	482.329	318.598	-1.63334	0.599338	-2.72523	0.00642562	0.0406792	LRP2BP	ENSG00000109771
AKNA	RelapseT	RelapseN	4740.54	14707.1	9723.81	-1.63336	0.44556	-3.66586	0.000246506	0.00486666	AKNA	ENSG00000106948
TAS2R14	RelapseT	RelapseN	46.1541	144.565	95.3598	-1.63353	0.549841	-2.97091	0.00296919	0.0239624	TAS2R14	ENSG00000212127
IMPG2	RelapseT	RelapseN	50.1743	154.581	102.378	-1.63361	0.502526	-3.2508	0.00115082	0.0128248	IMPG2	ENSG00000081148
SH3RF3	RelapseT	RelapseN	136.221	423.491	279.856	-1.63772	0.543175	-3.01508	0.00256912	0.0218658	SH3RF3	ENSG00000172985
RECK	RelapseT	RelapseN	120.541	375.978	248.26	-1.64322	0.495152	-3.31862	0.00090464	0.0110362	RECK	ENSG00000122707
ZNF410	RelapseT	RelapseN	61.2538	192.627	126.94	-1.64526	0.590179	-2.78774	0.00530775	0.0356871	ZNF410	ENSG00000119725
SNX14	RelapseT	RelapseN	508.127	1592.71	1050.42	-1.64659	0.439197	-3.7491	0.00017747	0.00405422	SNX14	ENSG00000135317
ZNF470	RelapseT	RelapseN	88.3743	277.514	182.944	-1.64678	0.549046	-2.99934	0.00270567	0.0225301	ZNF470	ENSG00000197016
GIMAP8	RelapseT	RelapseN	405.083	1269.29	837.188	-1.64767	0.438719	-3.75564	0.000172902	0.0039953	GIMAP8	ENSG00000171115
FCRL5	RelapseT	RelapseN	1693.73	5310.83	3502.28	-1.6492	0.627575	-2.6279	0.0085914	0.0498511	FCRL5	ENSG00000143297
PRKCA	RelapseT	RelapseN	572.08	1795.31	1183.7	-1.6496	0.485516	-3.39762	0.00067976	0.00929403	PRKCA	ENSG00000154229
DOCK2	RelapseT	RelapseN	3618.99	11378.2	7498.58	-1.65257	0.418244	-3.95122	7.77543e-05	0.00253609	DOCK2	ENSG00000134516
NT5E	RelapseT	RelapseN	158.694	499.219	328.956	-1.65448	0.38486	-4.2989	1.71647e-05	0.00102477	NT5E	ENSG00000135318
CD37	RelapseT	RelapseN	1622	5107.15	3364.58	-1.65504	0.633579	-2.6122	0.00899606	0.051336	CD37	ENSG00000104894
ABCA9	RelapseT	RelapseN	54.7988	172.873	113.836	-1.6565	0.627102	-2.64152	0.00825357	0.0484998	ABCA9	ENSG00000154258
BTK	RelapseT	RelapseN	872.748	2749.88	1811.31	-1.6567	0.553226	-2.99461	0.00274794	0.0227255	BTK	ENSG00000010671
CEMIP2	RelapseT	RelapseN	1123.45	3555.63	2339.54	-1.66217	0.319621	-5.20043	1.98828e-07	6.94264e-05	CEMIP2	ENSG00000135048
SUSD5	RelapseT	RelapseN	154.414	490.275	322.344	-1.66483	0.6378	-2.61027	0.00904703	0.0514762	SUSD5	ENSG00000173705
CARD8	RelapseT	RelapseN	1414.15	4484.17	2949.16	-1.66489	0.444557	-3.74505	0.000180355	0.00406004	CARD8	ENSG00000105483
RASA3	RelapseT	RelapseN	916.699	2905.98	1911.34	-1.66492	0.549659	-3.02901	0.00245359	0.0211831	RASA3	ENSG00000185989
RORC	RelapseT	RelapseN	138.133	437.858	287.995	-1.66589	0.484143	-3.44091	0.000579755	0.00841153	RORC	ENSG00000143365
CD226	RelapseT	RelapseN	237.92	756.218	497.069	-1.6679	0.396926	-4.20204	2.64517e-05	0.00133645	CD226	ENSG00000150637
CLIP4	RelapseT	RelapseN	654.415	2078.97	1366.69	-1.66794	0.60634	-2.75083	0.00594441	0.0384697	CLIP4	ENSG00000115295
TIAF1	RelapseT	RelapseN	169.98	542.424	356.202	-1.66875	0.591687	-2.82033	0.00479749	0.033223	TIAF1	ENSG00000221995
ZNF549	RelapseT	RelapseN	210.08	669.156	439.618	-1.67023	0.550571	-3.03364	0.00241622	0.0209989	ZNF549	ENSG00000121406
IKZF3	RelapseT	RelapseN	3994.63	12717.1	8355.86	-1.67053	0.422424	-3.95463	7.66517e-05	0.00251447	IKZF3	ENSG00000161405
SLC6A16	RelapseT	RelapseN	203.033	651.161	427.097	-1.67701	0.625519	-2.681	0.00734036	0.0446359	SLC6A16	ENSG00000063127
LPAR5	RelapseT	RelapseN	184.538	590.073	387.305	-1.67777	0.457276	-3.66905	0.000243457	0.00484233	LPAR5	ENSG00000184574
ARHGEF6	RelapseT	RelapseN	1217.45	3894.72	2556.09	-1.6778	0.459785	-3.6491	0.000263158	0.00506319	ARHGEF6	ENSG00000129675
TGFBR3	RelapseT	RelapseN	199.563	639.186	419.374	-1.67979	0.573624	-2.92838	0.0034073	0.026322	TGFBR3	ENSG00000069702
PXK	RelapseT	RelapseN	518.56	1662.91	1090.73	-1.68169	0.413916	-4.06287	4.84731e-05	0.00189467	PXK	ENSG00000168297
STX7	RelapseT	RelapseN	1517.93	4871.12	3194.52	-1.68208	0.389648	-4.31691	1.58225e-05	0.000974978	STX7	ENSG00000079950
FOXP1	RelapseT	RelapseN	1701.46	5460.07	3580.76	-1.6825	0.480627	-3.50063	0.000464164	0.00736707	FOXP1	ENSG00000114861
LRRK1	RelapseT	RelapseN	1253.6	4024.96	2639.28	-1.68326	0.424506	-3.96522	7.33282e-05	0.0024515	LRRK1	ENSG00000154237
ZNF611	RelapseT	RelapseN	300.229	965.992	633.11	-1.68494	0.52197	-3.22805	0.00124638	0.0135626	ZNF611	ENSG00000213020
PLCB2	RelapseT	RelapseN	915.835	2950.85	1933.34	-1.68823	0.518326	-3.25708	0.00112564	0.0126537	PLCB2	ENSG00000137841
SPIN2A	RelapseT	RelapseN	49.6203	158.749	104.185	-1.68927	0.46555	-3.62856	0.000285011	0.00535691	SPIN2A	ENSG00000147059
SHE	RelapseT	RelapseN	69.8234	226.157	147.99	-1.68928	0.608565	-2.77584	0.00550599	0.0366126	SHE	ENSG00000169291
BBIP1	RelapseT	RelapseN	459.122	1485.51	972.315	-1.6926	0.425602	-3.97695	6.98034e-05	0.00240522	BBIP1	ENSG00000214413
NFATC1	RelapseT	RelapseN	490.6	1590.29	1040.45	-1.69544	0.406675	-4.16902	3.05915e-05	0.00145784	NFATC1	ENSG00000131196
FGD3	RelapseT	RelapseN	758.144	2459.72	1608.93	-1.6983	0.599222	-2.83418	0.00459433	0.0322856	FGD3	ENSG00000127084
CELF2	RelapseT	RelapseN	2007.65	6527.63	4267.64	-1.70105	0.574503	-2.9609	0.00306744	0.0245161	CELF2	ENSG00000048740
ARL10	RelapseT	RelapseN	217.618	709.077	463.348	-1.70258	0.611996	-2.78202	0.00540224	0.0361522	ARL10	ENSG00000175414
PKD1L3	RelapseT	RelapseN	42.9534	140.585	91.7692	-1.70322	0.483437	-3.52315	0.000426453	0.0069511	PKD1L3	ENSG00000277481
SHISAL1	RelapseT	RelapseN	36.3263	118.111	77.2186	-1.70791	0.617016	-2.76802	0.00563977	0.0372187	SHISAL1	ENSG00000138944
GNRHR	RelapseT	RelapseN	47.8155	156.939	102.377	-1.70835	0.611377	-2.79427	0.00520171	0.0351849	GNRHR	ENSG00000109163
ENSG00000243696	RelapseT	RelapseN	65.8831	215.293	140.588	-1.71092	0.60056	-2.84888	0.00438735	0.0312221	ENSG00000243696	NA
GREB1L	RelapseT	RelapseN	84.1832	277.137	180.66	-1.71213	0.592916	-2.88765	0.0038813	0.028849	GREB1L	ENSG00000141449
EPHB6	RelapseT	RelapseN	226.416	741.566	483.991	-1.71269	0.544194	-3.1472	0.00164839	0.0164348	EPHB6	ENSG00000106123
IRF8	RelapseT	RelapseN	1462.44	4797.94	3130.19	-1.71392	0.387758	-4.42007	9.86673e-06	0.000734768	IRF8	ENSG00000140968
PCDHGC5	RelapseT	RelapseN	20.8937	69.0444	44.969	-1.71951	0.595583	-2.88711	0.00388803	0.0288718	PCDHGC5	ENSG00000240764
ZC3H12D	RelapseT	RelapseN	577.543	1902.47	1240	-1.72045	0.470669	-3.65533	0.000256854	0.00497651	ZC3H12D	ENSG00000178199
PLEKHH2	RelapseT	RelapseN	176.417	581.717	379.067	-1.72107	0.593823	-2.89829	0.00375207	0.0281414	PLEKHH2	ENSG00000152527
ZNF280B	RelapseT	RelapseN	48.6016	161.022	104.812	-1.72252	0.60007	-2.87053	0.00409785	0.0299918	ZNF280B	ENSG00000275004
LINC00672	RelapseT	RelapseN	30.6077	102.206	66.407	-1.72257	0.633855	-2.71761	0.0065755	0.0412953	LINC00672	ENSG00000263874
SESN3	RelapseT	RelapseN	1275.5	4224.89	2750.19	-1.72712	0.489066	-3.53146	0.000413269	0.00684267	SESN3	ENSG00000149212
GRIK1	RelapseT	RelapseN	71.033	235.094	153.064	-1.72724	0.639987	-2.69886	0.00695771	0.0429798	GRIK1	ENSG00000171189
EVL	RelapseT	RelapseN	2812.9	9313.87	6063.39	-1.72728	0.58365	-2.95944	0.00308194	0.024607	EVL	ENSG00000196405
ITPR2	RelapseT	RelapseN	1782.24	5903.63	3842.94	-1.72813	0.401208	-4.30732	1.65247e-05	0.00100252	ITPR2	ENSG00000123104
CDH26	RelapseT	RelapseN	329.57	1093.79	711.681	-1.73308	0.646046	-2.6826	0.0073052	0.0444859	CDH26	ENSG00000124215
POU5F2	RelapseT	RelapseN	172.159	578.838	375.499	-1.74424	0.650227	-2.68251	0.0073072	0.0444859	POU5F2	ENSG00000248483
SYNE3	RelapseT	RelapseN	1216.07	4076.04	2646.05	-1.74472	0.575243	-3.03301	0.0024213	0.0210064	SYNE3	ENSG00000176438
CLN5	RelapseT	RelapseN	320.913	1077.9	699.407	-1.74737	0.559034	-3.12569	0.00177388	0.0171843	CLN5	ENSG00000102805
TSPOAP1	RelapseT	RelapseN	511.124	1720.97	1116.05	-1.75066	0.395989	-4.42097	9.82578e-06	0.000734768	TSPOAP1	ENSG00000005379
UTRN	RelapseT	RelapseN	6102.61	20589	13345.8	-1.75432	0.427638	-4.10234	4.08991e-05	0.00172956	UTRN	ENSG00000152818
PLAGL1	RelapseT	RelapseN	247.385	835.841	541.613	-1.75518	0.43963	-3.99241	6.54055e-05	0.00232515	PLAGL1	ENSG00000118495
NIPAL4	RelapseT	RelapseN	131.407	445.495	288.451	-1.75831	0.681122	-2.5815	0.00983731	0.0548717	NIPAL4	ENSG00000172548
COLQ	RelapseT	RelapseN	163.781	555.099	359.44	-1.75848	0.613154	-2.86793	0.00413163	0.0301534	COLQ	ENSG00000206561
TTN	RelapseT	RelapseN	11150.5	37780.9	24465.7	-1.76053	0.452671	-3.8892	0.000100574	0.00288907	TTN	ENSG00000155657
HOPX	RelapseT	RelapseN	82.9648	279.279	181.122	-1.76077	0.632911	-2.78202	0.00540214	0.0361522	HOPX	ENSG00000171476
ALDH3B1	RelapseT	RelapseN	292.119	990.328	641.223	-1.76111	0.60164	-2.92718	0.00342048	0.026359	ALDH3B1	ENSG00000006534
ZDHHC21	RelapseT	RelapseN	393.205	1335.28	864.244	-1.76455	0.67414	-2.61748	0.0088582	0.0508174	ZDHHC21	ENSG00000175893
PRH2	RelapseT	RelapseN	45.9817	157.929	101.956	-1.76474	0.602321	-2.92989	0.0033908	0.0262332	PRH2	ENSG00000134551
COL4A3	RelapseT	RelapseN	505.499	1718.68	1112.09	-1.76477	0.620043	-2.84621	0.00442428	0.0314138	COL4A3	ENSG00000169031
NLRC3	RelapseT	RelapseN	853.069	2903.28	1878.17	-1.76645	0.485442	-3.63885	0.000273854	0.00519695	NLRC3	ENSG00000167984
CNTRL	RelapseT	RelapseN	2180.06	7422.26	4801.16	-1.76739	0.383256	-4.61151	3.99748e-06	0.000465277	CNTRL	ENSG00000119397
STK32B	RelapseT	RelapseN	30.1812	102.796	66.4887	-1.76801	0.61869	-2.85766	0.00426775	0.0306096	STK32B	ENSG00000152953
TMEM220	RelapseT	RelapseN	59.4134	202.754	131.084	-1.77217	0.597305	-2.96695	0.00300774	0.0241619	TMEM220	ENSG00000187824
C1QTNF7	RelapseT	RelapseN	17.6185	60.9391	39.2788	-1.77228	0.679528	-2.60811	0.00910433	0.0517196	C1QTNF7	ENSG00000163145
TRABD2A	RelapseT	RelapseN	274.766	937.417	606.091	-1.77334	0.66006	-2.68664	0.00721751	0.0441967	TRABD2A	ENSG00000186854
SLC1A1	RelapseT	RelapseN	178.657	610.752	394.705	-1.77431	0.636103	-2.78935	0.0052814	0.0355555	SLC1A1	ENSG00000106688
KIF21B	RelapseT	RelapseN	994.744	3403.98	2199.36	-1.77476	0.489365	-3.62665	0.000287117	0.0053708	KIF21B	ENSG00000116852
SETBP1	RelapseT	RelapseN	1272.3	4353.91	2813.1	-1.77507	0.63637	-2.78937	0.00528114	0.0355555	SETBP1	ENSG00000152217
ZC2HC1C	RelapseT	RelapseN	80.0045	274.221	177.113	-1.7793	0.670922	-2.65202	0.0080011	0.0476217	ZC2HC1C	ENSG00000119703
AMPH	RelapseT	RelapseN	33.0259	113.868	73.447	-1.78188	0.548748	-3.24716	0.00116561	0.0129436	AMPH	ENSG00000078053
LYL1	RelapseT	RelapseN	178.928	618.311	398.619	-1.79059	0.694272	-2.57909	0.00990601	0.0551018	LYL1	ENSG00000104903
TTC39B	RelapseT	RelapseN	351.81	1217.32	784.565	-1.79065	0.566468	-3.16109	0.00157181	0.0159753	TTC39B	ENSG00000155158
RHEX	RelapseT	RelapseN	46.5108	162.702	104.607	-1.79231	0.691098	-2.59343	0.00950242	0.0534209	RHEX	ENSG00000263961
TLDC2	RelapseT	RelapseN	50.6694	177.431	114.05	-1.79241	0.611499	-2.93117	0.00337686	0.0261769	TLDC2	ENSG00000101342
LRRK2	RelapseT	RelapseN	453.995	1573.57	1013.78	-1.79297	0.415779	-4.3123	1.61565e-05	0.00098781	LRRK2	ENSG00000188906
C11orf21	RelapseT	RelapseN	208.138	720.477	464.307	-1.79309	0.688255	-2.60528	0.00918001	0.0520366	C11orf21	ENSG00000110665
AIM2	RelapseT	RelapseN	320.21	1110.13	715.168	-1.79498	0.511784	-3.50731	0.000452668	0.00724314	AIM2	ENSG00000163568
PHACTR1	RelapseT	RelapseN	722.814	2517.78	1620.3	-1.79968	0.519563	-3.46384	0.000532518	0.00803791	PHACTR1	ENSG00000112137
BASP1	RelapseT	RelapseN	464.958	1618.04	1041.5	-1.80053	0.674843	-2.66807	0.0076289	0.0459342	BASP1	ENSG00000176788
CARD11	RelapseT	RelapseN	887.967	3100.45	1994.21	-1.80431	0.626011	-2.88224	0.00394863	0.0291291	CARD11	ENSG00000198286
ENSG00000269825	RelapseT	RelapseN	95.3152	333.618	214.467	-1.81215	0.501444	-3.61386	0.000301667	0.00558974	ENSG00000269825	NA
CARNS1	RelapseT	RelapseN	120.21	422.491	271.35	-1.81355	0.623526	-2.90854	0.00363123	0.0275052	CARNS1	ENSG00000172508
NLRP1	RelapseT	RelapseN	1387.58	4881.93	3134.76	-1.81526	0.683281	-2.65669	0.00789128	0.0470787	NLRP1	ENSG00000091592
CLEC2D	RelapseT	RelapseN	1860.67	6551.63	4206.15	-1.8159	0.558638	-3.25059	0.00115164	0.0128248	CLEC2D	ENSG00000069493
PATL2	RelapseT	RelapseN	300.792	1060.22	680.505	-1.81665	0.6564	-2.7676	0.00564705	0.03724	PATL2	ENSG00000229474
DOCK11	RelapseT	RelapseN	1045.96	3683.79	2364.88	-1.81712	0.490251	-3.70651	0.000210134	0.00442605	DOCK11	ENSG00000147251
NME9	RelapseT	RelapseN	167.471	591.806	379.639	-1.81784	0.703728	-2.58316	0.00978994	0.0546657	NME9	ENSG00000181322
CLDN18	RelapseT	RelapseN	75.099	264.02	169.56	-1.81808	0.657461	-2.7653	0.00568705	0.0374196	CLDN18	ENSG00000066405
CEP112	RelapseT	RelapseN	78.3868	276.58	177.484	-1.81844	0.637018	-2.85462	0.00430881	0.0307756	CEP112	ENSG00000154240
CD72	RelapseT	RelapseN	326.694	1154.37	740.534	-1.82138	0.415046	-4.38837	1.14204e-05	0.000815676	CD72	ENSG00000137101
CAPN3	RelapseT	RelapseN	283.809	1004.79	644.298	-1.82342	0.622029	-2.9314	0.00337438	0.0261706	CAPN3	ENSG00000092529
MYOM1	RelapseT	RelapseN	56.431	202.151	129.291	-1.83185	0.583247	-3.14079	0.00168496	0.0166724	MYOM1	ENSG00000101605
APBB1IP	RelapseT	RelapseN	648.528	2309.17	1478.85	-1.83278	0.562477	-3.2584	0.00112042	0.0126417	APBB1IP	ENSG00000077420
PYHIN1	RelapseT	RelapseN	297.096	1059.93	678.515	-1.83675	0.622684	-2.94973	0.00318052	0.0251007	PYHIN1	ENSG00000163564
DOCK8	RelapseT	RelapseN	4373.67	15681.2	10027.4	-1.84217	0.453207	-4.06474	4.80859e-05	0.00188644	DOCK8	ENSG00000107099
GPRASP1	RelapseT	RelapseN	314.818	1130.32	722.568	-1.84229	0.622346	-2.96023	0.00307413	0.0245571	GPRASP1	ENSG00000198932
GP1BA	RelapseT	RelapseN	167.503	602.391	384.947	-1.84692	0.594651	-3.10589	0.00189706	0.0178922	GP1BA	ENSG00000185245
PLCG2	RelapseT	RelapseN	2523.65	9082.28	5802.96	-1.84776	0.421258	-4.38628	1.15303e-05	0.000815719	PLCG2	ENSG00000197943
SCIMP	RelapseT	RelapseN	482.193	1736.73	1109.46	-1.84869	0.394332	-4.68817	2.75663e-06	0.000379133	SCIMP	ENSG00000161929
PCDHGA11	RelapseT	RelapseN	54.5536	196.714	125.634	-1.85137	0.451054	-4.10454	4.05121e-05	0.00172956	PCDHGA11	ENSG00000253873
HVCN1	RelapseT	RelapseN	364.194	1316.35	840.273	-1.85301	0.627473	-2.95314	0.0031456	0.0249458	HVCN1	ENSG00000122986
MYO15B	RelapseT	RelapseN	660.949	2391.6	1526.27	-1.85412	0.680592	-2.72428	0.00644426	0.0407559	MYO15B	ENSG00000266714
INSYN2B	RelapseT	RelapseN	345.353	1252.69	799.023	-1.85613	0.486544	-3.81493	0.000136224	0.00349182	INSYN2B	NA
DNAH1	RelapseT	RelapseN	1315.56	4772.56	3044.06	-1.85872	0.564753	-3.2912	0.000997595	0.0117282	DNAH1	ENSG00000114841
AKAP6	RelapseT	RelapseN	212.462	772.516	492.489	-1.85883	0.588139	-3.16052	0.00157486	0.0159753	AKAP6	ENSG00000151320
SEPTIN6	RelapseT	RelapseN	1882.77	6831.13	4356.95	-1.85948	0.592753	-3.13702	0.00170674	0.0168033	SEPTIN6	NA
ADGRG5	RelapseT	RelapseN	356.599	1293.76	825.18	-1.85948	0.602919	-3.08412	0.00204153	0.0188033	ADGRG5	ENSG00000159618
BICDL2	RelapseT	RelapseN	182.795	664.869	423.832	-1.86131	0.703532	-2.64566	0.00815316	0.0481285	BICDL2	ENSG00000162069
ZFPM2	RelapseT	RelapseN	69.5982	253.508	161.553	-1.86388	0.717806	-2.59664	0.00941398	0.0530186	ZFPM2	ENSG00000169946
SERPINE3	RelapseT	RelapseN	18.7849	69.5351	44.16	-1.8639	0.721956	-2.58173	0.00983056	0.0548536	SERPINE3	ENSG00000253309
GSDMC	RelapseT	RelapseN	69.746	253.81	161.778	-1.86455	0.598417	-3.1158	0.00183448	0.0175016	GSDMC	ENSG00000147697
SPART	RelapseT	RelapseN	278.941	1015.35	647.145	-1.86515	0.447736	-4.16573	3.1036e-05	0.00146009	SPART	ENSG00000133104
RASGRP3	RelapseT	RelapseN	553.909	2019.61	1286.76	-1.86629	0.354896	-5.25869	1.45088e-07	5.99938e-05	RASGRP3	ENSG00000152689
PLEKHB1	RelapseT	RelapseN	205.687	749.565	477.626	-1.86796	0.677496	-2.75715	0.0058307	0.0379841	PLEKHB1	ENSG00000021300
JAML	RelapseT	RelapseN	752.653	2748.66	1750.66	-1.86891	0.708131	-2.63922	0.00830976	0.0487388	JAML	ENSG00000160593
VNN2	RelapseT	RelapseN	233.628	852.935	543.281	-1.87062	0.47145	-3.9678	7.25393e-05	0.00244071	VNN2	ENSG00000112303
GPR18	RelapseT	RelapseN	247.903	907.468	577.686	-1.87171	0.524507	-3.56852	0.000359	0.00619887	GPR18	ENSG00000125245
PLAC9	RelapseT	RelapseN	38.6617	142.266	90.464	-1.87269	0.681983	-2.74594	0.0060337	0.0389193	PLAC9	ENSG00000189129
[truncated: 709 more rows]

## Sheet: Table S4.Relapse mRNA KEGG
Supplementary Table 4. KEGG enrichment result for RelapseT vs RelapseN group in mRNA data
Term	Database	ID	Input number	Background number	P-Value	Corrected P-Value	Input_id	Input_name	Hyperlink
Metabolic pathways	KEGG PATHWAY	hsa01100	252	1243	1.14746e-48	3.36206e-46	1789|2548|26289|1349|1854|50487|219|6723|128|7388|5743|498|51477|5471|7381|7386|9588|7384|7385|4706|4713|4702|2523|4700|6652|6472|4907|8869|122481|1373|6240|280|1650|9060|2650|3939|522|54205|55627|9377|5096|1327|125|126|10682|56953|3418|22929|55907|4710|10195|1558|6390|6391|131|1066|5425|533|8704|221264|5050|50814|341392|539|4723|55256|4832|10993|587|1329|191|65263|166929|277|128869|8527|2821|412…	DNMT3B|GAA|AK5|COX7B|DUT|PLA2G3|ALDH1B1|SRM|ADH5|UQCRH|PTGS2|ATP5F1A|ISYNA1|PPAT|UQCRB|UQCRFS1|PRDX6|UQCRC1|UQCRC2|NDUFAB1|NDUFB7|NDUFA8|FUT1|NDUFA6|SORD|SHMT2|NT5E|ST3GAL5|AK7|CPS1|RRM1|AMY2B|DDOST|PAPSS2|GCNT1|LDHA|ATP5PF|CYCS|SMPD4|COX5A|PCCB|COX4I1|ADH1B|ADH1C|EBP|NT5M|IDH2|SEPHS1|CMAS|NDUFB4|ALG3|CYP2C8|SDHB|SDHC|ADH7|CES1|POLD2|ATP6V0B|B4GALT2|AK9|PAFAH1B3|NSDHL|ACSM4|ATP5PO|NDUFV1|ADI1|NME…	http://www.genome.jp/kegg-bin/show_pathway?hsa01100/hsa:4907%09red/hsa:2987%09red/hsa:56953%09red/hsa:6652%09red/hsa:122481%09red/hsa:9060%09red/hsa:1337%09red/hsa:7083%09red/hsa:6723%09red/hsa:2571%09red/hsa:2023%09red/hsa:1036%09red/hsa:1503%09red/hsa:5438%09red/hsa:55967%09red/hsa:51268%09red/hsa:84649%09red/hsa:5435%09red/hsa:221264%09red/hsa:5433%09red/hsa:48%09red/hsa:128%09red/hsa:2548%09r…
Ribosome	KEGG PATHWAY	hsa03010	77	138	4.00997e-38	3.9164e-36	64979|51116|6224|7311|2197|6169|6142|6141|124995|6146|6122|6160|6129|28998|219927|10573|6187|6223|6165|51264|11222|6128|6222|6205|6206|6207|6183|6201|6181|6203|9045|51069|6228|65003|6208|6209|6227|23521|29074|6167|51081|29093|6182|51073|6210|54460|29088|65005|6152|6155|6156|6157|6176|6175|25873|6170|6171|64960|6143|51373|6229|6168|6132|55168|6134|64981|6217|63875|64928|6191|6193|6235|6147|9553|79…	MRPL36|MRPS2|RPS20|UBA52|FAU|RPL38|RPL18A|RPL18|MRPL10|RPL22|RPL3|RPL31|RPL7|MRPL13|MRPL21|MRPL28|RPS2|RPS19|RPL35A|MRPL27|MRPL3|RPL6|RPS18|RPS11|RPS12|RPS13|MRPS12|RPS7|RPLP2|RPS9|RPL14|MRPL2|RPS23|MRPL11|RPS14|RPS15|RPS21|RPL13A|MRPL18|RPL37|MRPS7|MRPL22|MRPL12|MRPL4|RPS15A|MRPS21|MRPL15|MRPL9|RPL24|RPL27|RPL30|RPL27A|RPLP1|RPLP0|RPL36|RPL39|RPL41|MRPS15|RPL19|MRPS17|RPS24|RPL37A|RPL8|MRPS18A|R…	http://www.genome.jp/kegg-bin/show_pathway?hsa03010/hsa:6181%09red/hsa:6183%09red/hsa:6227%09red/hsa:6224%09red/hsa:6187%09red/hsa:6217%09red/hsa:6233%09red/hsa:64960%09red/hsa:6205%09red/hsa:6228%09red/hsa:64928%09red/hsa:51073%09red/hsa:6143%09red/hsa:55168%09red/hsa:65005%09red/hsa:29074%09red/hsa:65003%09red/hsa:10573%09red/hsa:6160%09red/hsa:6152%09red/hsa:51069%09red/hsa:6156%09red/hsa:6157…
Oxidative phosphorylation	KEGG PATHWAY	hsa00190	59	133	1.62641e-25	7.94229e-24	1349|6391|1327|1340|1329|1345|1347|7388|10476|498|4709|4694|7381|7386|7384|7385|4706|4695|4728|4697|4696|4725|4724|4726|4723|4722|521|522|509|506|1337|27089|1351|1350|9377|5464|56901|4710|55967|518|4702|4715|4716|9296|4713|6390|4700|1537|54539|50617|533|517|29796|9551|513|479|515|539|516	COX7B|SDHC|COX4I1|COX6B1|COX5B|COX6C|COX7A2|UQCRH|ATP5PD|ATP5F1A|NDUFB3|NDUFA1|UQCRB|UQCRFS1|UQCRC1|UQCRC2|NDUFAB1|NDUFA2|NDUFS8|NDUFA4|NDUFA3|NDUFS5|NDUFS4|NDUFS6|NDUFV1|NDUFS3|ATP5ME|ATP5PF|ATP5F1C|ATP5F1B|COX6A1|UQCRQ|COX8A|COX7C|COX5A|PPA1|NDUFA4L2|NDUFB4|NDUFA12|ATP5MC3|NDUFA8|NDUFB9|NDUFB10|ATP6V1F|NDUFB7|SDHB|NDUFA6|CYC1|NDUFB11|ATP6V0A4|ATP6V0B|ATP5MC2|UQCR10|ATP5MF|ATP5F1D|ATP12A|ATP5PB|…	http://www.genome.jp/kegg-bin/show_pathway?hsa00190/hsa:9377%09red/hsa:1351%09red/hsa:1350%09red/hsa:4695%09red/hsa:517%09red/hsa:516%09red/hsa:533%09red/hsa:513%09red/hsa:539%09red/hsa:56901%09red/hsa:518%09red/hsa:55967%09red/hsa:50617%09red/hsa:4724%09red/hsa:1345%09red/hsa:27089%09red/hsa:4716%09red/hsa:4715%09red/hsa:4713%09red/hsa:4710%09red/hsa:10476%09red/hsa:7388%09red/hsa:4709%09red/hsa…
Pathways in cancer	KEGG PATHWAY	hsa05200	75	397	7.73328e-14	2.26585e-12	1164|3576|10235|1163|572|284217|5295|5293|113|332|3815|5330|6387|5743|111|3066|3326|5336|8324|5888|6921|23624|6923|22798|1050|9915|8313|6789|867|5567|1855|7048|51384|2034|1019|367|7472|2247|5294|4312|3914|10342|637|8772|54205|57121|6932|109|3728|2271|4609|1869|3725|6093|10681|2950|1030|4792|1285|5605|7704|2113|1021|2335|5579|5578|6655|3685|7188|25780|7422|10125|3265|2255|2535	CKS2|CXCL8|RASGRP2|CKS1B|BAD|LAMA1|PIK3R1|PIK3CD|ADCY7|BIRC5|KIT|PLCB2|CXCL12|PTGS2|ADCY5|HDAC2|HSP90AB1|PLCG2|FZD7|RAD51|ELOC|CBLC|ELOB|LAMB4|CEBPA|ARNT2|AXIN2|STK4|CBL|PRKACB|DVL1|TGFBR2|WNT16|EPAS1|CDK4|AR|WNT2|FGF2|PIK3CG|MMP1|LAMB3|TFG|BID|FADD|CYCS|LPAR5|TCF7|ADCY3|JUP|FH|MYC|E2F1|JUN|ROCK1|GNB5|GSTP1|CDKN2B|NFKBIA|COL4A3|MAP2K2|ZBTB16|ETS1|CDK6|FN1|PRKCB|PRKCA|SOS2|ITGAV|TRAF5|RASGRP3|VEGF…	http://www.genome.jp/kegg-bin/show_pathway?hsa05200/hsa:8772%09red/hsa:3728%09red/hsa:572%09red/hsa:57121%09red/hsa:10125%09red/hsa:3725%09red/hsa:23624%09red/hsa:2535%09red/hsa:2247%09red/hsa:1019%09red/hsa:5294%09red/hsa:332%09red/hsa:6932%09red/hsa:8313%09red/hsa:2034%09red/hsa:5579%09red/hsa:5578%09red/hsa:7472%09red/hsa:3576%09red/hsa:2255%09red/hsa:5743%09red/hsa:867%09red/hsa:10681%09red/h…
Carbon metabolism	KEGG PATHWAY	hsa01200	36	113	1.28406e-12	3.42028e-11	2597|5226|5214|7086|5096|2806|2821|3418|2805|48|5230|5723|10993|5315|1373|1892|8802|5091|10873|5160|4190|3420|128|25796|4191|39|2271|6472|1431|5223|6390|6391|7167|2023|26227|5213	GAPDH|PGD|PFKP|TKT|PCCB|GOT2|GPI|IDH2|GOT1|ACO1|PGK1|PSPH|SDS|PKM|CPS1|ECHS1|SUCLG1|PC|ME3|PDHA1|MDH1|IDH3B|ADH5|PGLS|MDH2|ACAT2|FH|SHMT2|CS|PGAM1|SDHB|SDHC|TPI1|ENO1|PHGDH|PFKM	http://www.genome.jp/kegg-bin/show_pathway?hsa01200/hsa:1373%09red/hsa:2821%09red/hsa:2805%09red/hsa:2806%09red/hsa:5096%09red/hsa:128%09red/hsa:5213%09red/hsa:5214%09red/hsa:2271%09red/hsa:7167%09red/hsa:5315%09red/hsa:1892%09red/hsa:5723%09red/hsa:6390%09red/hsa:5230%09red/hsa:2023%09red/hsa:5091%09red/hsa:3418%09red/hsa:26227%09red/hsa:8802%09red/hsa:1431%09red/hsa:10993%09red/hsa:10873%09red/…
Biosynthesis of amino acids	KEGG PATHWAY	hsa01230	26	75	3.67317e-10	6.72648e-09	2597|65263|5214|7086|5213|2806|3418|2805|48|5230|5723|875|10993|5315|1373|5091|587|3420|5832|6472|1431|5223|5831|7167|2023|26227	GAPDH|PYCR3|PFKP|TKT|PFKM|GOT2|IDH2|GOT1|ACO1|PGK1|PSPH|CBS|SDS|PKM|CPS1|PC|BCAT2|IDH3B|ALDH18A1|SHMT2|CS|PGAM1|PYCR1|TPI1|ENO1|PHGDH	http://www.genome.jp/kegg-bin/show_pathway?hsa01230/hsa:1373%09red/hsa:2023%09red/hsa:2806%09red/hsa:48%09red/hsa:5213%09red/hsa:5214%09red/hsa:5230%09red/hsa:7167%09red/hsa:3418%09red/hsa:5723%09red/hsa:5091%09red/hsa:1431%09red/hsa:587%09red/hsa:5315%09red/hsa:26227%09red/hsa:5831%09red/hsa:5832%09red/hsa:7086%09red/hsa:65263%09red/hsa:3420%09red/hsa:5223%09red/hsa:875%09red/hsa:2597%09red/hsa:…
Cell cycle	KEGG PATHWAY	hsa04110	32	124	1.93541e-09	3.33573e-08	1869|995|5111|4085|983|11200|3066|10459|10971|10912|1019|1030|9133|891|990|993|1647|51529|8556|4609|9700|8318|9232|5591|4176|1021|4171|4172|1022|4173|472|4998	E2F1|CDC25C|PCNA|MAD2L1|CDK1|CHEK2|HDAC2|MAD2L2|YWHAQ|GADD45G|CDK4|CDKN2B|CCNB2|CCNB1|CDC6|CDC25A|GADD45A|ANAPC11|CDC14A|MYC|ESPL1|CDC45|PTTG1|PRKDC|MCM7|CDK6|MCM2|MCM3|CDK7|MCM4|ATM|ORC1	http://www.genome.jp/kegg-bin/show_pathway?hsa04110/hsa:983%09red/hsa:9700%09red/hsa:1019%09red/hsa:8318%09red/hsa:51529%09red/hsa:1030%09red/hsa:995%09red/hsa:9133%09red/hsa:3066%09red/hsa:4085%09red/hsa:10971%09red/hsa:993%09red/hsa:1647%09red/hsa:990%09red/hsa:5591%09red/hsa:891%09red/hsa:5111%09red/hsa:8556%09red/hsa:11200%09red/hsa:4998%09red/hsa:10912%09red/hsa:472%09red/hsa:4173%09red/hsa:…
B cell receptor signaling pathway	KEGG PATHWAY	hsa04662	20	73	8.99363e-07	1.05405e-05	5605|118788|5579|971|695|25780|6655|5295|5294|5293|84433|3265|5530|4772|5336|933|3725|1380|29760|4792	MAP2K2|PIK3AP1|PRKCB|CD72|BTK|RASGRP3|SOS2|PIK3R1|PIK3CG|PIK3CD|CARD11|HRAS|PPP3CA|NFATC1|PLCG2|CD22|JUN|CR2|BLNK|NFKBIA	http://www.genome.jp/kegg-bin/show_pathway?hsa04662/hsa:971%09red/hsa:118788%09red/hsa:29760%09red/hsa:5530%09red/hsa:5336%09red/hsa:3265%09red/hsa:84433%09red/hsa:5293%09red/hsa:3725%09red/hsa:4792%09red/hsa:1380%09red/hsa:4772%09red/hsa:5295%09red/hsa:6655%09red/hsa:5605%09red/hsa:25780%09red/hsa:933%09red/hsa:5294%09red/hsa:5579%09red/hsa:695%09red
Transcriptional misregulation in cancer	KEGG PATHWAY	hsa05202	38	180	7.7612e-09	1.26335e-07	4609|7113|4208|5079|3066|653604|3002|1050|1051|4066|8091|2209|3576|4005|3021|7048|8968|8842|4314|51384|8358|3728|6935|8350|9915|126961|3087|5328|8357|3206|7704|3248|3398|1649|2892|472|6692|8938	MYC|TMPRSS2|MEF2C|PAX5|HDAC2|H3C13|GZMB|CEBPA|CEBPB|LYL1|HMGA2|FCGR1A|CXCL8|LMO2|H3-3B|TGFBR2|H3C7|PROM1|MMP3|WNT16|H3C2|JUP|ZEB1|H3C1|ARNT2|H3C14|HHEX|PLAU|H3C10|HOXA10|ZBTB16|HPGD|ID2|DDIT3|GRIA3|ATM|SPINT1|BAIAP3	http://www.genome.jp/kegg-bin/show_pathway?hsa05202/hsa:8358%09red/hsa:3728%09red/hsa:8350%09red/hsa:5328%09red/hsa:8357%09red/hsa:1649%09red/hsa:3087%09red/hsa:4066%09red/hsa:6935%09red/hsa:4005%09red/hsa:653604%09red/hsa:8968%09red/hsa:3576%09red/hsa:3021%09red/hsa:1050%09red/hsa:1051%09red/hsa:9915%09red/hsa:3002%09red/hsa:3066%09red/hsa:8091%09red/hsa:4208%09red/hsa:51384%09red/hsa:2892%09red…
Proteasome	KEGG PATHWAY	hsa03050	18	44	2.37399e-08	3.66094e-07	51371|5708|10213|5693|5704|5714|5702|5710|5692|5717|5690|5691|5689|5688|5694|5685|5686|5709	POMP|PSMD2|PSMD14|PSMB5|PSMC4|PSMD8|PSMC3|PSMD4|PSMB4|PSMD11|PSMB2|PSMB3|PSMB1|PSMA7|PSMB6|PSMA4|PSMA5|PSMD3	http://www.genome.jp/kegg-bin/show_pathway?hsa03050/hsa:5689%09red/hsa:5702%09red/hsa:5688%09red/hsa:5691%09red/hsa:10213%09red/hsa:5710%09red/hsa:51371%09red/hsa:5714%09red/hsa:5717%09red/hsa:5709%09red/hsa:5694%09red/hsa:5686%09red/hsa:5704%09red/hsa:5708%09red/hsa:5690%09red/hsa:5685%09red/hsa:5692%09red/hsa:5693%09red
Glycolysis / Gluconeogenesis	KEGG PATHWAY	hsa00010	19	67	1.08391e-06	1.22148e-05	5160|2597|3939|5223|5214|7167|5315|219|5230|9562|125|126|2023|128|131|220|2821|221|5213	PDHA1|GAPDH|LDHA|PGAM1|PFKP|TPI1|PKM|ALDH1B1|PGK1|MINPP1|ADH1B|ADH1C|ENO1|ADH5|ADH7|ALDH1A3|GPI|ALDH3B1|PFKM	http://www.genome.jp/kegg-bin/show_pathway?hsa00010/hsa:2023%09red/hsa:221%09red/hsa:220%09red/hsa:219%09red/hsa:9562%09red/hsa:126%09red/hsa:5223%09red/hsa:2597%09red/hsa:128%09red/hsa:5213%09red/hsa:5214%09red/hsa:5230%09red/hsa:7167%09red/hsa:5315%09red/hsa:5160%09red/hsa:2821%09red/hsa:131%09red/hsa:3939%09red/hsa:125%09red
DNA replication	KEGG PATHWAY	hsa03030	14	36	1.37972e-06	1.49725e-05	4176|5424|5111|4171|4172|4173|5982|5983|2237|5985|5425|5557|6742|1763	MCM7|POLD1|PCNA|MCM2|MCM3|MCM4|RFC2|RFC3|FEN1|RFC5|POLD2|PRIM1|SSBP1|DNA2	http://www.genome.jp/kegg-bin/show_pathway?hsa03030/hsa:4176%09red/hsa:6742%09red/hsa:1763%09red/hsa:4172%09red/hsa:4173%09red/hsa:4171%09red/hsa:5111%09red/hsa:5424%09red/hsa:5425%09red/hsa:5557%09red/hsa:5982%09red/hsa:5983%09red/hsa:2237%09red/hsa:5985%09red
p53 signaling pathway	KEGG PATHWAY	hsa04115	19	69	1.56954e-06	1.64241e-05	9133|891|1647|27113|1021|55240|637|64393|983|54205|143686|472|11200|10912|1019|5054|5366|83667|8795	CCNB2|CCNB1|GADD45A|BBC3|CDK6|STEAP3|BID|ZMAT3|CDK1|CYCS|SESN3|ATM|CHEK2|GADD45G|CDK4|SERPINE1|PMAIP1|SESN2|TNFRSF10B	http://www.genome.jp/kegg-bin/show_pathway?hsa04115/hsa:472%09red/hsa:1647%09red/hsa:983%09red/hsa:1021%09red/hsa:891%09red/hsa:54205%09red/hsa:143686%09red/hsa:5366%09red/hsa:11200%09red/hsa:27113%09red/hsa:637%09red/hsa:55240%09red/hsa:1019%09red/hsa:5054%09red/hsa:9133%09red/hsa:10912%09red/hsa:8795%09red/hsa:64393%09red/hsa:83667%09red
Estrogen signaling pathway	KEGG PATHWAY	hsa04915	23	99	1.6439e-06	1.66091e-05	3326|5294|5295|5293|5605|5330|111|113|5567|2288|3762|3763|468|3708|109|3265|3725|6714|3312|6655|3709|9586|2100	HSP90AB1|PIK3CG|PIK3R1|PIK3CD|MAP2K2|PLCB2|ADCY5|ADCY7|PRKACB|FKBP4|KCNJ5|KCNJ6|ATF4|ITPR1|ADCY3|HRAS|JUN|SRC|HSPA8|SOS2|ITPR2|CREB5|ESR2	http://www.genome.jp/kegg-bin/show_pathway?hsa04915/hsa:3708%09red/hsa:3709%09red/hsa:9586%09red/hsa:3725%09red/hsa:468%09red/hsa:2100%09red/hsa:3312%09red/hsa:5605%09red/hsa:109%09red/hsa:5330%09red/hsa:5293%09red/hsa:5294%09red/hsa:5295%09red/hsa:6655%09red/hsa:6714%09red/hsa:3326%09red/hsa:2288%09red/hsa:113%09red/hsa:5567%09red/hsa:111%09red/hsa:3265%09red/hsa:3762%09red/hsa:3763%09red
Apoptosis	KEGG PATHWAY	hsa04210	27	140	4.75679e-06	4.35543e-05	572|5294|5295|5293|332|5605|3002|84790|10912|468|637|8772|54205|3708|3709|3265|10376|3725|8793|8795|4792|1647|27113|5366|1649|472|84823	BAD|PIK3CG|PIK3R1|PIK3CD|BIRC5|MAP2K2|GZMB|TUBA1C|GADD45G|ATF4|BID|FADD|CYCS|ITPR1|ITPR2|HRAS|TUBA1B|JUN|TNFRSF10D|TNFRSF10B|NFKBIA|GADD45A|BBC3|PMAIP1|DDIT3|ATM|LMNB2	http://www.genome.jp/kegg-bin/show_pathway?hsa04210/hsa:3708%09red/hsa:3709%09red/hsa:8772%09red/hsa:572%09red/hsa:8793%09red/hsa:3725%09red/hsa:5366%09red/hsa:8795%09red/hsa:27113%09red/hsa:468%09red/hsa:332%09red/hsa:5605%09red/hsa:3002%09red/hsa:637%09red/hsa:54205%09red/hsa:5293%09red/hsa:4792%09red/hsa:5295%09red/hsa:84823%09red/hsa:10912%09red/hsa:472%09red/hsa:1647%09red/hsa:5294%09red/hsa…
Citrate cycle (TCA cycle)	KEGG PATHWAY	hsa00020	12	30	6.18373e-06	5.32892e-05	5160|3420|2271|48|1431|5091|6390|6391|4190|4191|8802|3418	PDHA1|IDH3B|FH|ACO1|CS|PC|SDHB|SDHC|MDH1|MDH2|SUCLG1|IDH2	http://www.genome.jp/kegg-bin/show_pathway?hsa00020/hsa:8802%09red/hsa:1431%09red/hsa:6390%09red/hsa:6391%09red/hsa:3420%09red/hsa:48%09red/hsa:4190%09red/hsa:4191%09red/hsa:2271%09red/hsa:5091%09red/hsa:3418%09red/hsa:5160%09red
RNA transport	KEGG PATHWAY	hsa03013	30	172	8.47236e-06	6.70919e-05	79023|727851|10799|7341|9775|84321|11171|26986|11260|10189|55706|5901|10605|57122|4116|10248|79833|3646|1915|10209|6613|1978|10921|8664|8666|8667|8668|10940|79228|29107	NUP37|RGPD8|RPP40|SUMO1|EIF4A3|THOC3|STRAP|PABPC1|XPOT|ALYREF|NDC1|RAN|PAIP1|NUP107|MAGOH|POP7|GEMIN6|EIF3E|EEF1A1|EIF1|SUMO2|EIF4EBP1|RNPS1|EIF3D|EIF3G|EIF3H|EIF3I|POP1|THOC6|NXT1	http://www.genome.jp/kegg-bin/show_pathway?hsa03013/hsa:11171%09red/hsa:57122%09red/hsa:10799%09red/hsa:79833%09red/hsa:10940%09red/hsa:55706%09red/hsa:6613%09red/hsa:10921%09red/hsa:1978%09red/hsa:727851%09red/hsa:1915%09red/hsa:7341%09red/hsa:10248%09red/hsa:79023%09red/hsa:84321%09red/hsa:10209%09red/hsa:8666%09red/hsa:8667%09red/hsa:8664%09red/hsa:11260%09red/hsa:5901%09red/hsa:29107%09red/hs…
NF-kappa B signaling pathway	KEGG PATHWAY	hsa04064	19	93	5.92196e-05	0.000347027	959|472|4055|3553|7128|5579|695|3576|84433|9560|6387|5743|7188|5328|5336|4792|5971|29760|115650	CD40LG|ATM|LTBR|IL1B|TNFAIP3|PRKCB|BTK|CXCL8|CARD11|CCL4L2|CXCL12|PTGS2|TRAF5|PLAU|PLCG2|NFKBIA|RELB|BLNK|TNFRSF13C	http://www.genome.jp/kegg-bin/show_pathway?hsa04064/hsa:5579%09red/hsa:5336%09red/hsa:3553%09red/hsa:6387%09red/hsa:695%09red/hsa:5743%09red/hsa:9560%09red/hsa:29760%09red/hsa:5328%09red/hsa:3576%09red/hsa:959%09red/hsa:7128%09red/hsa:4055%09red/hsa:7188%09red/hsa:115650%09red/hsa:84433%09red/hsa:5971%09red/hsa:4792%09red/hsa:472%09red
Chemokine signaling pathway	KEGG PATHWAY	hsa04062	29	187	7.89904e-05	0.000453807	3576|10235|5294|5295|5293|5330|6387|111|113|6714|5567|9560|6364|1235|3627|1794|109|3265|9844|6093|10681|4792|6355|6352|5579|6655|643|6373|56477	CXCL8|RASGRP2|PIK3CG|PIK3R1|PIK3CD|PLCB2|CXCL12|ADCY5|ADCY7|SRC|PRKACB|CCL4L2|CCL20|CCR6|CXCL10|DOCK2|ADCY3|HRAS|ELMO1|ROCK1|GNB5|NFKBIA|CCL8|CCL5|PRKCB|SOS2|CXCR5|CXCL11|CCL28	http://www.genome.jp/kegg-bin/show_pathway?hsa04062/hsa:643%09red/hsa:1235%09red/hsa:9560%09red/hsa:3627%09red/hsa:5579%09red/hsa:56477%09red/hsa:6387%09red/hsa:6355%09red/hsa:6364%09red/hsa:109%09red/hsa:6352%09red/hsa:5330%09red/hsa:6093%09red/hsa:5294%09red/hsa:5293%09red/hsa:4792%09red/hsa:5295%09red/hsa:3576%09red/hsa:6655%09red/hsa:10681%09red/hsa:6714%09red/hsa:1794%09red/hsa:113%09red/hsa…
T cell receptor signaling pathway	KEGG PATHWAY	hsa04660	20	105	8.96752e-05	0.000480918	959|1019|6655|5295|5293|940|84433|3265|9402|5605|5530|4772|867|10125|3725|23624|5788|5294|4792|7006	CD40LG|CDK4|SOS2|PIK3R1|PIK3CD|CD28|CARD11|HRAS|GRAP2|MAP2K2|PPP3CA|NFATC1|CBL|RASGRP1|JUN|CBLC|PTPRC|PIK3CG|NFKBIA|TEC	http://www.genome.jp/kegg-bin/show_pathway?hsa04660/hsa:5293%09red/hsa:940%09red/hsa:5530%09red/hsa:867%09red/hsa:84433%09red/hsa:10125%09red/hsa:3725%09red/hsa:23624%09red/hsa:5295%09red/hsa:5788%09red/hsa:6655%09red/hsa:5605%09red/hsa:9402%09red/hsa:1019%09red/hsa:4772%09red/hsa:3265%09red/hsa:4792%09red/hsa:959%09red/hsa:7006%09red/hsa:5294%09red
PI3K-Akt signaling pathway	KEGG PATHWAY	hsa04151	42	342	0.000287689	0.0011923	22798|572|284217|5295|5293|64223|3914|3326|5527|5605|3676|8115|10971|7058|3694|3570|6009|1019|2247|5294|118788|468|3815|57121|6446|9586|4609|9623|10681|1285|22801|1021|2335|5578|6655|1978|3685|1946|7422|3265|2255|6696	LAMB4|BAD|LAMA1|PIK3R1|PIK3CD|MLST8|LAMB3|HSP90AB1|PPP2R5C|MAP2K2|ITGA4|TCL1A|YWHAQ|THBS2|ITGB6|IL6R|RHEB|CDK4|FGF2|PIK3CG|PIK3AP1|ATF4|KIT|LPAR5|SGK1|CREB5|MYC|TCL1B|GNB5|COL4A3|ITGA11|CDK6|FN1|PRKCA|SOS2|EIF4EBP1|ITGAV|EFNA5|VEGFA|HRAS|FGF10|SPP1	http://www.genome.jp/kegg-bin/show_pathway?hsa04151/hsa:8115%09red/hsa:9586%09red/hsa:572%09red/hsa:57121%09red/hsa:3914%09red/hsa:1019%09red/hsa:468%09red/hsa:5578%09red/hsa:2255%09red/hsa:5605%09red/hsa:2335%09red/hsa:3694%09red/hsa:3815%09red/hsa:10681%09red/hsa:7058%09red/hsa:6446%09red/hsa:3676%09red/hsa:5293%09red/hsa:1946%09red/hsa:1978%09red/hsa:3570%09red/hsa:5294%09red/hsa:5295%09red/hs…
mTOR signaling pathway	KEGG PATHWAY	hsa04150	24	154	0.000292989	0.0011923	5294|5295|5293|64223|8324|4041|1855|6009|7472|51384|8140|6446|6520|3265|9706|5605|84335|9296|5579|5578|6655|1978|83667|2535	PIK3CG|PIK3R1|PIK3CD|MLST8|FZD7|LRP5|DVL1|RHEB|WNT2|WNT16|SLC7A5|SGK1|SLC3A2|HRAS|ULK2|MAP2K2|AKT1S1|ATP6V1F|PRKCB|PRKCA|SOS2|EIF4EBP1|SESN2|FZD2	http://www.genome.jp/kegg-bin/show_pathway?hsa04150/hsa:6446%09red/hsa:9706%09red/hsa:2535%09red/hsa:4041%09red/hsa:5579%09red/hsa:5578%09red/hsa:7472%09red/hsa:5605%09red/hsa:1855%09red/hsa:6520%09red/hsa:51384%09red/hsa:8140%09red/hsa:1978%09red/hsa:5293%09red/hsa:5294%09red/hsa:5295%09red/hsa:6655%09red/hsa:64223%09red/hsa:8324%09red/hsa:9296%09red/hsa:83667%09red/hsa:3265%09red/hsa:6009%09red…
TNF signaling pathway	KEGG PATHWAY	hsa04668	19	110	0.000397042	0.00152845	1051|3553|468|8772|6352|5294|5295|4314|5293|3627|7188|5743|9586|7128|3725|3726|192111|4792|6364	CEBPB|IL1B|ATF4|FADD|CCL5|PIK3CG|PIK3R1|MMP3|PIK3CD|CXCL10|TRAF5|PTGS2|CREB5|TNFAIP3|JUN|JUNB|PGAM5|NFKBIA|CCL20	http://www.genome.jp/kegg-bin/show_pathway?hsa04668/hsa:8772%09red/hsa:192111%09red/hsa:7128%09red/hsa:9586%09red/hsa:3726%09red/hsa:5743%09red/hsa:5293%09red/hsa:3725%09red/hsa:3627%09red/hsa:3553%09red/hsa:4314%09red/hsa:1051%09red/hsa:7188%09red/hsa:4792%09red/hsa:6352%09red/hsa:468%09red/hsa:6364%09red/hsa:5295%09red/hsa:5294%09red
NOD-like receptor signaling pathway	KEGG PATHWAY	hsa04621	12	57	0.00103675	0.00299786	6352|3606|22861|3576|7205|29108|8767|3326|22900|3553|7128|4792	CCL5|IL18|NLRP1|CXCL8|TRIP6|PYCARD|RIPK2|HSP90AB1|CARD8|IL1B|TNFAIP3|NFKBIA	http://www.genome.jp/kegg-bin/show_pathway?hsa04621/hsa:22861%09red/hsa:3553%09red/hsa:3326%09red/hsa:3606%09red/hsa:4792%09red/hsa:22900%09red/hsa:29108%09red/hsa:7205%09red/hsa:3576%09red/hsa:7128%09red/hsa:6352%09red/hsa:8767%09red
FoxO signaling pathway	KEGG PATHWAY	hsa04068	20	134	0.00143394	0.00385455	9133|891|1647|100132074|9454|6655|5295|102800317|3276|10733|472|6789|5605|3265|5293|10912|1030|7048|5294|6446	CCNB2|CCNB1|GADD45A|FOXO6|HOMER3|SOS2|PIK3R1|TPTEP2-CSNK1E|PRMT1|PLK4|ATM|STK4|MAP2K2|HRAS|PIK3CD|GADD45G|CDKN2B|TGFBR2|PIK3CG|SGK1	http://www.genome.jp/kegg-bin/show_pathway?hsa04068/hsa:1647%09red/hsa:5293%09red/hsa:1030%09red/hsa:3265%09red/hsa:891%09red/hsa:100132074%09red/hsa:102800317%09red/hsa:5294%09red/hsa:5295%09red/hsa:9454%09red/hsa:6789%09red/hsa:6655%09red/hsa:5605%09red/hsa:10733%09red/hsa:6446%09red/hsa:9133%09red/hsa:3276%09red/hsa:10912%09red/hsa:472%09red/hsa:7048%09red
Cytokine-cytokine receptor interaction	KEGG PATHWAY	hsa04060	32	265	0.0018089	0.00469033	3570|6387|959|3553|970|3576|643|7048|9560|11009|658|6364|1235|3601|3606|3815|3624|3627|51561|8793|8795|4055|6355|6352|3568|51330|9966|7422|6373|56477|944|115650	IL6R|CXCL12|CD40LG|IL1B|CD70|CXCL8|CXCR5|TGFBR2|CCL4L2|IL24|BMPR1B|CCL20|CCR6|IL15RA|IL18|KIT|INHBA|CXCL10|IL23A|TNFRSF10D|TNFRSF10B|LTBR|CCL8|CCL5|IL5RA|TNFRSF12A|TNFSF15|VEGFA|CXCL11|CCL28|TNFSF8|TNFRSF13C	http://www.genome.jp/kegg-bin/show_pathway?hsa04060/hsa:643%09red/hsa:3568%09red/hsa:1235%09red/hsa:8793%09red/hsa:9560%09red/hsa:3627%09red/hsa:3601%09red/hsa:3624%09red/hsa:944%09red/hsa:56477%09red/hsa:51561%09red/hsa:6387%09red/hsa:6364%09red/hsa:3606%09red/hsa:3815%09red/hsa:11009%09red/hsa:3553%09red/hsa:658%09red/hsa:3570%09red/hsa:3576%09red/hsa:4055%09red/hsa:7422%09red/hsa:8795%09red/hs…
Wnt signaling pathway	KEGG PATHWAY	hsa04310	20	143	0.00283109	0.00663727	56998|8313|4041|5579|5578|51384|25805|5567|102800317|1855|6932|5330|5530|4772|4609|8324|3725|7472|57216|2535	CTNNBIP1|AXIN2|LRP5|PRKCB|PRKCA|WNT16|BAMBI|PRKACB|TPTEP2-CSNK1E|DVL1|TCF7|PLCB2|PPP3CA|NFATC1|MYC|FZD7|JUN|WNT2|VANGL2|FZD2	http://www.genome.jp/kegg-bin/show_pathway?hsa04310/hsa:5579%09red/hsa:5578%09red/hsa:3725%09red/hsa:7472%09red/hsa:5530%09red/hsa:56998%09red/hsa:5330%09red/hsa:102800317%09red/hsa:57216%09red/hsa:2535%09red/hsa:4772%09red/hsa:5567%09red/hsa:4041%09red/hsa:1855%09red/hsa:4609%09red/hsa:6932%09red/hsa:25805%09red/hsa:8313%09red/hsa:51384%09red/hsa:8324%09red
Notch signaling pathway	KEGG PATHWAY	hsa04330	10	48	0.0028316	0.00663727	2648|3714|84441|1840|5986|1855|51107|3066|83464|8850	KAT2A|JAG2|MAML2|DTX1|RFNG|DVL1|APH1A|HDAC2|APH1B|KAT2B	http://www.genome.jp/kegg-bin/show_pathway?hsa04330/hsa:2648%09red/hsa:1840%09red/hsa:3066%09red/hsa:8850%09red/hsa:3714%09red/hsa:1855%09red/hsa:83464%09red/hsa:51107%09red/hsa:84441%09red/hsa:5986%09red
MAPK signaling pathway	KEGG PATHWAY	hsa04010	38	255	1.51565e-05	0.000108314	51295|3925|5605|4208|25780|10235|59285|10125|3553|1850|5567|7048|51347|5924|8911|10912|5922|5923|2247|4214|468|5530|4772|4609|3725|3312|3315|2255|1647|5579|5578|6655|1649|2002|6789|5871|3265|5971	ECSIT|STMN1|MAP2K2|MEF2C|RASGRP3|RASGRP2|CACNG6|RASGRP1|IL1B|DUSP8|PRKACB|TGFBR2|TAOK3|RASGRF2|CACNA1I|GADD45G|RASA2|RASGRF1|FGF2|MAP3K1|ATF4|PPP3CA|NFATC1|MYC|JUN|HSPA8|HSPB1|FGF10|GADD45A|PRKCB|PRKCA|SOS2|DDIT3|ELK1|STK4|MAP4K2|HRAS|RELB	http://www.genome.jp/kegg-bin/show_pathway?hsa04010/hsa:3725%09red/hsa:10125%09red/hsa:2002%09red/hsa:468%09red/hsa:51347%09red/hsa:5579%09red/hsa:5578%09red/hsa:5924%09red/hsa:5922%09red/hsa:5530%09red/hsa:2255%09red/hsa:3315%09red/hsa:3312%09red/hsa:4772%09red/hsa:5605%09red/hsa:25780%09red/hsa:1850%09red/hsa:4208%09red/hsa:6789%09red/hsa:3553%09red/hsa:59285%09red/hsa:6655%09red/hsa:51295%09re…
Osteoclast differentiation	KEGG PATHWAY	hsa04380	24	132	3.61931e-05	0.000230534	5294|5295|5293|5336|3553|7305|2209|79168|8651|814|29760|54209|5530|4772|3725|3726|7048|4792|7006|2212|2214|695|353514|5971	PIK3CG|PIK3R1|PIK3CD|PLCG2|IL1B|TYROBP|FCGR1A|LILRA6|SOCS1|CAMK4|BLNK|TREM2|PPP3CA|NFATC1|JUN|JUNB|TGFBR2|NFKBIA|TEC|FCGR2A|FCGR3A|BTK|LILRA5|RELB	http://www.genome.jp/kegg-bin/show_pathway?hsa04380/hsa:8651%09red/hsa:3726%09red/hsa:29760%09red/hsa:5530%09red/hsa:4772%09red/hsa:353514%09red/hsa:7305%09red/hsa:79168%09red/hsa:2214%09red/hsa:5336%09red/hsa:3553%09red/hsa:3725%09red/hsa:54209%09red/hsa:4792%09red/hsa:5293%09red/hsa:5294%09red/hsa:5295%09red/hsa:5971%09red/hsa:2212%09red/hsa:695%09red/hsa:814%09red/hsa:2209%09red/hsa:7006%09red…
Proteoglycans in cancer	KEGG PATHWAY	hsa05205	34	205	5.78907e-06	5.13999e-05	117581|5294|5295|5293|23624|867|5336|8324|6093|5567|84309|7472|2247|3339|51384|7023|3708|3709|3265|4609|6714|5328|5329|5605|967|2335|5579|5578|6655|4660|3685|2002|7422|2535	TWIST2|PIK3CG|PIK3R1|PIK3CD|CBLC|CBL|PLCG2|FZD7|ROCK1|PRKACB|NUDT16L1|WNT2|FGF2|HSPG2|WNT16|TFAP4|ITPR1|ITPR2|HRAS|MYC|SRC|PLAU|PLAUR|MAP2K2|CD63|FN1|PRKCB|PRKCA|SOS2|PPP1R12B|ITGAV|ELK1|VEGFA|FZD2	http://www.genome.jp/kegg-bin/show_pathway?hsa05205/hsa:3708%09red/hsa:3709%09red/hsa:3339%09red/hsa:23624%09red/hsa:5329%09red/hsa:117581%09red/hsa:5579%09red/hsa:5578%09red/hsa:7472%09red/hsa:967%09red/hsa:867%09red/hsa:2002%09red/hsa:2335%09red/hsa:5605%09red/hsa:84309%09red/hsa:51384%09red/hsa:5336%09red/hsa:6093%09red/hsa:5328%09red/hsa:5293%09red/hsa:5294%09red/hsa:5295%09red/hsa:2535%09red…
Pyrimidine metabolism	KEGG PATHWAY	hsa00240	33	105	1.47429e-11	3.32282e-10	5435|4832|115024|953|124583|1890|4833|5433|1635|5434|790|5438|5439|1854|4907|56953|1503|6240|1841|7298|5424|5557|5437|1806|7083|79077|5425|7372|7371|5440|4830|221264|5441	POLR2F|NME3|NT5C3B|ENTPD1|CANT1|TYMP|NME4|POLR2D|DCTD|POLR2E|CAD|POLR2I|POLR2J|DUT|NT5E|NT5M|CTPS1|RRM1|DTYMK|TYMS|POLD1|PRIM1|POLR2H|DPYD|TK1|DCTPP1|POLD2|UMPS|UCK2|POLR2K|NME1|AK9|POLR2L	http://www.genome.jp/kegg-bin/show_pathway?hsa00240/hsa:4907%09red/hsa:1635%09red/hsa:7298%09red/hsa:56953%09red/hsa:5433%09red/hsa:1503%09red/hsa:5438%09red/hsa:5439%09red/hsa:5434%09red/hsa:5435%09red/hsa:221264%09red/hsa:115024%09red/hsa:1854%09red/hsa:5557%09red/hsa:1890%09red/hsa:4833%09red/hsa:4832%09red/hsa:4830%09red/hsa:5437%09red/hsa:953%09red/hsa:124583%09red/hsa:7083%09red/hsa:790%09r…
Purine metabolism	KEGG PATHWAY	hsa00230	43	176	1.60395e-11	3.35684e-10	9615|115024|124583|2618|111|4907|113|5471|56953|5433|5440|1716|5434|5435|3251|5438|5439|2987|2986|5315|2984|122481|953|10606|6240|9060|205|204|4882|5557|109|26289|5437|27115|5425|4830|5441|4832|471|5424|221264|4833|8833	GDA|NT5C3B|CANT1|GART|ADCY5|NT5E|ADCY7|PPAT|NT5M|POLR2D|POLR2K|DGUOK|POLR2E|POLR2F|HPRT1|POLR2I|POLR2J|GUK1|GUCY2F|PKM|GUCY2C|AK7|ENTPD1|PAICS|RRM1|PAPSS2|AK4|AK2|NPR2|PRIM1|ADCY3|AK5|POLR2H|PDE7B|POLD2|NME1|POLR2L|NME3|ATIC|POLD1|AK9|NME4|GMPS	http://www.genome.jp/kegg-bin/show_pathway?hsa00230/hsa:4907%09red/hsa:2984%09red/hsa:2987%09red/hsa:9060%09red/hsa:56953%09red/hsa:122481%09red/hsa:2986%09red/hsa:27115%09red/hsa:5433%09red/hsa:5438%09red/hsa:5439%09red/hsa:5434%09red/hsa:5435%09red/hsa:221264%09red/hsa:8833%09red/hsa:115024%09red/hsa:5471%09red/hsa:5557%09red/hsa:3251%09red/hsa:5315%09red/hsa:109%09red/hsa:204%09red/hsa:9615%09…
Cell adhesion molecules (CAMs)	KEGG PATHWAY	hsa04514	27	146	9.31779e-06	7.1845e-05	5010|214|9071|57689|64101|57863|940|3676|9019|58494|959|22854|23114|10666|51208|933|5788|1462|6402|3683|3685|80381|5819|1364|5792|26047|5817	CLDN11|ALCAM|CLDN10|LRRC4C|LRRC4|CADM3|CD28|ITGA4|MPZL1|JAM2|CD40LG|NTNG1|NFASC|CD226|CLDN18|CD22|PTPRC|VCAN|SELL|ITGAL|ITGAV|CD276|NECTIN2|CLDN4|PTPRF|CNTNAP2|PVR	http://www.genome.jp/kegg-bin/show_pathway?hsa04514/hsa:58494%09red/hsa:64101%09red/hsa:3676%09red/hsa:214%09red/hsa:1462%09red/hsa:51208%09red/hsa:940%09red/hsa:26047%09red/hsa:57689%09red/hsa:5788%09red/hsa:6402%09red/hsa:9019%09red/hsa:22854%09red/hsa:80381%09red/hsa:9071%09red/hsa:57863%09red/hsa:1364%09red/hsa:23114%09red/hsa:5010%09red/hsa:10666%09red/hsa:933%09red/hsa:5792%09red/hsa:5817%0…
HIF-1 signaling pathway	KEGG PATHWAY	hsa04066	21	103	2.54684e-05	0.000169596	5160|4055|2597|3939|5579|5578|5230|5294|2023|7037|1978|3570|5605|5293|7422|5336|5054|5295|6921|7076|6923	PDHA1|LTBR|GAPDH|LDHA|PRKCB|PRKCA|PGK1|PIK3CG|ENO1|TFRC|EIF4EBP1|IL6R|MAP2K2|PIK3CD|VEGFA|PLCG2|SERPINE1|PIK3R1|ELOC|TIMP1|ELOB	http://www.genome.jp/kegg-bin/show_pathway?hsa04066/hsa:5579%09red/hsa:5336%09red/hsa:5293%09red/hsa:1978%09red/hsa:5578%09red/hsa:7076%09red/hsa:3570%09red/hsa:5294%09red/hsa:5295%09red/hsa:3939%09red/hsa:4055%09red/hsa:2597%09red/hsa:5605%09red/hsa:2023%09red/hsa:5230%09red/hsa:7422%09red/hsa:6923%09red/hsa:7037%09red/hsa:5160%09red/hsa:6921%09red/hsa:5054%09red
Central carbon metabolism in cancer	KEGG PATHWAY	hsa05230	16	67	4.55241e-05	0.000283799	5160|5295|3939|3815|4916|8140|5294|6510|5293|5315|5605|5223|5214|3265|5213|4609	PDHA1|PIK3R1|LDHA|KIT|NTRK3|SLC7A5|PIK3CG|SLC1A5|PIK3CD|PKM|MAP2K2|PGAM1|PFKP|HRAS|PFKM|MYC	http://www.genome.jp/kegg-bin/show_pathway?hsa05230/hsa:4916%09red/hsa:3815%09red/hsa:5223%09red/hsa:5293%09red/hsa:5294%09red/hsa:5295%09red/hsa:5605%09red/hsa:5213%09red/hsa:5214%09red/hsa:6510%09red/hsa:3265%09red/hsa:5315%09red/hsa:4609%09red/hsa:5160%09red/hsa:3939%09red/hsa:8140%09red
Ras signaling pathway	KEGG PATHWAY	hsa04014	33	228	8.77185e-05	0.000480918	9610|2904|572|5294|50487|5293|5605|25780|10235|5336|10125|6789|5567|1946|5924|5922|5923|2113|5295|10156|8437|3815|3265|10681|2255|22821|2247|5579|5578|6655|2002|7422|5878	RIN1|GRIN2B|BAD|PIK3CG|PLA2G3|PIK3CD|MAP2K2|RASGRP3|RASGRP2|PLCG2|RASGRP1|STK4|PRKACB|EFNA5|RASGRF2|RASA2|RASGRF1|ETS1|PIK3R1|RASA4|RASAL1|KIT|HRAS|GNB5|FGF10|RASA3|FGF2|PRKCB|PRKCA|SOS2|ELK1|VEGFA|RAB5C	http://www.genome.jp/kegg-bin/show_pathway?hsa04014/hsa:572%09red/hsa:50487%09red/hsa:10125%09red/hsa:2904%09red/hsa:5579%09red/hsa:5578%09red/hsa:5924%09red/hsa:5922%09red/hsa:5923%09red/hsa:2255%09red/hsa:2002%09red/hsa:5605%09red/hsa:25780%09red/hsa:3815%09red/hsa:10681%09red/hsa:10156%09red/hsa:6789%09red/hsa:9610%09red/hsa:5336%09red/hsa:1946%09red/hsa:5294%09red/hsa:5293%09red/hsa:8437%09re…
Glutamatergic synapse	KEGG PATHWAY	hsa04724	21	114	9.1916e-05	0.000480918	5579|5567|2899|2915|109|7220|9454|2897|5578|2904|5530|2892|6505|5330|3708|3709|111|22941|113|10681|2893	PRKCB|PRKACB|GRIK3|GRM5|ADCY3|TRPC1|HOMER3|GRIK1|PRKCA|GRIN2B|PPP3CA|GRIA3|SLC1A1|PLCB2|ITPR1|ITPR2|ADCY5|SHANK2|ADCY7|GNB5|GRIA4	http://www.genome.jp/kegg-bin/show_pathway?hsa04724/hsa:3708%09red/hsa:3709%09red/hsa:5530%09red/hsa:2899%09red/hsa:22941%09red/hsa:2897%09red/hsa:5330%09red/hsa:2893%09red/hsa:5567%09red/hsa:9454%09red/hsa:2892%09red/hsa:113%09red/hsa:6505%09red/hsa:111%09red/hsa:7220%09red/hsa:2904%09red/hsa:109%09red/hsa:10681%09red/hsa:5579%09red/hsa:5578%09red/hsa:2915%09red
GnRH signaling pathway	KEGG PATHWAY	hsa04912	18	91	0.000130872	0.000649923	4214|5605|468|109|5578|6655|5567|5579|3708|2002|5330|2798|3709|3265|113|3725|6714|111	MAP3K1|MAP2K2|ATF4|ADCY3|PRKCA|SOS2|PRKACB|PRKCB|ITPR1|ELK1|PLCB2|GNRHR|ITPR2|HRAS|ADCY7|JUN|SRC|ADCY5	http://www.genome.jp/kegg-bin/show_pathway?hsa04912/hsa:2798%09red/hsa:3709%09red/hsa:3708%09red/hsa:5330%09red/hsa:3725%09red/hsa:111%09red/hsa:2002%09red/hsa:6655%09red/hsa:5567%09red/hsa:5605%09red/hsa:4214%09red/hsa:3265%09red/hsa:468%09red/hsa:6714%09red/hsa:109%09red/hsa:113%09red/hsa:5578%09red/hsa:5579%09red
RNA degradation	KEGG PATHWAY	hsa03018	16	77	0.000186227	0.000894498	54766|27257|9125|26986|5214|27258|54512|51690|5213|2023|25804|3329|10950|57819|3313|56915	BTG4|LSM1|CNOT9|PABPC1|PFKP|LSM3|EXOSC4|LSM7|PFKM|ENO1|LSM4|HSPD1|BTG3|LSM2|HSPA9|EXOSC5	http://www.genome.jp/kegg-bin/show_pathway?hsa03018/hsa:2023%09red/hsa:56915%09red/hsa:54766%09red/hsa:54512%09red/hsa:51690%09red/hsa:3329%09red/hsa:3313%09red/hsa:57819%09red/hsa:26986%09red/hsa:27257%09red/hsa:5213%09red/hsa:10950%09red/hsa:9125%09red/hsa:5214%09red/hsa:27258%09red/hsa:25804%09red
VEGF signaling pathway	KEGG PATHWAY	hsa04370	14	61	0.000190873	0.000902028	5579|5578|572|5294|5295|5293|5530|5605|5743|3265|7422|5336|6714|3315	PRKCB|PRKCA|BAD|PIK3CG|PIK3R1|PIK3CD|PPP3CA|MAP2K2|PTGS2|HRAS|VEGFA|PLCG2|SRC|HSPB1	http://www.genome.jp/kegg-bin/show_pathway?hsa04370/hsa:5579%09red/hsa:5336%09red/hsa:5530%09red/hsa:572%09red/hsa:5743%09red/hsa:3315%09red/hsa:5293%09red/hsa:5294%09red/hsa:5295%09red/hsa:5605%09red/hsa:3265%09red/hsa:7422%09red/hsa:6714%09red/hsa:5578%09red
ErbB signaling pathway	KEGG PATHWAY	hsa04012	17	88	0.00025386	0.00112698	5605|5295|5579|5578|572|6655|4609|1978|867|5293|2002|3265|5336|3725|23624|6714|5294	MAP2K2|PIK3R1|PRKCB|PRKCA|BAD|SOS2|MYC|EIF4EBP1|CBL|PIK3CD|ELK1|HRAS|PLCG2|JUN|CBLC|SRC|PIK3CG	http://www.genome.jp/kegg-bin/show_pathway?hsa04012/hsa:5579%09red/hsa:5336%09red/hsa:5293%09red/hsa:1978%09red/hsa:572%09red/hsa:5294%09red/hsa:867%09red/hsa:3725%09red/hsa:23624%09red/hsa:5295%09red/hsa:2002%09red/hsa:6655%09red/hsa:5605%09red/hsa:3265%09red/hsa:6714%09red/hsa:4609%09red/hsa:5578%09red
Phosphatidylinositol signaling system	KEGG PATHWAY	hsa04070	18	98	0.000291761	0.0011923	3628|3709|5579|5578|4534|3706|5294|5295|5305|5287|5293|5330|3708|8821|5336|160851|8527|1608	INPP1|ITPR2|PRKCB|PRKCA|MTM1|ITPKA|PIK3CG|PIK3R1|PIP4K2A|PIK3C2B|PIK3CD|PLCB2|ITPR1|INPP4B|PLCG2|DGKH|DGKD|DGKG	http://www.genome.jp/kegg-bin/show_pathway?hsa04070/hsa:3709%09red/hsa:5336%09red/hsa:3708%09red/hsa:3628%09red/hsa:160851%09red/hsa:5330%09red/hsa:5294%09red/hsa:5293%09red/hsa:5287%09red/hsa:8821%09red/hsa:3706%09red/hsa:5295%09red/hsa:5579%09red/hsa:1608%09red/hsa:4534%09red/hsa:8527%09red/hsa:5578%09red/hsa:5305%09red
Cytosolic DNA-sensing pathway	KEGG PATHWAY	hsa04623	14	64	0.000292668	0.0011923	6352|3606|5434|5435|9447|5441|5440|3627|9560|29108|90865|3553|4792|5437	CCL5|IL18|POLR2E|POLR2F|AIM2|POLR2L|POLR2K|CXCL10|CCL4L2|PYCARD|IL33|IL1B|NFKBIA|POLR2H	http://www.genome.jp/kegg-bin/show_pathway?hsa04623/hsa:3553%09red/hsa:5437%09red/hsa:29108%09red/hsa:5441%09red/hsa:5435%09red/hsa:9560%09red/hsa:3606%09red/hsa:3627%09red/hsa:5434%09red/hsa:4792%09red/hsa:90865%09red/hsa:6352%09red/hsa:5440%09red/hsa:9447%09red
Aldosterone synthesis and secretion	KEGG PATHWAY	hsa04925	16	81	0.000306714	0.00123106	5579|468|109|5578|1583|5567|6770|8911|5330|3708|3709|9586|57172|113|111|814	PRKCB|ATF4|ADCY3|PRKCA|CYP11A1|PRKACB|STAR|CACNA1I|PLCB2|ITPR1|ITPR2|CREB5|CAMK1G|ADCY7|ADCY5|CAMK4	http://www.genome.jp/kegg-bin/show_pathway?hsa04925/hsa:3708%09red/hsa:3709%09red/hsa:1583%09red/hsa:6770%09red/hsa:9586%09red/hsa:5578%09red/hsa:814%09red/hsa:5330%09red/hsa:113%09red/hsa:5567%09red/hsa:111%09red/hsa:468%09red/hsa:109%09red/hsa:57172%09red/hsa:8911%09red/hsa:5579%09red
Arginine and proline metabolism	KEGG PATHWAY	hsa00330	12	50	0.000379826	0.00148385	4129|57571|5831|2628|2593|219|6723|4953|5832|65263|2806|2805	MAOB|CARNS1|PYCR1|GATM|GAMT|ALDH1B1|SRM|ODC1|ALDH18A1|PYCR3|GOT2|GOT1	http://www.genome.jp/kegg-bin/show_pathway?hsa00330/hsa:5831%09red/hsa:5832%09red/hsa:2805%09red/hsa:4953%09red/hsa:2628%09red/hsa:2806%09red/hsa:219%09red/hsa:2593%09red/hsa:6723%09red/hsa:65263%09red/hsa:4129%09red/hsa:57571%09red
Complement and coagulation cascades	KEGG PATHWAY	hsa04610	14	79	0.00177672	0.00464803	5340|730|1191|3687|714|713|5627|2152|5055|5054|1378|1380|5328|5329	PLG|C7|CLU|ITGAX|C1QC|C1QB|PROS1|F3|SERPINB2|SERPINE1|CR1|CR2|PLAU|PLAUR	http://www.genome.jp/kegg-bin/show_pathway?hsa04610/hsa:3687%09red/hsa:1378%09red/hsa:5627%09red/hsa:5328%09red/hsa:5329%09red/hsa:1191%09red/hsa:5340%09red/hsa:2152%09red/hsa:1380%09red/hsa:713%09red/hsa:730%09red/hsa:714%09red/hsa:5054%09red/hsa:5055%09red
Rap1 signaling pathway	KEGG PATHWAY	hsa04015	26	211	0.00360534	0.00825284	10235|2904|5294|5295|5293|5605|5217|25780|111|113|1946|2247|51735|3815|57121|109|3265|6714|54518|5579|5578|3683|83660|7422|2255|5330	RASGRP2|GRIN2B|PIK3CG|PIK3R1|PIK3CD|MAP2K2|PFN2|RASGRP3|ADCY5|ADCY7|EFNA5|FGF2|RAPGEF6|KIT|LPAR5|ADCY3|HRAS|SRC|APBB1IP|PRKCB|PRKCA|ITGAL|TLN2|VEGFA|FGF10|PLCB2	http://www.genome.jp/kegg-bin/show_pathway?hsa04015/hsa:57121%09red/hsa:2904%09red/hsa:51735%09red/hsa:5579%09red/hsa:5578%09red/hsa:2255%09red/hsa:111%09red/hsa:5605%09red/hsa:25780%09red/hsa:5217%09red/hsa:109%09red/hsa:1946%09red/hsa:5330%09red/hsa:5294%09red/hsa:5293%09red/hsa:54518%09red/hsa:5295%09red/hsa:7422%09red/hsa:6714%09red/hsa:3683%09red/hsa:2247%09red/hsa:113%09red/hsa:83660%09red/…
Spliceosome	KEGG PATHWAY	hsa03040	30	134	9.33963e-08	1.36826e-06	9343|6631|51690|6628|6626|57819|84321|6632|83443|51639|10189|25804|10262|4809|26121|4116|22827|6633|3312|6635|6637|6636|84844|9775|8896|27258|9410|10907|27339|10713	EFTUD2|SNRPC|LSM7|SNRPB|SNRPA|LSM2|THOC3|SNRPD1|SF3B5|SF3B6|ALYREF|LSM4|SF3B4|SNU13|PRPF31|MAGOH|PUF60|SNRPD2|HSPA8|SNRPE|SNRPG|SNRPF|PHF5A|EIF4A3|BUD31|LSM3|SNRNP40|TXNL4A|PRPF19|USP39	http://www.genome.jp/kegg-bin/show_pathway?hsa03040/hsa:27339%09red/hsa:51690%09red/hsa:10713%09red/hsa:26121%09red/hsa:25804%09red/hsa:10907%09red/hsa:51639%09red/hsa:6626%09red/hsa:6628%09red/hsa:4809%09red/hsa:3312%09red/hsa:9775%09red/hsa:83443%09red/hsa:84321%09red/hsa:10262%09red/hsa:84844%09red/hsa:9343%09red/hsa:4116%09red/hsa:27258%09red/hsa:9410%09red/hsa:6633%09red/hsa:6632%09red/hsa:6…
Axon guidance	KEGG PATHWAY	hsa04360	33	176	7.71802e-07	9.42242e-06	84448|1946|57689|5295|5293|64101|7220|6387|7224|5336|6714|2051|22854|1072|1947|223117|27289|5294|54910|5361|8633|5530|3265|6091|6093|10507|80031|2045|1020|5578|6405|658|151449	ABLIM2|EFNA5|LRRC4C|PIK3R1|PIK3CD|LRRC4|TRPC1|CXCL12|TRPC5|PLCG2|SRC|EPHB6|NTNG1|CFL1|EFNB1|SEMA3D|RND1|PIK3CG|SEMA4C|PLXNA1|UNC5C|PPP3CA|HRAS|ROBO1|ROCK1|SEMA4D|SEMA6D|EPHA7|CDK5|PRKCA|SEMA3F|BMPR1B|GDF7	http://www.genome.jp/kegg-bin/show_pathway?hsa04360/hsa:64101%09red/hsa:1946%09red/hsa:5361%09red/hsa:27289%09red/hsa:6714%09red/hsa:5578%09red/hsa:6387%09red/hsa:5530%09red/hsa:1072%09red/hsa:57689%09red/hsa:6405%09red/hsa:7220%09red/hsa:2045%09red/hsa:7224%09red/hsa:80031%09red/hsa:22854%09red/hsa:5336%09red/hsa:8633%09red/hsa:6093%09red/hsa:5294%09red/hsa:6091%09red/hsa:5293%09red/hsa:10507%09…
Cysteine and methionine metabolism	KEGG PATHWAY	hsa00270	15	45	2.81385e-06	2.7482e-05	55256|1789|3939|587|2806|875|191|10993|4190|4191|6723|7263|4357|1036|2805	ADI1|DNMT3B|LDHA|BCAT2|GOT2|CBS|AHCY|SDS|MDH1|MDH2|SRM|TST|MPST|CDO1|GOT1	http://www.genome.jp/kegg-bin/show_pathway?hsa00270/hsa:2805%09red/hsa:1036%09red/hsa:1789%09red/hsa:587%09red/hsa:7263%09red/hsa:875%09red/hsa:55256%09red/hsa:10993%09red/hsa:4190%09red/hsa:4191%09red/hsa:6723%09red/hsa:2806%09red/hsa:4357%09red/hsa:3939%09red/hsa:191%09red
Systemic lupus erythematosus	KEGG PATHWAY	hsa05322	51	136	1.04676e-19	3.83377e-18	8362|8365|8364|8367|8366|554313|8349|8348|8329|3014|6628|8341|8340|8347|8346|959|126961|723790|2209|2904|3021|8332|730|8969|8968|317772|653604|92815|714|713|8358|8359|8330|8331|8337|8334|8335|8350|8338|6632|8357|2212|85235|85236|440689|2214|3017|940|3015|8970|1511	H4C12|H4C8|H4C3|H4C5|H4C2|H4C15|H2BC21|H2BC17|H2AC13|H2AX|SNRPB|H2BC15|H2BC13|H2BC4|H2BC10|CD40LG|H3C14|H2AC19|FCGR1A|GRIN2B|H3-3B|H2AC16|C7|H2AC11|H3C7|H2AC21|H3C13|H2AW|C1QC|C1QB|H3C2|H4C1|H2AC15|H2AC14|H2AC18|H2AC6|H2AC4|H3C1|H2AC20|SNRPD1|H3C10|FCGR2A|H2AC12|H2BC12|H2BC18|FCGR3A|H2BC5|CD28|H2AZ1|H2BC11|CTSG	http://www.genome.jp/kegg-bin/show_pathway?hsa05322/hsa:8358%09red/hsa:8359%09red/hsa:8350%09red/hsa:8357%09red/hsa:8338%09red/hsa:2904%09red/hsa:8330%09red/hsa:8331%09red/hsa:8332%09red/hsa:8334%09red/hsa:8335%09red/hsa:8337%09red/hsa:940%09red/hsa:8968%09red/hsa:126961%09red/hsa:6628%09red/hsa:3021%09red/hsa:714%09red/hsa:2212%09red/hsa:2214%09red/hsa:723790%09red/hsa:554313%09red/hsa:8349%09re…
Cardiac muscle contraction	KEGG PATHWAY	hsa04260	19	78	7.19121e-06	6.02007e-05	27089|1350|1327|1349|1340|1351|1329|1345|9377|1347|1537|7388|29796|59285|7381|7386|1337|7384|7385	UQCRQ|COX7C|COX4I1|COX7B|COX6B1|COX8A|COX5B|COX6C|COX5A|COX7A2|CYC1|UQCRH|UQCR10|CACNG6|UQCRB|UQCRFS1|COX6A1|UQCRC1|UQCRC2	http://www.genome.jp/kegg-bin/show_pathway?hsa04260/hsa:9377%09red/hsa:7388%09red/hsa:1340%09red/hsa:1351%09red/hsa:1347%09red/hsa:1327%09red/hsa:1345%09red/hsa:29796%09red/hsa:7381%09red/hsa:1349%09red/hsa:7384%09red/hsa:7385%09red/hsa:59285%09red/hsa:1337%09red/hsa:7386%09red/hsa:27089%09red/hsa:1329%09red/hsa:1537%09red/hsa:1350%09red
Small cell lung cancer	KEGG PATHWAY	hsa05222	20	86	7.55896e-06	6.15215e-05	1285|1164|3914|1021|2335|1163|284217|54205|5293|3685|7188|5743|1019|4609|1869|1030|5295|5294|4792|22798	COL4A3|CKS2|LAMB3|CDK6|FN1|CKS1B|LAMA1|CYCS|PIK3CD|ITGAV|TRAF5|PTGS2|CDK4|MYC|E2F1|CDKN2B|PIK3R1|PIK3CG|NFKBIA|LAMB4	http://www.genome.jp/kegg-bin/show_pathway?hsa05222/hsa:1285%09red/hsa:1030%09red/hsa:1021%09red/hsa:5294%09red/hsa:5743%09red/hsa:1164%09red/hsa:5293%09red/hsa:3685%09red/hsa:1163%09red/hsa:22798%09red/hsa:3914%09red/hsa:7188%09red/hsa:1019%09red/hsa:4792%09red/hsa:54205%09red/hsa:284217%09red/hsa:4609%09red/hsa:1869%09red/hsa:2335%09red/hsa:5295%09red
Tyrosine metabolism	KEGG PATHWAY	hsa00350	12	35	2.18574e-05	0.000152481	4282|4129|1312|131|125|126|2184|128|220|2806|221|2805	MIF|MAOB|COMT|ADH7|ADH1B|ADH1C|FAH|ADH5|ALDH1A3|GOT2|ALDH3B1|GOT1	http://www.genome.jp/kegg-bin/show_pathway?hsa00350/hsa:2805%09red/hsa:2806%09red/hsa:221%09red/hsa:220%09red/hsa:131%09red/hsa:1312%09red/hsa:128%09red/hsa:2184%09red/hsa:126%09red/hsa:4129%09red/hsa:4282%09red/hsa:125%09red
cGMP-PKG signaling pathway	KEGG PATHWAY	hsa04022	28	167	3.11788e-05	0.000203009	150|572|5294|5295|5293|3709|5605|5330|4208|111|113|134|10105|5350|7416|7417|7419|468|4882|3708|109|4772|489|6093|5530|9586|292|293	ADRA2A|BAD|PIK3CG|PIK3R1|PIK3CD|ITPR2|MAP2K2|PLCB2|MEF2C|ADCY5|ADCY7|ADORA1|PPIF|PLN|VDAC1|VDAC2|VDAC3|ATF4|NPR2|ITPR1|ADCY3|NFATC1|ATP2A3|ROCK1|PPP3CA|CREB5|SLC25A5|SLC25A6	http://www.genome.jp/kegg-bin/show_pathway?hsa04022/hsa:3708%09red/hsa:3709%09red/hsa:9586%09red/hsa:572%09red/hsa:10105%09red/hsa:150%09red/hsa:7419%09red/hsa:468%09red/hsa:7416%09red/hsa:7417%09red/hsa:489%09red/hsa:5530%09red/hsa:111%09red/hsa:4772%09red/hsa:5605%09red/hsa:109%09red/hsa:4208%09red/hsa:5350%09red/hsa:5330%09red/hsa:6093%09red/hsa:5293%09red/hsa:5294%09red/hsa:5295%09red/hsa:113…
Thyroid hormone signaling pathway	KEGG PATHWAY	hsa04919	22	118	5.41329e-05	0.000330436	572|5294|5295|5293|5605|5330|5214|3066|5336|5350|90390|5567|6009|2648|3265|4609|6714|9862|5579|5578|3685|8850	BAD|PIK3CG|PIK3R1|PIK3CD|MAP2K2|PLCB2|PFKP|HDAC2|PLCG2|PLN|MED30|PRKACB|RHEB|KAT2A|HRAS|MYC|SRC|MED24|PRKCB|PRKCA|ITGAV|KAT2B	http://www.genome.jp/kegg-bin/show_pathway?hsa04919/hsa:572%09red/hsa:9862%09red/hsa:5350%09red/hsa:5579%09red/hsa:5578%09red/hsa:8850%09red/hsa:5605%09red/hsa:5214%09red/hsa:3066%09red/hsa:5336%09red/hsa:2648%09red/hsa:5330%09red/hsa:5293%09red/hsa:5294%09red/hsa:5295%09red/hsa:90390%09red/hsa:4609%09red/hsa:6714%09red/hsa:3685%09red/hsa:5567%09red/hsa:3265%09red/hsa:6009%09red
Non-small cell lung cancer	KEGG PATHWAY	hsa05223	14	56	8.8066e-05	0.000480918	1021|5579|5578|6789|572|6655|5295|5293|5605|3265|1019|5336|1869|5294	CDK6|PRKCB|PRKCA|STK4|BAD|SOS2|PIK3R1|PIK3CD|MAP2K2|HRAS|CDK4|PLCG2|E2F1|PIK3CG	http://www.genome.jp/kegg-bin/show_pathway?hsa05223/hsa:5579%09red/hsa:5336%09red/hsa:5293%09red/hsa:1021%09red/hsa:5578%09red/hsa:572%09red/hsa:5294%09red/hsa:5295%09red/hsa:6655%09red/hsa:5605%09red/hsa:1019%09red/hsa:3265%09red/hsa:1869%09red/hsa:6789%09red
Calcium signaling pathway	KEGG PATHWAY	hsa04020	27	180	0.000221076	0.00102818	2774|3709|5330|113|5336|10105|5350|5567|7416|7417|7419|814|2769|2915|5530|5026|3708|109|489|3706|9630|5579|5578|10800|8911|292|293	GNAL|ITPR2|PLCB2|ADCY7|PLCG2|PPIF|PLN|PRKACB|VDAC1|VDAC2|VDAC3|CAMK4|GNA15|GRM5|PPP3CA|P2RX5|ITPR1|ADCY3|ATP2A3|ITPKA|GNA14|PRKCB|PRKCA|CYSLTR1|CACNA1I|SLC25A5|SLC25A6	http://www.genome.jp/kegg-bin/show_pathway?hsa04020/hsa:3708%09red/hsa:3709%09red/hsa:5350%09red/hsa:10105%09red/hsa:5026%09red/hsa:3706%09red/hsa:7419%09red/hsa:7416%09red/hsa:7417%09red/hsa:489%09red/hsa:10800%09red/hsa:5579%09red/hsa:5578%09red/hsa:5530%09red/hsa:2769%09red/hsa:109%09red/hsa:5336%09red/hsa:9630%09red/hsa:5330%09red/hsa:2915%09red/hsa:2774%09red/hsa:814%09red/hsa:113%09red/hsa:…
Glycine, serine and threonine metabolism	KEGG PATHWAY	hsa00260	11	40	0.000245607	0.00112442	4129|23464|51268|5223|5723|2628|875|10993|2593|6472|26227	MAOB|GCAT|PIPOX|PGAM1|PSPH|GATM|CBS|SDS|GAMT|SHMT2|PHGDH	http://www.genome.jp/kegg-bin/show_pathway?hsa00260/hsa:23464%09red/hsa:10993%09red/hsa:5223%09red/hsa:2628%09red/hsa:875%09red/hsa:51268%09red/hsa:6472%09red/hsa:26227%09red/hsa:2593%09red/hsa:5723%09red/hsa:4129%09red
Phospholipase D signaling pathway	KEGG PATHWAY	hsa04072	23	144	0.000284186	0.0011923	5294|5295|55326|5293|5605|5330|111|113|5336|8527|2207|3576|6009|160851|2915|3815|57121|109|3265|1608|5578|6655|375	PIK3CG|PIK3R1|AGPAT5|PIK3CD|MAP2K2|PLCB2|ADCY5|ADCY7|PLCG2|DGKD|FCER1G|CXCL8|RHEB|DGKH|GRM5|KIT|LPAR5|ADCY3|HRAS|DGKG|PRKCA|SOS2|ARF1	http://www.genome.jp/kegg-bin/show_pathway?hsa04072/hsa:57121%09red/hsa:375%09red/hsa:5578%09red/hsa:160851%09red/hsa:55326%09red/hsa:5605%09red/hsa:3815%09red/hsa:109%09red/hsa:5336%09red/hsa:5330%09red/hsa:5293%09red/hsa:5294%09red/hsa:3576%09red/hsa:5295%09red/hsa:6655%09red/hsa:2207%09red/hsa:2915%09red/hsa:1608%09red/hsa:113%09red/hsa:111%09red/hsa:3265%09red/hsa:6009%09red/hsa:8527%09red
Choline metabolism in cancer	KEGG PATHWAY	hsa05231	18	101	0.000401673	0.00152845	1608|6581|5295|5579|5578|6655|1978|56994|5293|6009|5605|8936|56261|3265|160851|3725|8527|5294	DGKG|SLC22A3|PIK3R1|PRKCB|PRKCA|SOS2|EIF4EBP1|CHPT1|PIK3CD|RHEB|MAP2K2|WASF1|GPCPD1|HRAS|DGKH|JUN|DGKD|PIK3CG	http://www.genome.jp/kegg-bin/show_pathway?hsa05231/hsa:5579%09red/hsa:5578%09red/hsa:1608%09red/hsa:5293%09red/hsa:1978%09red/hsa:160851%09red/hsa:56994%09red/hsa:3725%09red/hsa:5294%09red/hsa:5295%09red/hsa:6655%09red/hsa:56261%09red/hsa:5605%09red/hsa:6581%09red/hsa:3265%09red/hsa:8936%09red/hsa:6009%09red/hsa:8527%09red
Homologous recombination	KEGG PATHWAY	hsa03440	9	29	0.000427192	0.00160349	5890|5425|8438|5424|146956|6742|5889|5888|50511	RAD51B|POLD2|RAD54L|POLD1|EME1|SSBP1|RAD51C|RAD51|SYCP3	http://www.genome.jp/kegg-bin/show_pathway?hsa03440/hsa:6742%09red/hsa:8438%09red/hsa:50511%09red/hsa:5425%09red/hsa:5424%09red/hsa:146956%09red/hsa:5889%09red/hsa:5888%09red/hsa:5890%09red
Dopaminergic synapse	KEGG PATHWAY	hsa04728	21	130	0.000447814	0.00161987	2904|3762|3763|468|5579|5578|5567|2774|4129|5530|2892|5330|3708|3709|9586|2893|5527|84152|111|10681|1312	GRIN2B|KCNJ5|KCNJ6|ATF4|PRKCB|PRKCA|PRKACB|GNAL|MAOB|PPP3CA|GRIA3|PLCB2|ITPR1|ITPR2|CREB5|GRIA4|PPP2R5C|PPP1R1B|ADCY5|GNB5|COMT	http://www.genome.jp/kegg-bin/show_pathway?hsa04728/hsa:3708%09red/hsa:3709%09red/hsa:9586%09red/hsa:1312%09red/hsa:5530%09red/hsa:2774%09red/hsa:5330%09red/hsa:468%09red/hsa:2893%09red/hsa:2892%09red/hsa:5579%09red/hsa:5567%09red/hsa:111%09red/hsa:2904%09red/hsa:10681%09red/hsa:3762%09red/hsa:3763%09red/hsa:84152%09red/hsa:4129%09red/hsa:5578%09red/hsa:5527%09red
Mismatch repair	KEGG PATHWAY	hsa03430	8	23	0.000476647	0.00170314	9156|5111|5982|5983|5985|5424|5425|6742	EXO1|PCNA|RFC2|RFC3|RFC5|POLD1|POLD2|SSBP1	http://www.genome.jp/kegg-bin/show_pathway?hsa03430/hsa:6742%09red/hsa:9156%09red/hsa:5111%09red/hsa:5424%09red/hsa:5982%09red/hsa:5983%09red/hsa:5425%09red/hsa:5985%09red
Serotonergic synapse	KEGG PATHWAY	hsa04726	19	112	0.000483288	0.00170607	3762|3763|5567|5579|7220|1558|5578|5742|4129|3709|5330|3708|5743|3265|239|246|2562|111|10681	KCNJ5|KCNJ6|PRKACB|PRKCB|TRPC1|CYP2C8|PRKCA|PTGS1|MAOB|ITPR2|PLCB2|ITPR1|PTGS2|HRAS|ALOX12|ALOX15|GABRB3|ADCY5|GNB5	http://www.genome.jp/kegg-bin/show_pathway?hsa04726/hsa:3708%09red/hsa:3709%09red/hsa:2562%09red/hsa:5330%09red/hsa:5742%09red/hsa:5743%09red/hsa:239%09red/hsa:10681%09red/hsa:246%09red/hsa:111%09red/hsa:7220%09red/hsa:5567%09red/hsa:3265%09red/hsa:1558%09red/hsa:3762%09red/hsa:3763%09red/hsa:4129%09red/hsa:5578%09red/hsa:5579%09red
Focal adhesion	KEGG PATHWAY	hsa04510	28	203	0.000572364	0.00197297	22798|572|284217|5295|5293|3676|6714|7058|3694|64098|5923|5294|3914|22801|3265|3725|6093|1285|2335|5579|5578|6655|4660|3685|2002|7422|83660|6696	LAMB4|BAD|LAMA1|PIK3R1|PIK3CD|ITGA4|SRC|THBS2|ITGB6|PARVG|RASGRF1|PIK3CG|LAMB3|ITGA11|HRAS|JUN|ROCK1|COL4A3|FN1|PRKCB|PRKCA|SOS2|PPP1R12B|ITGAV|ELK1|VEGFA|TLN2|SPP1	http://www.genome.jp/kegg-bin/show_pathway?hsa04510/hsa:572%09red/hsa:3725%09red/hsa:3914%09red/hsa:22798%09red/hsa:5579%09red/hsa:5578%09red/hsa:5923%09red/hsa:22801%09red/hsa:2002%09red/hsa:2335%09red/hsa:3694%09red/hsa:7058%09red/hsa:3676%09red/hsa:6093%09red/hsa:5293%09red/hsa:5294%09red/hsa:5295%09red/hsa:6655%09red/hsa:7422%09red/hsa:6714%09red/hsa:1285%09red/hsa:4660%09red/hsa:3685%09red/h…
2-Oxocarboxylic acid metabolism	KEGG PATHWAY	hsa01210	7	18	0.000630266	0.0021322	587|48|1431|3420|2806|3418|2805	BCAT2|ACO1|CS|IDH3B|GOT2|IDH2|GOT1	http://www.genome.jp/kegg-bin/show_pathway?hsa01210/hsa:1431%09red/hsa:2806%09red/hsa:2805%09red/hsa:3420%09red/hsa:587%09red/hsa:48%09red/hsa:3418%09red
beta-Alanine metabolism	KEGG PATHWAY	hsa00410	9	31	0.000640386	0.0021322	1806|57571|2571|6723|23417|1892|219|221|220	DPYD|CARNS1|GAD1|SRM|MLYCD|ECHS1|ALDH1B1|ALDH3B1|ALDH1A3	http://www.genome.jp/kegg-bin/show_pathway?hsa00410/hsa:1806%09red/hsa:221%09red/hsa:2571%09red/hsa:23417%09red/hsa:219%09red/hsa:6723%09red/hsa:1892%09red/hsa:57571%09red/hsa:220%09red
[truncated: 64 more rows]

## Sheet: Table S5. RelapseT vs PrimaryT
Supplementary Table 5. DESeq2 result for RelapseT vs PrimaryT group in mRNA data
Gene	sampleA	sampleB	baseMeanA	baseMeanB	baseMean	log2FoldChange	lfcSE	stat	pvalue	padj	Gene	Ensemble
BPIFB1	RelapseT	PrimaryT	2242.36	0.34819	1121.36	12.5607	2.2245	5.64653	1.6372e-08	2.70789e-06	BPIFB1	ENSG00000125999
CEACAM5	RelapseT	PrimaryT	1304.52	0.34819	652.435	11.7788	1.49299	7.88941	3.03614e-15	3.59245e-12	CEACAM5	ENSG00000105388
[truncated: 2,702 more rows]

## Sheet: Table S6. RelapseT vs PrimaryT
Supplementary Table 6. KEGG enrichment result for RelapseT vs PrimaryT group in mRNA data
[truncated: 130 more rows]

[truncated: 18 more sheets: Table S7. mRNA related Genes, Table S8. 839 mRNA KEGG, Table S9. Primary lncRNA DEGs, Table S10. Primary lncRNA KEGG, Table S11. Relapse lncRNA DEGs, Table S12. Relapse lncRNA KEGG, Table S13. RelapseT vs PrimaryT, Table S14. RelapseT vs PrimaryT, Table S15. lncRNA related Genes, Table S16. 148 lncRNA KEGG, Table S17. GSE36682 miRNA DEGs, Table S18. GSE32960 miRNA DEGs, Table S19. GSE118720 miRNA DEGs, Table S20. Primary miRNA KEGG, Table S21 Relapse miRNA DEGs, Table S22. Relapse miRNA KEGG, Table S23. miRNA related Genes, Table S24. CeRNA]
